# Supplementary material for: Structural insights of the elongation factor EF-Tu complexes in protein translation of Mycobacterium tuberculosis
Source: Commun Biol. 2022 Oct 3;5:1052. doi: 10.1038/s42003-022-04019-y (PMC9529903; doi:10.1038/s42003-022-04019-y)
Supplement: Supplementary file 3 — Supplementary Data 1 [file 42003_2022_4019_MOESM3_ESM.zip]

Archive with 34 entries (33 files):
- source data/
- __MACOSX/._source data
- source data/Figure 6f.xlsx
- __MACOSX/source data/._Figure 6f.xlsx
- source data/Supplementary Figure 4c.xlsx
- __MACOSX/source data/._Supplementary Figure 4c.xlsx
- source data/.DS_Store
- __MACOSX/source data/._.DS_Store
- source data/Supplementary Figure 4b.xlsx
- __MACOSX/source data/._Supplementary Figure 4b.xlsx
- source data/FIgure 6g.xlsx
- __MACOSX/source data/._FIgure 6g.xlsx
- source data/Supplementary Figure 4e.xlsx
- __MACOSX/source data/._Supplementary Figure 4e.xlsx
- source data/Supplementary Figure 4d.xlsx
- __MACOSX/source data/._Supplementary Figure 4d.xlsx
- source data/Figure 6a.xlsx
- __MACOSX/source data/._Figure 6a.xlsx
- source data/Figure 2c.xls
- __MACOSX/source data/._Figure 2c.xls
- source data/Figure 1a.xls
- __MACOSX/source data/._Figure 1a.xls
- source data/Figure 6b.xlsx
- __MACOSX/source data/._Figure 6b.xlsx
- source data/Figure 6c.xlsx
- __MACOSX/source data/._Figure 6c.xlsx
- source data/Supplementary Figure 4f.xlsx
- __MACOSX/source data/._Supplementary Figure 4f.xlsx
- source data/Supplementary Figure 4a.xlsx
- __MACOSX/source data/._Supplementary Figure 4a.xlsx
- source data/Figure 6d.xlsx
- __MACOSX/source data/._Figure 6d.xlsx
- source data/Figure 6e.xlsx
- __MACOSX/source data/._Figure 6e.xlsx
