# Supplementary material for: Structural insights of the elongation factor EF-Tu complexes in protein translation of Mycobacterium tuberculosis
Source: Commun Biol. 2022 Oct 3;5:1052. doi: 10.1038/s42003-022-04019-y (PMC9529903; doi:10.1038/s42003-022-04019-y)
Supplement: Supplementary file 3 — Supplementary Data 1 [file 42003_2022_4019_MOESM3_ESM.zip › source data/Figure 6f.xlsx]

## Sheet: Sheet1
Dialysis 100X						Dialysis 1000X
213	193	184	216	184	249	11	21	22	27	21	29
119	123	113	142	122	113	11	16	16	11	7	10
0	0	0	0	0	0	0	0	0	0	0	0
0	0	0	0	0	0	0	0	0	0	0	0
