# Supplementary material for: Structural insights of the elongation factor EF-Tu complexes in protein translation of Mycobacterium tuberculosis
Source: Commun Biol. 2022 Oct 3;5:1052. doi: 10.1038/s42003-022-04019-y (PMC9529903; doi:10.1038/s42003-022-04019-y)
Supplement: Supplementary file 3 — Supplementary Data 1 [file 42003_2022_4019_MOESM3_ESM.zip › source data/Supplementary Figure 4c.xlsx]

## Sheet: Sheet1
Dose	Response
3.8147e-08	-0.291104
7.62939e-08	-2.58408
1.52588e-07	-0.752818
3.05176e-07	0.276704
1.2207e-06	2.6359
2.44141e-06	4.03948
4.88281e-06	5.67962
9.76563e-06	2.50874
1.95313e-05	7.94523
3.90625e-05	6.97813
7.8125e-05	13.2239
0.00015625	13.0455
