# Supplementary material for: Structural insights of the elongation factor EF-Tu complexes in protein translation of Mycobacterium tuberculosis
Source: Commun Biol. 2022 Oct 3;5:1052. doi: 10.1038/s42003-022-04019-y (PMC9529903; doi:10.1038/s42003-022-04019-y)
Supplement: Supplementary file 3 — Supplementary Data 1 [file 42003_2022_4019_MOESM3_ESM.zip › source data/Supplementary Figure 4b.xlsx]

## Sheet: Sheet1
Time (h)	WT	50 nM	1 µM	100 μM
0	0.0923	0.0954	0.0932	0.0905
0.5	0.1542	0.1519	0.1495	0.1409
1	0.2001	0.1949	0.196	0.1871
1.5	0.233	0.2263	0.2348	0.2218
2	0.2622	0.2553	0.2595	0.2499
2.5	0.2836	0.2764	0.2839	0.2726
3	0.291	0.2878	0.2953	0.2826
3.5	0.2996	0.3096	0.3052	0.2993
4	0.3167	0.319	0.315	0.3184
4.5	0.3335	0.3307	0.3342	0.3088
5	0.3492	0.3451	0.3318	0.3217
5.5	0.3383	0.3542	0.3438	0.3337
6	0.3437	0.3649	0.337	0.3452
6.5	0.3556	0.3746	0.348	0.3518
7	0.3671	0.3846	0.3515	0.3619
7.5	0.3566	0.3856	0.355	0.3696
8	0.3643	0.3947	0.3656	0.3794
8.5	0.3715	0.3893	0.3713	0.3844
9	0.3737	0.4075	0.3654	0.3935
9.5	0.3825	0.3981	0.3738	0.405
10	0.3861	0.4206	0.3758	0.4133
10.5	0.3913	0.4373	0.3811	0.421
11	0.4049	0.3764	0.393	0.4281
11.5	0.4117	0.3893	0.4019	0.4353
12	0.4144	0.4167	0.3802	0.4429
12.5	0.4242	0.4263	0.3916	0.4481
13	0.4405	0.4325	0.4265	0.4443
13.5	0.4474	0.4391	0.4326	0.4534
14	0.4587	0.4331	0.4433	0.4399
14.5	0.463	0.4444	0.436	0.4517
15	0.4796	0.4511	0.4452	0.4104
15.5	0.4672	0.437	0.4568	0.4237
16	0.473	0.4471	0.4638	0.4154
16.5	0.4295	0.4556	0.4556	0.4317
17	0.4406	0.4897	0.4636	0.4515
17.5	0.4573	0.4593	0.4454	0.4597
18	0.4642	0.4629	0.45	0.4641
18.5	0.4689	0.4689	0.4558	0.4646
19	0.4735	0.4751	0.4614	0.4723
19.5	0.4716	0.4806	0.4659	0.479
20	0.4848	0.4851	0.47	0.4823
20.5	0.482	0.4872	0.4372	0.4849
21	0.4896	0.4889	0.4393	0.4905
21.5	0.4761	0.4759	0.4421	0.4944
22	0.4852	0.4821	0.4444	0.4986
22.5	0.486	0.4459	0.4468	0.4871
23	0.4885	0.4428	0.4488	0.4932
23.5	0.492	0.469	0.4361	0.4996
24	0.4976	0.4747	0.4388	0.5051
24.5	0.4803	0.4758	0.4398	0.5036
