# Supplementary material for: Structural insights of the elongation factor EF-Tu complexes in protein translation of Mycobacterium tuberculosis
Source: Commun Biol. 2022 Oct 3;5:1052. doi: 10.1038/s42003-022-04019-y (PMC9529903; doi:10.1038/s42003-022-04019-y)
Supplement: Supplementary file 3 — Supplementary Data 1 [file 42003_2022_4019_MOESM3_ESM.zip › source data/FIgure 6g.xlsx]

## Sheet: Sheet1
Ligand Concentration (µM)	bound / total
0.153	-0.00635
0.305	-0.00302
0.61	-0.01677
1.22	0.048021
2.44	0.050804
4.88	-0.00612
9.77	0.022661
19.5	0.030604
39.1	0.025129
78.1	0.20601
156	0.300795
313	0.615094
625	0.873921
1250	0.957183
2500	1.00589
