# Supplementary material for: Structural insights of the elongation factor EF-Tu complexes in protein translation of Mycobacterium tuberculosis
Source: Commun Biol. 2022 Oct 3;5:1052. doi: 10.1038/s42003-022-04019-y (PMC9529903; doi:10.1038/s42003-022-04019-y)
Supplement: Supplementary file 3 — Supplementary Data 1 [file 42003_2022_4019_MOESM3_ESM.zip › source data/Supplementary Figure 4e.xlsx]

## Sheet: Sheet1
Time (h)	0	1	10	50	100 µM
0.3333	0.120667	0.121767	0.117067	0.119667	0.116533
0.6666	0.138533	0.137	0.1345	0.133667	0.129233
1	0.141067	0.141233	0.140267	0.1371	0.137133
1.33333	0.143033	0.143167	0.1418	0.137967	0.141433
1.66668	0.146733	0.144933	0.144	0.144867	0.142833
2.00003	0.148967	0.1492	0.15	0.1435	0.1446
2.33338	0.147633	0.148067	0.154	0.144133	0.148067
2.66673	0.152167	0.147967	0.158167	0.147267	0.151333
3.00008	0.1537	0.148333	0.153567	0.150267	0.152133
3.33343	0.154033	0.149333	0.156533	0.1493	0.156633
3.66678	0.1554	0.151233	0.157967	0.1522	0.1538
4.00013	0.161433	0.154333	0.157533	0.157633	0.153367
4.33348	0.160633	0.156933	0.153033	0.1602	0.159567
4.66683	0.1595	0.159	0.153933	0.160067	0.162067
5.00018	0.167267	0.1629	0.1553	0.160567	0.160833
5.33353	0.166867	0.1666	0.154867	0.156467	0.159767
5.66688	0.174267	0.1726	0.156367	0.160767	0.156433
6.00023	0.174767	0.1754	0.160233	0.161933	0.1588
6.33358	0.1761	0.176733	0.1617	0.1555	0.161133
6.66693	0.178333	0.174	0.1594	0.152633	0.162367
7.00028	0.182867	0.1802	0.165067	0.155633	0.1606
7.33363	0.1779	0.1772	0.167933	0.155467	0.1655
7.66698	0.1814	0.1818	0.173167	0.159533	0.167933
8.00033	0.186767	0.188533	0.165967	0.1609	0.168933
8.33368	0.1918	0.1968	0.168267	0.1675	0.1705
8.66703	0.194433	0.193267	0.171067	0.1765	0.1755
9.00038	0.1973	0.204167	0.171467	0.176833	0.162367
9.33373	0.2056	0.217733	0.173267	0.185533	0.163433
9.66708	0.213767	0.227933	0.173467	0.181867	0.168233
10.0004	0.217433	0.231433	0.1798	0.166933	0.168833
10.3338	0.2226	0.239167	0.1846	0.175867	0.1657
10.6671	0.2207	0.2302	0.1969	0.181067	0.1729
11.0005	0.230167	0.243967	0.198233	0.1811	0.1747
11.3338	0.237033	0.237867	0.202167	0.178367	0.1765
11.6672	0.243733	0.243333	0.201067	0.182133	0.1803
12.0005	0.247	0.249667	0.2032	0.1865	0.1855
12.3339	0.2591	0.2639	0.2023	0.183867	0.189867
12.6672	0.2608	0.270867	0.206433	0.183967	0.187767
13.0006	0.270367	0.2755	0.208733	0.1823	0.190867
13.3339	0.282767	0.280067	0.214333	0.1825	0.193
13.6673	0.287933	0.288933	0.205467	0.1852	0.1972
14.0006	0.290133	0.2956	0.1946	0.189133	0.2012
14.334	0.295733	0.300567	0.201867	0.185867	0.1993
14.6673	0.3017	0.2976	0.209633	0.189133	0.201767
15.0007	0.311	0.308567	0.208833	0.194	0.202767
15.334	0.316967	0.309833	0.209133	0.193167	0.1989
15.6674	0.315433	0.3055	0.212233	0.1951	0.199933
16.0007	0.321967	0.3074	0.213333	0.1962	0.2032
16.3341	0.3287	0.318267	0.2196	0.201667	0.208667
16.6674	0.335733	0.326333	0.226767	0.2068	0.215233
17.0008	0.3431	0.3301	0.2305	0.203967	0.2175
17.3341	0.3476	0.336167	0.2281	0.2032	0.2148
17.6675	0.3519	0.3423	0.229867	0.212833	0.223433
18.0008	0.356967	0.352533	0.229567	0.219033	0.2128
18.3342	0.36	0.356133	0.232767	0.1892	0.210033
18.6675	0.3732	0.365667	0.238333	0.199267	0.213433
19.0009	0.379	0.373267	0.238133	0.1982	0.216167
19.3342	0.383767	0.378133	0.245967	0.201633	0.205867
19.6676	0.397133	0.379167	0.2415	0.1999	0.191233
20.0009	0.387833	0.370833	0.247433	0.198133	0.1927
20.3343	0.386167	0.375233	0.2515	0.191767	0.190133
20.6676	0.379767	0.366233	0.253633	0.200267	0.196033
21.001	0.3944	0.382133	0.254133	0.2039	0.201333
21.3343	0.406933	0.395367	0.2571	0.2117	0.203767
21.6677	0.407267	0.392733	0.2639	0.216433	0.200433
22.001	0.408467	0.3826	0.266433	0.213233	0.202767
22.3344	0.409	0.394133	0.273167	0.21	0.2019
22.6677	0.4245	0.403033	0.269033	0.2164	0.202567
23.0011	0.436367	0.4109	0.277033	0.214933	0.2038
23.3344	0.440567	0.405367	0.2754	0.213867	0.204233
23.6678	0.446	0.4078	0.272867	0.2166	0.2021
24.0011	0.4535	0.416267	0.2789	0.2227	0.199433
24.3345	0.4588	0.4224	0.277467	0.2199	0.203967
24.6678	0.457833	0.4239	0.281367	0.222967	0.207133
25.0012	0.4599	0.423467	0.2894	0.221167	0.202433
25.3345	0.459233	0.440467	0.282633	0.218833	0.2029
25.6679	0.468067	0.452233	0.289233	0.217667	0.206167
26.0012	0.4698	0.4586	0.295433	0.2239	0.210667
26.3346	0.479067	0.457067	0.2941	0.206333	0.203833
26.6679	0.484333	0.466533	0.267833	0.2082	0.202367
27.0013	0.4788	0.462267	0.268867	0.212	0.2016
27.3346	0.485667	0.467867	0.277733	0.210767	0.204
27.668	0.4873	0.470467	0.2863	0.214133	0.1948
28.0013	0.4881	0.4705	0.2784	0.216267	0.196833
28.3347	0.495433	0.4755	0.293267	0.217767	0.205533
28.668	0.497733	0.481767	0.303133	0.213133	0.2056
29.0014	0.4948	0.482	0.303933	0.2138	0.199567
29.3347	0.500733	0.4902	0.3038	0.2115	0.2027
29.6681	0.5023	0.4979	0.3109	0.213567	0.206333
30.0014	0.497667	0.496333	0.3111	0.214433	0.204
30.3348	0.504	0.506233	0.316667	0.2151	0.2034
30.6681	0.499133	0.499967	0.324233	0.2082	0.2039
31.0015	0.494633	0.498633	0.318433	0.206133	0.206467
31.3348	0.491267	0.503467	0.324767	0.2061	0.203533
31.6682	0.487733	0.5017	0.3259	0.209233	0.202333
32.0015	0.491033	0.502133	0.3256	0.208067	0.206667
32.3349	0.4873	0.495767	0.335733	0.211267	0.2009
32.6682	0.505033	0.505233	0.333867	0.208867	0.193267
33.0016	0.5182	0.5185	0.3362	0.2124	0.192967
33.3349	0.5145	0.519967	0.342167	0.206667	0.196833
33.6683	0.514333	0.522433	0.3502	0.204433	0.196867
34.0016	0.514933	0.510633	0.344533	0.198267	0.197533
34.335	0.517033	0.515133	0.3407	0.2011	0.192633
34.6683	0.515833	0.515233	0.338733	0.1957	0.197833
35.0017	0.5192	0.5178	0.3425	0.210133	0.2004
35.335	0.496067	0.4807	0.349233	0.2219	0.213433
35.6684	0.493067	0.4924	0.345733	0.2253	0.214867
36.0017	0.506467	0.499733	0.339367	0.229533	0.2136
36.3351	0.496467	0.4932	0.343667	0.2306	0.2144
36.6684	0.514567	0.4943	0.344233	0.227133	0.209433
37.0018	0.514233	0.4946	0.345967	0.231733	0.209767
37.3351	0.499667	0.497933	0.346733	0.2291	0.214367
37.6685	0.5017	0.495367	0.3419	0.2311	0.208967
38.0018	0.502	0.497367	0.337867	0.2398	0.206467
38.3352	0.496833	0.4887	0.361433	0.246733	0.2099
38.6685	0.498833	0.4911	0.3624	0.2448	0.213333
39.0019	0.502133	0.492767	0.3662	0.229767	0.213
39.3352	0.494433	0.494333	0.354333	0.232867	0.215833
39.6686	0.495567	0.4982	0.371033	0.237533	0.2222
40.0019	0.4961	0.500567	0.382267	0.2275	0.2085
40.3353	0.529733	0.533067	0.382967	0.2272	0.212367
40.6686	0.5239	0.5354	0.3825	0.220867	0.2192
