# Supplementary material for: Structural insights of the elongation factor EF-Tu complexes in protein translation of Mycobacterium tuberculosis
Source: Commun Biol. 2022 Oct 3;5:1052. doi: 10.1038/s42003-022-04019-y (PMC9529903; doi:10.1038/s42003-022-04019-y)
Supplement: Supplementary file 3 — Supplementary Data 1 [file 42003_2022_4019_MOESM3_ESM.zip › source data/Supplementary Figure 4d.xlsx]

## Sheet: Sheet1
Time (h)	WT	1 µM	10 µM	50 µM	100 µM
0.333	0.1102	0.1129	0.1025	0.1067	0.1032
0.666	0.1333	0.1316	0.1257	0.1255	0.1232
1	0.1306	0.1325	0.1302	0.1256	0.1266
1.33333	0.1362	0.1349	0.1302	0.125	0.123
1.66683	0.1306	0.1415	0.1234	0.1267	0.1282
2.00033	0.1359	0.1365	0.1279	0.129	0.1375
2.33383	0.1382	0.1323	0.1395	0.1384	0.1301
2.66733	0.1462	0.1293	0.1368	0.1174	0.1322
3.00083	0.128	0.1254	0.1372	0.1203	0.141
3.33433	0.1283	0.1268	0.1372	0.1249	0.1547
3.66783	0.1356	0.1254	0.1316	0.1126	0.1448
4.00133	0.1266	0.1215	0.122	0.1185	0.1513
4.33483	0.1148	0.1211	0.1271	0.125	0.1602
4.66833	0.1205	0.1214	0.1476	0.1168	0.1362
5.00183	0.1451	0.1233	0.1249	0.1216	0.1076
5.33533	0.1476	0.126	0.1186	0.1137	0.1079
5.66883	0.1169	0.1371	0.115	0.117	0.1115
6.00233	0.1228	0.1347	0.1155	0.1192	0.1099
6.33583	0.1157	0.1404	0.1148	0.1151	0.1026
6.66933	0.1117	0.1442	0.1135	0.1124	0.1017
7.00283	0.1213	0.142	0.0989	0.1118	0.1074
7.33633	0.1116	0.1396	0.0976	0.1122	0.1124
7.66983	0.1139	0.1291	0.1109	0.1124	0.1201
8.00333	0.1086	0.1077	0.1351	0.1178	0.1353
8.33683	0.1084	0.1121	0.1352	0.121	0.1402
8.67033	0.1031	0.1115	0.1361	0.1036	0.1424
9.00383	0.1017	0.1119	0.1404	0.1263	0.1475
9.33733	0.1013	0.112	0.1339	0.1359	0.1468
9.67083	0.0999	0.1098	0.131	0.1305	0.1445
10.0043	0.1049	0.0987	0.1394	0.127	0.1308
10.3378	0.1016	0.1085	0.1488	0.1245	0.1339
10.6713	0.103	0.1326	0.151	0.1321	0.1358
11.0048	0.1284	0.1365	0.1353	0.1365	0.1391
11.3383	0.1426	0.1372	0.1364	0.1163	0.1396
11.6718	0.1378	0.1404	0.1369	0.1192	0.1451
12.0053	0.1366	0.136	0.1359	0.123	0.1472
12.3388	0.1371	0.1379	0.1206	0.1253	0.1183
12.6723	0.1748	0.1427	0.12	0.1262	0.1198
13.0058	0.1284	0.1484	0.1187	0.1285	0.1267
13.3393	0.1504	0.1507	0.1215	0.1315	0.106
13.6728	0.1544	0.1372	0.1207	0.1155	0.1079
14.0063	0.1593	0.1369	0.1184	0.1136	0.1164
14.3398	0.1336	0.138	0.1212	0.1142	0.1325
14.6733	0.1553	0.1469	0.1215	0.1147	0.1401
15.0068	0.1618	0.1461	0.1023	0.0959	0.1442
15.3403	0.155	0.1292	0.1098	0.0978	0.1456
15.6738	0.1447	0.1356	0.1319	0.107	0.147
16.0073	0.1695	0.1304	0.1359	0.1306	0.1703
16.3408	0.1593	0.1326	0.1371	0.1357	0.1405
16.6743	0.1474	0.1313	0.1374	0.1352	0.1422
17.0078	0.1512	0.1301	0.139	0.1431	0.1376
17.3413	0.1643	0.1531	0.1439	0.144	0.1371
17.6748	0.1391	0.1363	0.1392	0.131	0.151
18.0083	0.1698	0.1438	0.1437	0.1363	0.1585
18.3418	0.1476	0.1489	0.1295	0.1379	0.1519
18.6753	0.1339	0.1185	0.1414	0.1331	0.1557
19.0088	0.1652	0.1202	0.1387	0.1196	0.1526
19.3423	0.1725	0.1254	0.1513	0.1229	0.1653
19.6758	0.1765	0.1308	0.1442	0.1352	0.147
20.0093	0.1887	0.127	0.1856	0.1428	0.148
20.3428	0.1999	0.1264	0.1926	0.1445	0.1471
20.6763	0.1959	0.127	0.2077	0.1483	0.1593
21.0098	0.1846	0.1541	0.1612	0.1421	0.1116
21.3433	0.1314	0.1551	0.1363	0.1387	0.1429
21.6768	0.1357	0.1666	0.141	0.1247	0.1627
22.0103	0.1323	0.1597	0.0989	0.1013	0.1594
22.3438	0.1389	0.1626	0.097	0.1323	0.1385
22.6773	0.1413	0.1845	0.1056	0.1291	0.1728
23.0108	0.1279	0.1423	0.1319	0.132	0.1678
23.3443	0.1264	0.1439	0.1393	0.1415	0.1538
23.6778	0.1437	0.188	0.1333	0.1377	0.1658
24.0113	0.163	0.1607	0.1363	0.1289	0.1527
24.3448	0.1791	0.1598	0.1488	0.1404	0.1209
24.6783	0.1886	0.154	0.1549	0.1368	0.1363
25.0118	0.199	0.1148	0.1313	0.1425	0.1587
25.3453	0.2094	0.1508	0.1252	0.1284	0.1419
25.6788	0.2102	0.1511	0.1376	0.1136	0.138
26.0123	0.2083	0.1375	0.1366	0.1199	0.1378
26.3458	0.1959	0.157	0.1637	0.1222	0.1382
26.6793	0.2119	0.1679	0.1515	0.1299	0.1416
27.0128	0.1986	0.1612	0.158	0.1162	0.1336
27.3463	0.2044	0.1615	0.1689	0.1005	0.1501
27.6798	0.2363	0.1539	0.1643	0.1258	0.1258
28.0133	0.2169	0.1532	0.149	0.1185	0.1261
28.3468	0.19	0.1597	0.136	0.1214	0.124
28.6803	0.2141	0.1793	0.139	0.1628	0.1438
29.0138	0.1909	0.1804	0.1537	0.1446	0.128
29.3473	0.2199	0.1486	0.1353	0.1526	0.1449
29.6808	0.1953	0.1468	0.141	0.1681	0.1329
30.0143	0.1913	0.1677	0.1249	0.1731	0.129
30.3478	0.187	0.1597	0.1239	0.103	0.1404
30.6813	0.1832	0.162	0.1324	0.1356	0.1288
31.0148	0.18	0.1647	0.1215	0.1485	0.1447
31.3483	0.1898	0.1488	0.1413	0.128	0.1594
31.6818	0.1806	0.159	0.1294	0.1343	0.1734
32.0153	0.1767	0.1298	0.1192	0.1326	0.1541
32.3488	0.1844	0.1369	0.1163	0.1451	0.1521
32.6823	0.1778	0.1666	0.1522	0.1337	0.1254
33.0158	0.1826	0.1983	0.1509	0.1394	0.1216
33.3493	0.1925	0.1108	0.1485	0.1255	0.1331
33.6828	0.1973	0.1398	0.1545	0.1131	0.116
34.0163	0.1972	0.1266	0.1329	0.1291	0.116
34.3498	0.1883	0.1318	0.1402	0.1354	0.1152
34.6833	0.1863	0.1517	0.1386	0.1323	0.1308
35.0168	0.1902	0.1415	0.1362	0.1346	0.1042
35.3503	0.2171	0.1468	0.1325	0.1213	0.1089
35.6838	0.2375	0.1607	0.1306	0.1175	0.1139
36.0173	0.2395	0.1533	0.1248	0.1337	0.1005
36.3508	0.2068	0.1631	0.1176	0.1197	0.1305
36.6843	0.201	0.1446	0.1359	0.1097	0.1535
37.0178	0.2101	0.1444	0.14	0.1323	0.1595
37.3513	0.2319	0.1481	0.1433	0.1417	0.1359
37.6848	0.2042	0.1602	0.1432	0.128	0.1473
38.0183	0.2226	0.1625	0.1492	0.1501	0.1589
38.3518	0.2517	0.1506	0.136	0.1429	0.1568
38.6853	0.235	0.1791	0.1468	0.1715	0.1529
39.0188	0.254	0.1741	0.1535	0.1461	0.1199
39.3523	0.2377	0.179	0.1606	0.1622	0.1268
39.6858	0.2483	0.1587	0.1474	0.1493	0.1142
40.0193	0.2659	0.163	0.1751	0.1294	0.1155
40.3528	0.274	0.1616	0.1587	0.1125	0.0984
40.6863	0.2684	0.1394	0.1653	0.1292	0.0931
41.0198	0.2622	0.1133	0.159	0.1228	0.1408
41.3533	0.2525	0.1324	0.178	0.131	0.1316
41.6868
42.0203	0.1926	0.148	0.1418	0.1433	0.1361
42.3538	0.236	0.1883	0.1814	0.1848	0.1877
42.6873	0.2631	0.1926	0.1944	0.1937	0.195
43.0208	0.2824	0.207	0.2055	0.2061	0.218
43.3543	0.2926	0.2191	0.2197	0.2271	0.2262
43.6878	0.2987	0.22	0.2219	0.2276	0.2315
44.0213	0.3068	0.2189	0.2211	0.2278	0.2269
44.3548	0.3189	0.2084	0.2208	0.2236	0.2133
44.6883	0.3167	0.2027	0.2215	0.2168	0.2096
45.0218	0.3236	0.1963	0.2168	0.2132	0.2114
45.3553	0.3274	0.1921	0.2154	0.2109	0.1988
45.6888	0.3315	0.1892	0.2172	0.2	0.1886
46.0223	0.3259	0.1833	0.2083	0.1957	0.1871
46.3558	0.3345	0.1855	0.2096	0.1882	0.1761
46.6893	0.3327	0.1829	0.1974	0.1773	0.1714
47.0228	0.3115	0.1813	0.199	0.1743	0.1698
47.3563	0.305	0.1839	0.2009	0.1717	0.1637
47.6898	0.3107	0.1822	0.1994	0.1739	0.1663
48.0233	0.3099	0.1744	0.2045	0.1771	0.1615
48.3568	0.3119	0.1678	0.1972	0.1716	0.1526
48.6903	0.3185	0.1704	0.1937	0.162	0.1479
49.0238	0.292	0.1737	0.1744	0.15	0.1518
49.3573	0.3015	0.1712	0.1742	0.1546	0.1446
49.6908	0.3134	0.1765	0.1768	0.158	0.142
50.0243	0.315	0.1807	0.1788	0.1578	0.1409
50.3578	0.3182	0.1741	0.1704	0.1596	0.1393
50.6913	0.334	0.1771	0.1722	0.1588	0.137
51.0248	0.322	0.1823	0.172	0.1396	0.1389
51.3583	0.3399	0.1839	0.1678	0.1387	0.1384
51.6918	0.3455	0.1782	0.1663	0.1356	0.1381
52.0253	0.3552	0.1625	0.1694	0.1385	0.1378
52.3588	0.3403	0.1675	0.1696	0.1399	0.125
52.6923	0.3385	0.1519	0.1709	0.1381	0.1258
53.0258	0.351	0.1523	0.1757	0.1372	0.129
53.3593	0.3591	0.156	0.1801	0.1374	0.1287
53.6928	0.3623	0.1571	0.1807	0.1409	0.135
54.0263	0.3672	0.16	0.1829	0.1356	0.1394
54.3598	0.3628	0.1637	0.1862	0.1367	0.1428
54.6933	0.3827	0.1694	0.1904	0.1381	0.1474
55.0268	0.3878	0.1765	0.1623	0.1398	0.1483
55.3603	0.3982	0.178	0.1674	0.1419	0.1463
55.6938	0.4177	0.1697	0.1698	0.1337	0.1512
56.0273	0.4167	0.1749	0.1717	0.1344	0.1518
56.3608	0.4223	0.1803	0.1662	0.1349	0.1549
56.6943	0.4314	0.1886	0.1742	0.1363	0.1442
57.0278	0.4301	0.1922	0.1751	0.1374	0.1487
57.3613	0.44	0.1953	0.1808	0.1379	0.1525
57.6948	0.4368	0.2066	0.1833	0.1383	0.1567
58.0283	0.3486	0.2177	0.1871	0.142	0.1577
58.3618	0.3687	0.2228	0.194	0.1435	0.1489
58.6953	0.3741	0.2274	0.1887	0.1462	0.1532
59.0288	0.3889	0.2362	0.19	0.15	0.1471
59.3623	0.3975	0.2488	0.1941	0.1488	0.1617
59.6958	0.4079	0.2541	0.2	0.1503	0.1688
60.0293	0.4278	0.2625	0.2566	0.1523	0.1713
60.3628	0.4315	0.2799	0.2618	0.1556	0.1747
60.6963	0.4384	0.2769	0.2516	0.1584	0.1834
61.0298	0.4557	0.2712	0.2408	0.1605	0.1799
61.3633	0.4563	0.268	0.225	0.1628	0.181
61.6968	0.4689	0.2375	0.2264	0.1666	0.1787
62.0303	0.4791	0.2373	0.2223	0.167	0.1804
62.3638	0.4947	0.2411	0.2274	0.1718	0.1831
62.6973	0.4841	0.2462	0.2295	0.1759	0.1882
63.0308	0.4986	0.2535	0.2329	0.1787	0.1849
63.3643	0.5105	0.2622	0.2291	0.2067	0.1878
63.6978	0.5117	0.2676	0.2089	0.1863	0.1859
64.0313	0.5099	0.266	0.2118	0.186	0.1917
64.3648	0.5149	0.266	0.2158	0.1892	0.1937
64.6983	0.4873	0.2522	0.2195	0.1936	0.1873
65.0318	0.5294	0.2453	0.2236	0.1985	0.203
65.3653	0.5864	0.2372	0.227	0.2015	0.1642
65.6988	0.6086	0.2335	0.2355	0.2032	0.1708
66.0323	0.5929	0.2352	0.2398	0.2051	0.1786
66.3658	0.567	0.2204	0.2451	0.204	0.1872
66.6993	0.5655	0.2161	0.2485	0.2016	0.1892
67.0328	0.5523	0.2131	0.2512	0.201	0.1898
67.3663	0.5595	0.2079	0.2511	0.1956	0.1903
67.6998	0.5576	0.2014	0.2575	0.1925	0.1839
68.0333	0.5409	0.1968	0.2501	0.1889	0.1817
68.3668	0.5465	0.1962	0.25	0.185	0.1792
68.7003	0.5233	0.2036	0.2477	0.1816	0.1761
69.0338	0.5379	0.2026	0.2539	0.1803	0.173
69.3673	0.5446	0.1969	0.2619	0.1808	0.1725
69.7008	0.5511	0.2037	0.266	0.1827	0.17
70.0343	0.5533	0.2038	0.2513	0.1841	0.1726
70.3678	0.5637	0.2113	0.2559	0.1859	0.1688
70.7013	0.5827	0.2066	0.2519	0.1893	0.1651
71.0348	0.5795	0.2112	0.2591	0.1884	0.1639
71.3683	0.5921	0.2149	0.258	0.19	0.1641
71.7018	0.5994	0.2229	0.2577	0.193	0.1625
72.0353	0.5983	0.2096	0.2558	0.1923	0.1524
72.3688	0.6054	0.2238	0.2576	0.1943	0.1534
72.7023	0.5998	0.2317	0.2614	0.191	0.1559
73.0358	0.6143	0.229	0.2653	0.1889	0.1569
73.3693	0.6116	0.2395	0.2625	0.1888	0.152
73.7028	0.6053	0.235	0.2633	0.1884	0.1507
74.0363	0.6072	0.2123	0.2647	0.1886	0.1508
74.3698	0.6072	0.2244	0.266	0.1849	0.1525
74.7033	0.6081	0.2551	0.2637	0.1819	0.1527
75.0368	0.6169	0.2706	0.2597	0.1787	0.154
75.3703	0.6129	0.2832	0.2597	0.1789	0.1542
75.7038	0.6288	0.2587	0.258	0.1768	0.1571
76.0373	0.648	0.247	0.2618	0.1745	0.154
76.3708	0.6385	0.2382	0.264	0.1719	0.1551
76.7043	0.6488	0.2346	0.2675	0.1689	0.1551
77.0378	0.649	0.2271	0.2642	0.1694	0.1632
77.3713	0.6365	0.229	0.2659	0.1691	0.1659
77.7048	0.6529	0.226	0.2702	0.1688	0.139
78.0383	0.6425	0.2273	0.27	0.1675	0.1401
78.3718	0.6601	0.2227	0.2748	0.1702	0.1426
78.7053	0.6477	0.2224	0.273	0.1698	0.1423
79.0388	0.6672	0.2231	0.2773	0.1709	0.1423
79.3723	0.6638	0.2246	0.2829	0.1692	0.1411
79.7058	0.6664	0.2239	0.284	0.1679	0.1427
80.0393	0.6531	0.2224	0.2837	0.1679	0.1431
80.3728	0.6821	0.2231	0.2811	0.1668	0.142
80.7063	0.6992	0.2157	0.2767	0.1623	0.1431
