# Supplementary material for: Structural insights of the elongation factor EF-Tu complexes in protein translation of Mycobacterium tuberculosis
Source: Commun Biol. 2022 Oct 3;5:1052. doi: 10.1038/s42003-022-04019-y (PMC9529903; doi:10.1038/s42003-022-04019-y)
Supplement: Supplementary file 3 — Supplementary Data 1 [file 42003_2022_4019_MOESM3_ESM.zip › source data/Figure 6a.xlsx]

## Sheet: Sheet1
Temperature	ratio
20	0.783
20.036	0.773
20.072	0.775
20.108	0.781
20.143	0.772
20.179	0.777
20.215	0.774
20.251	0.773
20.287	0.777
20.323	0.775
20.359	0.779
20.395	0.781
20.43	0.781
20.466	0.776
20.502	0.773
20.538	0.777
20.574	0.782
20.61	0.774
20.646	0.773
20.681	0.776
20.717	0.783
20.753	0.78
20.789	0.777
20.825	0.777
20.861	0.778
20.897	0.773
20.933	0.773
20.968	0.777
21.004	0.77
21.04	0.777
21.076	0.774
21.112	0.779
21.148	0.787
21.184	0.788
21.22	0.778
21.255	0.777
21.291	0.779
21.327	0.779
21.363	0.781
21.399	0.775
21.435	0.776
21.471	0.774
21.506	0.775
21.542	0.777
21.578	0.78
21.614	0.776
21.65	0.773
21.686	0.776
21.722	0.774
21.758	0.779
21.793	0.777
21.829	0.774
21.865	0.775
21.901	0.773
21.937	0.777
21.973	0.78
22.009	0.779
22.044	0.779
22.08	0.772
22.116	0.777
22.152	0.781
22.188	0.778
22.224	0.777
22.26	0.778
22.296	0.777
22.331	0.773
22.367	0.778
22.403	0.776
22.439	0.778
22.475	0.778
22.511	0.783
22.547	0.787
22.582	0.782
22.618	0.784
22.654	0.773
22.69	0.775
22.726	0.78
22.762	0.776
22.798	0.775
22.834	0.778
22.869	0.783
22.905	0.776
22.941	0.784
22.977	0.783
23.013	0.778
23.049	0.776
23.085	0.783
23.121	0.787
23.156	0.782
23.192	0.781
23.228	0.78
23.264	0.778
23.3	0.775
23.336	0.779
23.372	0.777
23.407	0.776
23.443	0.78
23.479	0.777
23.515	0.779
23.551	0.782
23.587	0.78
23.623	0.777
23.659	0.782
23.694	0.778
23.73	0.78
23.766	0.781
23.802	0.778
23.838	0.779
23.874	0.787
23.91	0.784
23.945	0.779
23.981	0.782
24.017	0.782
24.053	0.777
24.089	0.775
24.125	0.774
24.161	0.776
24.197	0.777
24.232	0.779
24.268	0.778
24.304	0.783
24.34	0.78
24.376	0.775
24.412	0.777
24.448	0.773
24.484	0.775
24.519	0.77
24.555	0.78
24.591	0.775
24.627	0.776
24.663	0.787
24.699	0.781
24.735	0.778
24.77	0.774
24.806	0.778
24.842	0.782
24.878	0.781
24.914	0.782
24.95	0.782
24.986	0.778
25.022	0.781
25.057	0.787
25.093	0.785
25.129	0.783
25.165	0.782
25.201	0.784
25.237	0.783
25.273	0.781
25.308	0.784
25.344	0.789
25.38	0.782
25.416	0.778
25.452	0.786
25.488	0.789
25.524	0.786
25.56	0.783
25.595	0.788
25.631	0.78
25.667	0.777
25.703	0.775
25.739	0.779
25.775	0.781
25.811	0.781
25.846	0.784
25.882	0.785
25.918	0.783
25.954	0.781
25.99	0.778
26.026	0.78
26.062	0.784
26.098	0.783
26.133	0.778
26.169	0.78
26.205	0.786
26.241	0.784
26.277	0.783
26.313	0.784
26.349	0.782
26.385	0.784
26.42	0.783
26.456	0.781
26.492	0.778
26.528	0.779
26.564	0.788
26.6	0.782
26.636	0.78
26.671	0.778
26.707	0.779
26.743	0.783
26.779	0.782
26.815	0.779
26.851	0.782
26.887	0.786
26.923	0.784
26.958	0.782
26.994	0.787
27.03	0.784
27.066	0.786
27.102	0.78
27.138	0.781
27.174	0.782
27.209	0.788
27.245	0.787
27.281	0.783
27.317	0.783
27.353	0.778
27.389	0.788
27.425	0.785
27.461	0.778
27.496	0.778
27.532	0.779
27.568	0.783
27.604	0.785
27.64	0.788
27.676	0.781
27.712	0.784
27.747	0.773
27.783	0.782
27.819	0.781
27.855	0.781
27.891	0.783
27.927	0.787
27.963	0.793
27.999	0.789
28.034	0.79
28.07	0.789
28.106	0.783
28.142	0.783
28.178	0.779
28.214	0.781
28.25	0.784
28.286	0.785
28.321	0.784
28.357	0.783
28.393	0.781
28.429	0.783
28.465	0.789
28.501	0.788
28.537	0.784
28.572	0.784
28.608	0.787
28.644	0.786
28.68	0.787
28.716	0.787
28.752	0.789
28.788	0.788
28.824	0.786
28.859	0.786
28.895	0.789
28.931	0.778
28.967	0.787
29.003	0.785
29.039	0.785
29.075	0.786
29.11	0.79
29.146	0.789
29.182	0.785
29.218	0.784
29.254	0.782
29.29	0.784
29.326	0.787
29.362	0.78
29.397	0.78
29.433	0.78
29.469	0.782
29.505	0.784
29.541	0.781
29.577	0.786
29.613	0.789
29.648	0.786
29.684	0.784
29.72	0.785
29.756	0.787
29.792	0.796
29.828	0.789
29.864	0.792
29.9	0.79
29.935	0.785
29.971	0.785
30.007	0.789
30.043	0.788
30.079	0.79
30.115	0.787
30.151	0.79
30.187	0.79
30.222	0.783
30.258	0.782
30.294	0.784
30.33	0.784
30.366	0.785
30.402	0.786
30.438	0.788
30.473	0.788
30.509	0.782
30.545	0.785
30.581	0.79
30.617	0.792
30.653	0.793
30.689	0.789
30.725	0.789
30.76	0.788
30.796	0.786
30.832	0.785
30.868	0.788
30.904	0.782
30.94	0.78
30.976	0.785
31.011	0.788
31.047	0.787
31.083	0.785
31.119	0.789
31.155	0.792
31.191	0.785
31.227	0.792
31.263	0.783
31.298	0.785
31.334	0.783
31.37	0.788
31.406	0.79
31.442	0.792
31.478	0.784
31.514	0.785
31.549	0.786
31.585	0.794
31.621	0.789
31.657	0.792
31.693	0.786
31.729	0.786
31.765	0.786
31.801	0.792
31.836	0.788
31.872	0.792
31.908	0.789
31.944	0.791
31.98	0.798
32.016	0.795
32.052	0.794
32.088	0.792
32.123	0.795
32.159	0.785
32.195	0.792
32.231	0.789
32.267	0.786
32.303	0.79
32.339	0.79
32.374	0.785
32.41	0.79
32.446	0.787
32.482	0.789
32.518	0.788
32.554	0.797
32.59	0.794
32.626	0.789
32.661	0.787
32.697	0.789
32.733	0.789
32.769	0.788
32.805	0.789
32.841	0.79
32.877	0.79
32.912	0.787
32.948	0.787
32.984	0.79
33.02	0.791
33.056	0.791
33.092	0.79
33.128	0.793
33.164	0.786
33.199	0.789
33.235	0.789
33.271	0.785
33.307	0.789
33.343	0.787
33.379	0.789
33.415	0.793
33.451	0.797
33.486	0.796
33.522	0.798
33.558	0.796
33.594	0.792
33.63	0.795
33.666	0.788
33.702	0.79
33.737	0.793
33.773	0.795
33.809	0.788
33.845	0.791
33.881	0.788
33.917	0.79
33.953	0.792
33.989	0.789
34.024	0.792
34.06	0.791
34.096	0.791
34.132	0.789
34.168	0.795
34.204	0.794
34.24	0.785
34.275	0.793
34.311	0.797
34.347	0.791
34.383	0.788
34.419	0.796
34.455	0.799
34.491	0.798
34.527	0.8
34.562	0.797
34.598	0.787
34.634	0.794
34.67	0.797
34.706	0.796
34.742	0.794
34.778	0.79
34.813	0.792
34.849	0.8
34.885	0.796
34.921	0.792
34.957	0.794
34.993	0.794
35.029	0.798
35.065	0.797
35.1	0.795
35.136	0.793
35.172	0.791
35.208	0.791
35.244	0.786
35.28	0.789
35.316	0.792
35.352	0.788
35.387	0.791
35.423	0.795
35.459	0.793
35.495	0.794
35.531	0.792
35.567	0.799
35.603	0.804
35.638	0.794
35.674	0.801
35.71	0.8
35.746	0.797
35.782	0.795
35.818	0.795
35.854	0.798
35.89	0.791
35.925	0.792
35.961	0.791
35.997	0.794
36.033	0.797
36.069	0.793
36.105	0.794
36.141	0.798
36.176	0.8
36.212	0.793
36.248	0.796
36.284	0.788
36.32	0.796
36.356	0.794
36.392	0.798
36.428	0.798
36.463	0.795
36.499	0.801
36.535	0.803
36.571	0.794
36.607	0.796
36.643	0.8
36.679	0.8
36.714	0.796
36.75	0.798
36.786	0.794
36.822	0.799
36.858	0.798
36.894	0.799
36.93	0.797
36.966	0.791
37.001	0.797
37.037	0.798
37.073	0.792
37.109	0.794
37.145	0.801
37.181	0.803
37.217	0.799
37.253	0.798
37.288	0.802
37.324	0.798
37.36	0.792
37.396	0.8
37.432	0.804
37.468	0.803
37.504	0.802
37.539	0.803
37.575	0.799
37.611	0.8
37.647	0.798
37.683	0.799
37.719	0.801
37.755	0.806
37.791	0.804
37.826	0.802
37.862	0.807
37.898	0.805
37.934	0.804
37.97	0.801
38.006	0.798
38.042	0.8
38.077	0.8
38.113	0.802
38.149	0.8
38.185	0.799
38.221	0.799
38.257	0.8
38.293	0.8
38.329	0.804
38.364	0.799
38.4	0.796
38.436	0.8
38.472	0.804
38.508	0.805
38.544	0.8
38.58	0.799
38.615	0.808
38.651	0.803
38.687	0.812
38.723	0.802
38.759	0.81
38.795	0.804
38.831	0.8
38.867	0.806
38.902	0.801
38.938	0.806
38.974	0.8
39.01	0.802
39.046	0.799
39.082	0.805
39.118	0.806
39.154	0.804
39.189	0.806
39.225	0.805
39.261	0.806
39.297	0.809
39.333	0.805
39.369	0.807
39.405	0.811
39.44	0.807
39.476	0.801
39.512	0.799
39.548	0.802
39.584	0.801
39.62	0.801
39.656	0.802
39.692	0.804
39.727	0.805
39.763	0.796
39.799	0.806
39.835	0.808
39.871	0.805
39.907	0.809
39.943	0.809
39.978	0.808
40.014	0.805
40.05	0.805
40.086	0.814
40.122	0.806
40.158	0.804
40.194	0.806
40.23	0.805
40.265	0.804
40.301	0.806
40.337	0.801
40.373	0.806
40.409	0.809
40.445	0.805
40.481	0.813
40.516	0.801
40.552	0.815
40.588	0.815
40.624	0.804
40.66	0.804
40.696	0.808
40.732	0.801
40.768	0.805
40.803	0.806
40.839	0.809
40.875	0.812
40.911	0.812
40.947	0.815
40.983	0.812
41.019	0.81
41.055	0.812
41.09	0.813
41.126	0.813
41.162	0.804
41.198	0.808
41.234	0.809
41.27	0.807
41.306	0.81
41.341	0.811
41.377	0.814
41.413	0.812
41.449	0.806
41.485	0.807
41.521	0.814
41.557	0.812
41.593	0.813
41.628	0.813
41.664	0.811
41.7	0.811
41.736	0.812
41.772	0.813
41.808	0.812
41.844	0.81
41.879	0.81
41.915	0.814
41.951	0.817
41.987	0.818
42.023	0.813
42.059	0.812
42.095	0.817
42.131	0.815
42.166	0.814
42.202	0.814
42.238	0.812
42.274	0.814
42.31	0.809
42.346	0.813
42.382	0.812
42.418	0.817
42.453	0.818
42.489	0.814
42.525	0.814
42.561	0.812
42.597	0.814
42.633	0.81
42.669	0.815
42.704	0.813
42.74	0.815
42.776	0.817
42.812	0.81
42.848	0.808
42.884	0.816
42.92	0.812
42.956	0.808
42.991	0.815
43.027	0.813
43.063	0.809
43.099	0.814
43.135	0.813
43.171	0.817
43.207	0.815
43.242	0.814
43.278	0.818
43.314	0.813
43.35	0.819
43.386	0.815
43.422	0.809
43.458	0.821
43.494	0.812
43.529	0.815
43.565	0.819
43.601	0.816
43.637	0.818
43.673	0.814
43.709	0.816
43.745	0.812
43.78	0.814
43.816	0.817
43.852	0.816
43.888	0.819
43.924	0.822
43.96	0.816
43.996	0.813
44.032	0.814
44.067	0.815
44.103	0.816
44.139	0.814
44.175	0.809
44.211	0.804
44.247	0.82
44.283	0.816
44.319	0.817
44.354	0.814
44.39	0.812
44.426	0.821
44.462	0.82
44.498	0.816
44.534	0.822
44.57	0.83
44.605	0.821
44.641	0.819
44.677	0.82
44.713	0.811
44.749	0.814
44.785	0.812
44.821	0.815
44.857	0.816
44.892	0.812
44.928	0.816
44.964	0.819
45	0.82
45.036	0.817
45.072	0.818
45.108	0.816
45.143	0.815
45.179	0.815
45.215	0.816
45.251	0.824
45.287	0.815
45.323	0.822
45.359	0.821
45.395	0.815
45.43	0.82
45.466	0.81
45.502	0.818
45.538	0.823
45.574	0.822
45.61	0.82
45.646	0.819
45.681	0.815
45.717	0.817
45.753	0.822
45.789	0.819
45.825	0.817
45.861	0.818
45.897	0.822
45.933	0.818
45.968	0.819
46.004	0.821
46.04	0.821
46.076	0.82
46.112	0.819
46.148	0.822
46.184	0.82
46.22	0.817
46.255	0.819
46.291	0.816
46.327	0.815
46.363	0.816
46.399	0.817
46.435	0.814
46.471	0.814
46.506	0.816
46.542	0.815
46.578	0.817
46.614	0.816
46.65	0.817
46.686	0.814
46.722	0.816
46.758	0.817
46.793	0.814
46.829	0.819
46.865	0.811
46.901	0.825
46.937	0.817
46.973	0.816
47.009	0.819
47.044	0.819
47.08	0.817
47.116	0.819
47.152	0.812
47.188	0.816
47.224	0.817
47.26	0.823
47.296	0.816
47.331	0.812
47.367	0.817
47.403	0.816
47.439	0.815
47.475	0.815
47.511	0.815
47.547	0.819
47.582	0.816
47.618	0.816
47.654	0.822
47.69	0.819
47.726	0.823
47.762	0.819
47.798	0.818
47.834	0.814
47.869	0.818
47.905	0.817
47.941	0.815
47.977	0.813
48.013	0.814
48.049	0.813
48.085	0.815
48.121	0.814
48.156	0.811
48.192	0.811
48.228	0.81
48.264	0.815
48.3	0.815
48.336	0.817
48.372	0.819
48.407	0.819
48.443	0.821
48.479	0.816
48.515	0.813
48.551	0.816
48.587	0.815
48.623	0.812
48.659	0.814
48.694	0.813
48.73	0.812
48.766	0.816
48.802	0.812
48.838	0.812
48.874	0.809
48.91	0.811
48.945	0.806
48.981	0.807
49.017	0.809
49.053	0.809
49.089	0.812
49.125	0.813
49.161	0.813
49.197	0.811
49.232	0.808
49.268	0.81
49.304	0.808
49.34	0.814
49.376	0.808
49.412	0.808
49.448	0.81
49.484	0.809
49.519	0.805
49.555	0.812
49.591	0.811
49.627	0.812
49.663	0.813
49.699	0.804
49.735	0.804
49.77	0.804
49.806	0.814
49.842	0.811
49.878	0.805
49.914	0.807
49.95	0.809
49.986	0.81
50.022	0.805
50.057	0.807
50.093	0.805
50.129	0.807
50.165	0.805
50.201	0.805
50.237	0.803
50.273	0.811
50.308	0.803
50.344	0.809
50.38	0.811
50.416	0.804
50.452	0.803
50.488	0.799
50.524	0.794
50.56	0.796
50.595	0.803
50.631	0.806
50.667	0.803
50.703	0.803
50.739	0.804
50.775	0.803
50.811	0.801
50.846	0.802
50.882	0.802
50.918	0.798
50.954	0.797
50.99	0.797
51.026	0.8
51.062	0.801
51.098	0.8
51.133	0.796
51.169	0.802
51.205	0.799
51.241	0.797
51.277	0.795
51.313	0.792
51.349	0.801
51.385	0.796
51.42	0.793
51.456	0.8
51.492	0.8
51.528	0.795
51.564	0.788
51.6	0.791
51.636	0.794
51.671	0.794
51.707	0.791
51.743	0.797
51.779	0.8
51.815	0.789
51.851	0.791
51.887	0.796
51.923	0.793
51.958	0.796
51.994	0.791
52.03	0.794
52.066	0.796
52.102	0.796
52.138	0.791
52.174	0.784
52.209	0.792
52.245	0.792
52.281	0.79
52.317	0.786
52.353	0.786
52.389	0.788
52.425	0.79
52.461	0.79
52.496	0.788
52.532	0.792
52.568	0.787
52.604	0.783
52.64	0.784
52.676	0.791
52.712	0.787
52.747	0.789
52.783	0.787
52.819	0.784
52.855	0.784
52.891	0.784
52.927	0.786
52.963	0.784
52.999	0.783
53.034	0.785
53.07	0.786
53.106	0.789
53.142	0.79
53.178	0.789
53.214	0.793
53.25	0.791
53.286	0.78
53.321	0.778
53.357	0.788
53.393	0.79
53.429	0.78
53.465	0.786
53.501	0.785
53.537	0.779
53.572	0.785
53.608	0.782
53.644	0.783
53.68	0.782
53.716	0.778
53.752	0.78
53.788	0.782
53.824	0.78
53.859	0.782
53.895	0.784
53.931	0.782
53.967	0.78
54.003	0.789
54.039	0.784
54.075	0.773
54.11	0.776
54.146	0.784
54.182	0.783
54.218	0.781
54.254	0.778
54.29	0.789
54.326	0.786
54.362	0.782
54.397	0.783
54.433	0.776
54.469	0.777
54.505	0.779
54.541	0.778
54.577	0.777
54.613	0.773
54.648	0.785
54.684	0.784
54.72	0.776
54.756	0.773
54.792	0.778
54.828	0.778
54.864	0.779
54.9	0.778
54.935	0.776
54.971	0.777
55.007	0.778
55.043	0.778
55.079	0.779
55.115	0.778
55.151	0.779
55.187	0.778
55.222	0.777
55.258	0.779
55.294	0.778
55.33	0.782
55.366	0.784
55.402	0.78
55.438	0.777
55.473	0.771
55.509	0.773
55.545	0.78
55.581	0.774
55.617	0.78
55.653	0.777
55.689	0.779
55.725	0.775
55.76	0.777
55.796	0.779
55.832	0.781
55.868	0.784
55.904	0.777
55.94	0.777
55.976	0.779
56.011	0.771
56.047	0.772
56.083	0.772
56.119	0.765
56.155	0.773
56.191	0.767
56.227	0.773
56.263	0.771
56.298	0.776
56.334	0.777
56.37	0.776
56.406	0.772
56.442	0.772
56.478	0.774
56.514	0.778
56.549	0.775
56.585	0.779
56.621	0.778
56.657	0.776
56.693	0.775
56.729	0.775
56.765	0.775
56.801	0.772
56.836	0.77
56.872	0.773
56.908	0.775
56.944	0.773
56.98	0.775
57.016	0.776
57.052	0.777
57.088	0.776
57.123	0.772
57.159	0.777
57.195	0.777
57.231	0.778
57.267	0.778
57.303	0.776
57.339	0.774
57.374	0.775
57.41	0.778
57.446	0.773
57.482	0.778
57.518	0.78
57.554	0.771
57.59	0.775
57.626	0.777
57.661	0.776
57.697	0.781
57.733	0.777
57.769	0.776
57.805	0.772
57.841	0.777
57.877	0.774
57.912	0.774
57.948	0.772
57.984	0.778
58.02	0.771
58.056	0.771
58.092	0.774
58.128	0.772
58.164	0.783
58.199	0.778
58.235	0.772
58.271	0.772
58.307	0.774
58.343	0.772
58.379	0.768
58.415	0.777
58.451	0.781
58.486	0.774
58.522	0.769
58.558	0.768
58.594	0.779
58.63	0.769
58.666	0.769
58.702	0.774
58.737	0.777
58.773	0.772
58.809	0.772
58.845	0.769
58.881	0.77
58.917	0.774
58.953	0.774
58.989	0.772
59.024	0.768
59.06	0.77
59.096	0.771
59.132	0.771
59.168	0.774
59.204	0.776
59.24	0.774
59.275	0.773
59.311	0.769
59.347	0.772
59.383	0.772
59.419	0.773
59.455	0.773
59.491	0.772
59.527	0.774
59.562	0.772
59.598	0.772
59.634	0.772
59.67	0.776
59.706	0.773
59.742	0.777
59.778	0.773
59.813	0.774
59.849	0.77
59.885	0.768
59.921	0.781
59.957	0.778
59.993	0.776
60.029	0.773
60.065	0.771
60.1	0.775
60.136	0.777
60.172	0.774
60.208	0.771
60.244	0.773
60.28	0.768
60.316	0.769
60.352	0.77
60.387	0.771
60.423	0.775
60.459	0.77
60.495	0.767
60.531	0.768
60.567	0.773
60.603	0.77
60.638	0.777
60.674	0.771
60.71	0.773
60.746	0.771
60.782	0.772
60.818	0.771
60.854	0.773
60.89	0.776
60.925	0.777
60.961	0.773
60.997	0.77
61.033	0.769
61.069	0.769
61.105	0.777
61.141	0.779
61.176	0.775
61.212	0.777
61.248	0.778
61.284	0.779
61.32	0.773
61.356	0.77
61.392	0.772
61.428	0.77
61.463	0.77
61.499	0.774
61.535	0.772
61.571	0.77
61.607	0.774
61.643	0.776
61.679	0.773
61.714	0.774
61.75	0.775
61.786	0.772
61.822	0.77
61.858	0.77
61.894	0.776
61.93	0.771
61.966	0.767
62.001	0.768
62.037	0.778
62.073	0.771
62.109	0.774
62.145	0.774
62.181	0.769
62.217	0.774
62.253	0.769
62.288	0.767
62.324	0.765
62.36	0.767
62.396	0.772
62.432	0.772
62.468	0.776
62.504	0.776
62.539	0.77
62.575	0.771
62.611	0.774
62.647	0.773
62.683	0.78
62.719	0.78
62.755	0.774
62.791	0.767
62.826	0.774
62.862	0.772
62.898	0.768
62.934	0.773
62.97	0.774
63.006	0.768
63.042	0.774
63.077	0.769
63.113	0.766
63.149	0.769
63.185	0.771
63.221	0.771
63.257	0.769
63.293	0.772
63.329	0.774
63.364	0.776
63.4	0.774
63.436	0.767
63.472	0.771
63.508	0.776
63.544	0.772
63.58	0.771
63.615	0.771
63.651	0.773
63.687	0.77
63.723	0.776
63.759	0.77
63.795	0.774
63.831	0.776
63.867	0.769
63.902	0.773
63.938	0.773
63.974	0.766
64.01	0.771
64.046	0.77
64.082	0.773
64.118	0.772
64.154	0.772
64.189	0.771
64.225	0.769
64.261	0.773
64.297	0.771
64.333	0.769
64.369	0.771
64.405	0.774
64.44	0.768
64.476	0.772
64.512	0.776
64.548	0.778
64.584	0.773
64.62	0.774
64.656	0.774
64.692	0.772
64.727	0.768
64.763	0.769
64.799	0.765
64.835	0.771
64.871	0.778
64.907	0.778
64.943	0.775
64.978	0.772
65.014	0.77
65.05	0.775
65.086	0.776
65.122	0.774
65.158	0.772
65.194	0.772
65.23	0.768
65.265	0.773
65.301	0.774
65.337	0.773
65.373	0.779
65.409	0.778
65.445	0.774
65.481	0.772
65.516	0.772
65.552	0.769
65.588	0.772
65.624	0.769
65.66	0.771
65.696	0.775
65.732	0.771
65.768	0.772
65.803	0.775
65.839	0.77
65.875	0.773
65.911	0.772
65.947	0.771
65.983	0.769
66.019	0.771
66.055	0.772
66.09	0.767
66.126	0.767
66.162	0.768
66.198	0.773
66.234	0.772
66.27	0.783
66.306	0.78
66.341	0.771
66.377	0.775
66.413	0.77
66.449	0.773
66.485	0.774
66.521	0.773
66.557	0.774
66.593	0.777
66.628	0.777
66.664	0.776
66.7	0.77
66.736	0.772
66.772	0.768
66.808	0.769
66.844	0.777
66.879	0.777
66.915	0.773
66.951	0.771
66.987	0.769
67.023	0.768
67.059	0.769
67.095	0.77
67.131	0.772
67.166	0.775
67.202	0.776
67.238	0.772
67.274	0.772
67.31	0.77
67.346	0.772
67.382	0.775
67.418	0.775
67.453	0.775
67.489	0.771
67.525	0.776
67.561	0.772
67.597	0.765
67.633	0.763
67.669	0.773
67.704	0.773
67.74	0.767
67.776	0.771
67.812	0.778
67.848	0.782
67.884	0.773
67.92	0.774
67.956	0.777
67.991	0.772
68.027	0.769
68.063	0.776
68.099	0.773
68.135	0.77
68.171	0.777
68.207	0.771
68.242	0.77
68.278	0.771
68.314	0.778
68.35	0.778
68.386	0.77
68.422	0.778
68.458	0.766
68.494	0.769
68.529	0.774
68.565	0.775
68.601	0.775
68.637	0.772
68.673	0.774
68.709	0.773
68.745	0.775
68.78	0.776
68.816	0.773
68.852	0.78
68.888	0.779
68.924	0.777
68.96	0.779
68.996	0.776
69.032	0.775
69.067	0.781
69.103	0.78
69.139	0.772
69.175	0.772
69.211	0.776
69.247	0.779
69.283	0.778
69.319	0.776
69.354	0.777
69.39	0.774
69.426	0.773
69.462	0.777
69.498	0.78
69.534	0.783
69.57	0.779
69.605	0.774
69.641	0.775
69.677	0.774
69.713	0.773
69.749	0.768
69.785	0.772
69.821	0.764
69.857	0.774
69.892	0.771
69.928	0.771
69.964	0.775
70	0.775
70.036	0.777
70.072	0.769
70.108	0.772
70.143	0.776
70.179	0.773
70.215	0.773
70.251	0.774
70.287	0.776
70.323	0.783
70.359	0.775
70.395	0.775
70.43	0.768
70.466	0.773
70.502	0.781
70.538	0.775
70.574	0.781
70.61	0.774
70.646	0.77
70.681	0.773
70.717	0.774
70.753	0.776
70.789	0.778
70.825	0.779
70.861	0.779
70.897	0.773
70.933	0.776
70.968	0.772
71.004	0.774
71.04	0.774
71.076	0.769
71.112	0.775
71.148	0.779
71.184	0.774
71.22	0.775
71.255	0.777
71.291	0.778
71.327	0.779
71.363	0.779
71.399	0.776
71.435	0.773
71.471	0.778
71.506	0.778
71.542	0.775
71.578	0.778
71.614	0.777
71.65	0.782
71.686	0.778
71.722	0.775
71.758	0.777
71.793	0.776
71.829	0.773
71.865	0.775
71.901	0.767
71.937	0.769
71.973	0.771
72.009	0.769
72.044	0.772
72.08	0.776
72.116	0.776
72.152	0.778
72.188	0.775
72.224	0.775
72.26	0.77
72.296	0.778
72.331	0.773
72.367	0.77
72.403	0.775
72.439	0.778
72.475	0.773
72.511	0.769
72.547	0.776
72.582	0.777
72.618	0.776
72.654	0.774
72.69	0.776
72.726	0.774
72.762	0.777
72.798	0.776
72.834	0.776
72.869	0.771
72.905	0.772
72.941	0.772
72.977	0.781
73.013	0.776
73.049	0.779
73.085	0.781
73.121	0.781
73.156	0.776
73.192	0.776
73.228	0.778
73.264	0.776
73.3	0.773
73.336	0.773
73.372	0.778
73.407	0.78
73.443	0.777
73.479	0.774
73.515	0.774
73.551	0.775
73.587	0.773
73.623	0.77
73.659	0.775
73.694	0.766
73.73	0.77
73.766	0.775
73.802	0.779
73.838	0.78
73.874	0.769
73.91	0.773
73.945	0.778
73.981	0.776
74.017	0.775
74.053	0.77
74.089	0.775
74.125	0.771
74.161	0.784
74.197	0.778
74.232	0.781
74.268	0.773
74.304	0.764
74.34	0.775
74.376	0.772
74.412	0.774
74.448	0.772
74.484	0.779
74.519	0.772
74.555	0.772
74.591	0.778
74.627	0.778
74.663	0.777
74.699	0.775
74.735	0.777
74.77	0.775
74.806	0.775
74.842	0.775
74.878	0.774
74.914	0.772
74.95	0.774
74.986	0.773
75.022	0.779
75.057	0.779
75.093	0.774
75.129	0.777
75.165	0.775
75.201	0.768
75.237	0.77
75.273	0.77
75.308	0.767
75.344	0.773
75.38	0.775
75.416	0.773
75.452	0.77
75.488	0.768
75.524	0.772
75.56	0.773
75.595	0.776
75.631	0.772
75.667	0.775
75.703	0.78
75.739	0.772
75.775	0.782
75.811	0.782
75.846	0.776
75.882	0.778
75.918	0.775
75.954	0.773
75.99	0.773
76.026	0.773
76.062	0.782
76.098	0.781
76.133	0.779
76.169	0.775
76.205	0.778
76.241	0.78
76.277	0.781
76.313	0.783
76.349	0.778
76.385	0.775
76.42	0.779
76.456	0.783
76.492	0.775
76.528	0.776
76.564	0.785
76.6	0.778
76.636	0.77
76.671	0.774
76.707	0.769
76.743	0.771
76.779	0.776
76.815	0.774
76.851	0.789
76.887	0.775
76.923	0.782
76.958	0.779
76.994	0.774
77.03	0.773
77.066	0.776
77.102	0.778
77.138	0.777
77.174	0.777
77.209	0.772
77.245	0.772
77.281	0.773
77.317	0.775
77.353	0.776
77.389	0.776
77.425	0.779
77.461	0.777
77.496	0.771
77.532	0.776
77.568	0.773
77.604	0.775
77.64	0.771
77.676	0.778
77.712	0.78
77.747	0.776
77.783	0.777
77.819	0.772
77.855	0.768
77.891	0.775
77.927	0.776
77.963	0.777
77.999	0.776
78.034	0.776
78.07	0.783
78.106	0.775
78.142	0.776
78.178	0.775
78.214	0.776
78.25	0.776
78.286	0.774
78.321	0.773
78.357	0.776
78.393	0.779
78.429	0.776
78.465	0.775
78.501	0.778
78.537	0.783
78.572	0.776
78.608	0.774
78.644	0.776
78.68	0.776
78.716	0.78
78.752	0.777
78.788	0.779
78.824	0.777
78.859	0.775
78.895	0.774
78.931	0.775
78.967	0.778
79.003	0.769
79.039	0.777
79.075	0.78
79.11	0.772
79.146	0.774
79.182	0.773
79.218	0.773
79.254	0.772
79.29	0.774
79.326	0.773
79.362	0.775
79.397	0.776
79.433	0.774
79.469	0.776
79.505	0.778
79.541	0.781
79.577	0.781
79.613	0.772
79.648	0.773
79.684	0.774
79.72	0.775
79.756	0.784
79.792	0.779
79.828	0.776
79.864	0.779
79.9	0.775
79.935	0.771
79.971	0.774
80.007	0.77
80.043	0.764
80.079	0.783
80.115	0.783
80.151	0.775
80.187	0.773
80.222	0.775
80.258	0.781
80.294	0.777
80.33	0.782
80.366	0.776
80.402	0.769
80.438	0.774
80.473	0.774
80.509	0.78
80.545	0.774
80.581	0.773
80.617	0.779
80.653	0.769
80.689	0.769
80.725	0.782
80.76	0.784
80.796	0.777
80.832	0.775
80.868	0.769
80.904	0.778
80.94	0.776
80.976	0.773
81.011	0.781
81.047	0.774
81.083	0.775
81.119	0.777
81.155	0.777
81.191	0.775
81.227	0.78
81.263	0.776
81.298	0.777
81.334	0.777
81.37	0.784
81.406	0.782
81.442	0.775
81.478	0.773
81.514	0.773
81.549	0.777
81.585	0.779
81.621	0.774
81.657	0.776
81.693	0.773
81.729	0.771
81.765	0.774
81.801	0.776
81.836	0.775
81.872	0.771
81.908	0.773
81.944	0.774
81.98	0.773
82.016	0.77
82.052	0.779
82.088	0.781
82.123	0.781
82.159	0.778
82.195	0.775
82.231	0.774
82.267	0.771
82.303	0.773
82.339	0.781
82.374	0.778
82.41	0.77
82.446	0.773
82.482	0.78
82.518	0.778
82.554	0.771
82.59	0.775
82.626	0.777
82.661	0.775
82.697	0.782
82.733	0.783
82.769	0.776
82.805	0.775
82.841	0.776
82.877	0.782
82.912	0.769
82.948	0.78
82.984	0.785
83.02	0.785
83.056	0.781
83.092	0.78
83.128	0.782
83.164	0.774
83.199	0.781
83.235	0.779
83.271	0.774
83.307	0.776
83.343	0.774
83.379	0.778
83.415	0.776
83.451	0.773
83.486	0.778
83.522	0.78
83.558	0.779
83.594	0.779
83.63	0.781
83.666	0.779
83.702	0.781
83.737	0.778
83.773	0.776
83.809	0.777
83.845	0.778
83.881	0.78
83.917	0.778
83.953	0.775
83.989	0.769
84.024	0.778
84.06	0.779
84.096	0.773
84.132	0.774
84.168	0.773
84.204	0.777
84.24	0.778
84.275	0.767
84.311	0.784
84.347	0.777
84.383	0.781
84.419	0.777
84.455	0.778
84.491	0.778
84.527	0.778
84.562	0.782
84.598	0.778
84.634	0.78
84.67	0.778
84.706	0.778
84.742	0.775
84.778	0.778
84.813	0.779
84.849	0.777
84.885	0.787
84.921	0.779
84.957	0.785
84.993	0.782
85.029	0.774
85.065	0.782
85.1	0.778
85.136	0.779
85.172	0.776
85.208	0.777
85.244	0.785
85.28	0.784
85.316	0.779
85.352	0.78
85.387	0.78
85.423	0.781
85.459	0.785
85.495	0.779
85.531	0.775
85.567	0.775
85.603	0.771
85.638	0.772
85.674	0.775
85.71	0.775
85.746	0.778
85.782	0.783
85.818	0.782
85.854	0.777
85.89	0.779
85.925	0.782
85.961	0.779
85.997	0.771
86.033	0.772
86.069	0.777
86.105	0.783
86.141	0.785
86.176	0.781
86.212	0.782
86.248	0.781
86.284	0.777
86.32	0.775
86.356	0.781
86.392	0.781
86.428	0.79
86.463	0.783
86.499	0.781
86.535	0.776
86.571	0.779
86.607	0.78
86.643	0.772
86.679	0.778
86.714	0.779
86.75	0.782
86.786	0.788
86.822	0.781
86.858	0.782
86.894	0.779
86.93	0.774
86.966	0.782
87.001	0.777
87.037	0.782
87.073	0.781
87.109	0.776
87.145	0.775
87.181	0.782
87.217	0.781
87.253	0.783
87.288	0.781
87.324	0.78
87.36	0.775
87.396	0.776
87.432	0.779
87.468	0.783
87.504	0.784
87.539	0.775
87.575	0.772
87.611	0.781
87.647	0.781
87.683	0.781
87.719	0.782
87.755	0.778
87.791	0.777
87.826	0.782
87.862	0.777
87.898	0.779
87.934	0.789
87.97	0.784
88.006	0.779
88.042	0.781
88.077	0.783
88.113	0.778
88.149	0.781
88.185	0.784
88.221	0.786
88.257	0.775
88.293	0.777
88.329	0.785
88.364	0.784
88.4	0.782
88.436	0.791
88.472	0.785
88.508	0.781
88.544	0.784
88.58	0.782
88.615	0.775
88.651	0.778
88.687	0.775
88.723	0.777
88.759	0.773
88.795	0.779
88.831	0.788
88.867	0.783
88.902	0.784
88.938	0.787
88.974	0.78
89.01	0.782
89.046	0.778
89.082	0.778
89.118	0.783
89.154	0.784
89.189	0.784
89.225	0.784
89.261	0.785
89.297	0.788
89.333	0.788
89.369	0.783
89.405	0.783
89.44	0.785
89.476	0.78
89.512	0.783
89.548	0.781
89.584	0.776
89.62	0.778
89.656	0.786
89.692	0.777
89.727	0.778
89.763	0.779
89.799	0.777
89.835	0.779
89.871	0.781
89.907	0.773
89.943	0.782
89.978	0.778
90.014	0.783
90.05	0.783
90.086	0.785
90.122	0.785
90.158	0.79
90.194	0.79
90.23	0.787
90.265	0.785
90.301	0.782
90.337	0.786
90.373	0.781
90.409	0.781
90.445	0.777
90.481	0.778
90.516	0.778
90.552	0.783
90.588	0.782
90.624	0.785
90.66	0.776
90.696	0.782
90.732	0.785
90.768	0.78
90.803	0.783
90.839	0.782
90.875	0.787
90.911	0.777
90.947	0.779
90.983	0.782
91.019	0.781
91.055	0.783
91.09	0.783
91.126	0.783
91.162	0.784
91.198	0.787
91.234	0.788
91.27	0.782
91.306	0.778
91.341	0.78
91.377	0.777
91.413	0.78
91.449	0.784
91.485	0.788
91.521	0.784
91.557	0.778
91.593	0.789
91.628	0.783
91.664	0.782
[truncated: 93 more rows]
