# Supplementary material for: Structural insights of the elongation factor EF-Tu complexes in protein translation of Mycobacterium tuberculosis
Source: Commun Biol. 2022 Oct 3;5:1052. doi: 10.1038/s42003-022-04019-y (PMC9529903; doi:10.1038/s42003-022-04019-y)
Supplement: Supplementary file 3 — Supplementary Data 1 [file 42003_2022_4019_MOESM3_ESM.zip › source data/Figure 2c.xls]

## Sheet: Sheet1
X1	com	X2	R13A	X3	L21A	X4	K24A	X5	D77A	X6	N82A	X7	H149A	X8	D154A	X9	Tu-N358A
-0.000313	-0.84935	-0.000288	3.29562	-0.000295	1.05171	-0.000322	1.84915	-0.000282	-1.06938	-0.000281	7.31788	-0.000287	1.9413	-0.000312	-0.78927	-0.000302	-1.25098
0.00301	2.37737	0.00304	4.00437	0.00303	1.33949	0.00301	9.28482	0.00305	-0.55237	0.00305	16.5406	0.00304	3.93297	0.00302	0.55977	0.00303	11.0568
0.00634	4.49421	0.00637	4.066	0.00636	1.61724	0.00634	9.32406	0.00638	-0.50718	0.00638	17.5429	0.00637	4.53559	0.00634	1.49222	0.00636	17.5447
0.00967	6.08219	0.0097	4.07963	0.00969	1.82524	0.00967	9.29434	0.00971	-0.4977	0.00971	18.2306	0.0097	4.99772	0.00967	2.20142	0.00969	22.3987
0.013	7.42673	0.01303	4.09128	0.01302	2.00307	0.013	9.26904	0.01304	-0.49049	0.01304	18.8127	0.01303	5.28374	0.013	2.801	0.01302	26.492
0.01633	7.77637	0.01636	4.10143	0.01635	2.02088	0.01632	9.24667	0.01637	-0.4839	0.01637	19.3241	0.01636	5.3762	0.01633	2.9723	0.01635	30.0925
0.01966	7.78366	0.01969	4.10978	0.01968	2.00498	0.01965	9.22628	0.0197	-0.47764	0.0197	19.7856	0.01969	5.43691	0.01966	2.97034	0.01968	33.322
0.02298	7.78857	0.02302	4.11751	0.02301	1.99006	0.02298	9.20666	0.02303	-0.47184	0.02303	20.2227	0.02302	5.49405	0.02299	2.96669	0.02301	36.1769
0.02631	7.79339	0.02635	4.12607	0.02634	1.97538	0.02631	9.19502	0.02636	-0.46815	0.02636	20.4401	0.02635	5.55105	0.02631	2.96284	0.02634	36.1751
0.02964	7.79594	0.02968	4.13061	0.02967	1.96217	0.02964	9.19446	0.02969	-0.46627	0.02969	20.4437	0.02968	5.56893	0.02964	2.95932	0.02966	36.1732
0.03297	7.797	0.03301	4.13411	0.033	1.96134	0.03297	9.19473	0.03302	-0.46446	0.03302	20.4442	0.03301	5.56902	0.03297	2.95775	0.03299	36.1718
0.0363	7.79891	0.03634	4.13699	0.03633	1.96033	0.0363	9.19624	0.03635	-0.46264	0.03635	20.4448	0.03634	5.56968	0.0363	2.95708	0.03632	36.1706
0.03963	7.80148	0.03967	4.13976	0.03966	1.95916	0.03963	9.19761	0.03968	-0.46192	0.03967	20.4445	0.03967	5.57168	0.03963	2.95675	0.03965	36.1693
0.04295	7.80366	0.043	4.14095	0.04299	1.958	0.04296	9.19683	0.04301	-0.46439	0.043	20.4428	0.043	5.57372	0.04296	2.95648	0.04298	36.168
0.04628	7.80442	0.04633	4.13923	0.04632	1.95761	0.04629	9.19657	0.04634	-0.46671	0.04633	20.4411	0.04633	5.57563	0.04628	2.95807	0.04631	36.1664
0.04961	7.80489	0.04966	4.13754	0.04965	1.95874	0.04962	9.19715	0.04967	-0.4664	0.04966	20.4401	0.04966	5.57717	0.04961	2.96171	0.04964	36.1648
0.05294	7.80718	0.05299	4.13584	0.05298	1.95898	0.05295	9.19818	0.053	-0.46553	0.05299	20.4392	0.05299	5.57933	0.05294	2.96551	0.05297	36.1633
0.05627	7.80927	0.05632	4.13455	0.05631	1.95767	0.05628	9.19846	0.05633	-0.46559	0.05632	20.4384	0.05632	5.58062	0.05627	2.96894	0.0563	36.1619
0.05959	7.81192	0.05965	4.13418	0.05964	1.95727	0.05961	9.19813	0.05966	-0.46629	0.05965	20.4367	0.05965	5.58186	0.0596	2.97256	0.05963	36.1607
0.06292	7.81353	0.06298	4.13353	0.06297	1.95748	0.06294	9.19807	0.06299	-0.46647	0.06298	20.4338	0.06298	5.58335	0.06292	2.97737	0.06296	36.1605
0.06625	7.81409	0.06631	4.13086	0.0663	1.95763	0.06627	9.19712	0.06632	-0.46575	0.06631	20.4304	0.06631	5.58489	0.06625	2.98263	0.06629	36.1607
0.06958	7.81389	0.06964	4.12763	0.06963	1.95768	0.0696	9.19546	0.06965	-0.46482	0.06964	20.4275	0.06964	5.58653	0.06958	2.9877	0.06962	36.1615
0.07291	7.81477	0.07297	4.12364	0.07296	1.95771	0.07293	9.19512	0.07298	-0.46394	0.07297	20.4257	0.07297	5.58951	0.07291	2.99176	0.07295	36.1628
0.07623	7.81568	0.0763	4.12092	0.07629	1.95771	0.07626	9.19325	0.07631	-0.46303	0.0763	20.424	0.0763	5.59293	0.07624	2.99516	0.07628	36.1627
0.07956	7.81509	0.07963	4.1193	0.07962	1.958	0.07958	9.19046	0.07964	-0.46046	0.07963	20.4222	0.07963	5.59417	0.07957	2.99801	0.07961	36.1608
0.08289	7.81438	0.08296	4.11894	0.08295	1.95843	0.08291	9.18822	0.08297	-0.45592	0.08296	20.4224	0.08296	5.59561	0.08289	3.00066	0.08294	36.1593
0.08622	7.81487	0.08629	4.11838	0.08628	1.95928	0.08624	9.18709	0.08629	-0.45226	0.08629	20.4233	0.08629	5.59743	0.08622	3.00347	0.08627	36.1592
0.08955	7.8158	0.08962	4.11628	0.08961	1.96091	0.08957	9.18597	0.08962	-0.45144	0.08962	20.4242	0.08962	5.59943	0.08955	3.00355	0.08959	36.1594
0.09288	7.81589	0.09295	4.11405	0.09294	1.96379	0.0929	9.18402	0.09295	-0.44971	0.09295	20.4244	0.09295	5.60208	0.09288	3.00468	0.09292	36.1597
0.0962	7.81495	0.09628	4.11137	0.09627	1.96706	0.09623	9.18168	0.09628	-0.44435	0.09628	20.4231	0.09628	5.60422	0.09621	3.00674	0.09625	36.1598
0.09953	7.81471	0.09961	4.1079	0.0996	1.96977	0.09956	9.18092	0.09961	-0.43842	0.09961	20.4216	0.09961	5.60372	0.09954	3.00784	0.09958	36.1592
0.10286	7.81364	0.10294	4.10425	0.10293	1.97123	0.10289	9.17947	0.10294	-0.43553	0.10294	20.4215	0.10294	5.60244	0.10287	3.00703	0.10291	36.1575
0.10619	7.81342	0.10627	4.10218	0.10626	1.97493	0.10622	9.17782	0.10627	-0.43356	0.10627	20.4234	0.10627	5.60257	0.10619	3.00585	0.10624	36.1556
0.10952	7.81505	0.1096	4.10034	0.10959	1.97968	0.10955	9.17664	0.1096	-0.43105	0.1096	20.4249	0.10961	5.60421	0.10952	3.00683	0.10957	36.1547
0.11285	7.81727	0.11293	4.09743	0.11292	1.98491	0.11288	9.17545	0.11293	-0.42823	0.11292	20.4252	0.11294	5.60576	0.11285	3.00802	0.1129	36.1533
0.11617	7.81967	0.11626	4.09495	0.11625	1.99076	0.11621	9.1731	0.11626	-0.4249	0.11625	20.425	0.11627	5.60642	0.11618	3.00858	0.11623	36.1501
0.1195	7.82195	0.11959	4.09141	0.11958	1.99684	0.11954	9.17041	0.1196	-0.42154	0.11958	20.4244	0.1196	5.60675	0.11951	3.0095	0.11956	36.1497
0.12283	7.82388	0.12292	4.08578	0.12291	2.00371	0.12287	9.16911	0.12293	-0.41895	0.12291	20.4238	0.12293	5.60695	0.12284	3.00945	0.12289	36.15
0.12616	7.82596	0.12625	4.0779	0.12624	2.01061	0.1262	9.16748	0.12626	-0.41494	0.12624	20.4233	0.12626	5.60645	0.12616	3.00779	0.12622	36.1494
0.12949	7.82613	0.12958	4.06998	0.12957	2.01897	0.12953	9.16539	0.12958	-0.40966	0.12957	20.422	0.12959	5.60712	0.12949	3.006	0.12955	36.1483
0.13281	7.82586	0.13291	4.06091	0.1329	2.02654	0.13286	9.16343	0.13291	-0.4059	0.1329	20.4206	0.13292	5.60787	0.13282	3.00458	0.13288	36.1471
0.13614	7.8254	0.13624	4.04835	0.13623	2.03475	0.13619	9.16217	0.13624	-0.4068	0.13623	20.4205	0.13625	5.60851	0.13615	3.00211	0.13621	36.1459
0.13947	7.82432	0.13957	4.03599	0.13956	2.04412	0.13951	9.16122	0.13957	-0.40925	0.13956	20.4206	0.13958	5.61078	0.13948	3.00324	0.13954	36.1455
0.1428	7.82348	0.1429	4.02404	0.14289	2.05339	0.14284	9.15903	0.1429	-0.41063	0.14289	20.4187	0.14291	5.61511	0.1428	3.00727	0.14287	36.1462
0.14613	7.82423	0.14623	4.0124	0.14622	2.06044	0.14617	9.15818	0.14623	-0.41002	0.14622	20.4156	0.14624	5.6208	0.14613	3.01093	0.1462	36.1461
0.14946	7.82418	0.14956	3.99471	0.14955	2.06483	0.1495	9.15784	0.14956	-0.40743	0.14955	20.4129	0.14957	5.62409	0.14946	3.01273	0.14953	36.1447
0.15278	7.82151	0.15289	3.97542	0.15288	2.06713	0.15283	9.15731	0.15289	-0.40528	0.15288	20.4111	0.1529	5.62658	0.15279	3.01332	0.15286	36.144
0.15611	7.81805	0.15622	3.95471	0.15621	2.06779	0.15616	9.15666	0.15622	-0.4024	0.15621	20.4092	0.15623	5.62944	0.15612	3.01341	0.15618	36.1461
0.15944	7.81395	0.15955	3.93079	0.15954	2.06897	0.15949	9.1563	0.15955	-0.40045	0.15954	20.4073	0.15956	5.63287	0.15945	3.01411	0.15951	36.1491
0.16277	7.8097	0.16288	3.90732	0.16287	2.07044	0.16282	9.15613	0.16288	-0.39872	0.16287	20.4059	0.16289	5.63707	0.16278	3.01623	0.16284	36.1493
0.1661	7.8061	0.16621	3.87979	0.1662	2.07119	0.16615	9.15496	0.16621	-0.39785	0.1662	20.4066	0.16622	5.64127	0.1661	3.02067	0.16617	36.149
0.16942	7.80479	0.16954	3.85531	0.16953	2.06933	0.16948	9.15414	0.16954	-0.39719	0.16953	20.4073	0.16955	5.64484	0.16943	3.02481	0.1695	36.1477
0.17275	7.805	0.17287	3.83071	0.17286	2.0657	0.17281	9.15385	0.17287	-0.39512	0.17286	20.4064	0.17288	5.6468	0.17276	3.02814	0.17283	36.1459
0.17608	7.80525	0.1762	3.81019	0.17619	2.06003	0.17614	9.15338	0.1762	-0.3916	0.17619	20.4051	0.17621	5.65039	0.17609	3.031	0.17616	36.1453
0.17941	7.80581	0.17953	3.78932	0.17952	2.05208	0.17947	9.15269	0.17953	-0.3894	0.17952	20.4046	0.17954	5.65422	0.17942	3.03213	0.17949	36.1457
0.18274	7.80673	0.18286	3.76637	0.18285	2.04345	0.1828	9.15245	0.18286	-0.38607	0.18285	20.4059	0.18287	5.65745	0.18274	3.03052	0.18282	36.1457
0.18607	7.80604	0.18619	3.74256	0.18618	2.03498	0.18613	9.15288	0.18619	-0.38001	0.18618	20.4077	0.1862	5.65931	0.18607	3.02956	0.18615	36.1436
0.18939	7.80468	0.18952	3.71953	0.18951	2.02635	0.18946	9.15241	0.18952	-0.37423	0.1895	20.4092	0.18953	5.66039	0.1894	3.0297	0.18948	36.1424
0.19272	7.80446	0.19285	3.70328	0.19284	2.01474	0.19279	9.15118	0.19285	-0.36922	0.19283	20.4103	0.19286	5.66141	0.19273	3.02993	0.19281	36.1423
0.19605	7.80601	0.19618	3.68644	0.19617	2.00539	0.19611	9.15036	0.19618	-0.36449	0.19616	20.4122	0.19619	5.66325	0.19606	3.03081	0.19614	36.1397
0.19938	7.80831	0.19951	3.67386	0.1995	1.99644	0.19944	9.14973	0.19951	-0.36027	0.19949	20.4146	0.19952	5.66422	0.19939	3.03361	0.19947	36.1363
0.20271	7.81161	0.20284	3.66207	0.20283	1.98637	0.20277	9.14928	0.20284	-0.35616	0.20282	20.4173	0.20285	5.66409	0.20271	3.03896	0.2028	36.134
0.20604	7.81433	0.20617	3.65211	0.20616	1.97687	0.2061	9.14978	0.20617	-0.3519	0.20615	20.4185	0.20618	5.66564	0.20604	3.04368	0.20613	36.1329
0.20936	7.81503	0.2095	3.64411	0.20949	1.96925	0.20943	9.15103	0.2095	-0.34783	0.20948	20.4191	0.20951	5.66998	0.20937	3.0478	0.20946	36.1321
0.21269	7.81532	0.21283	3.63414	0.21282	1.96399	0.21276	9.1516	0.21283	-0.34482	0.21281	20.4211	0.21284	5.67457	0.2127	3.05251	0.21279	36.1324
0.21602	7.81621	0.21616	3.62432	0.21615	1.96356	0.21609	9.15125	0.21616	-0.34198	0.21614	20.4245	0.21617	5.67771	0.21603	3.05566	0.21612	36.1338
0.21935	7.81715	0.21949	3.61506	0.21948	1.96552	0.21942	9.15105	0.21949	-0.33823	0.21947	20.4291	0.2195	5.67872	0.21936	3.05832	0.21945	36.1332
0.22268	7.8165	0.22282	3.60931	0.22281	1.9706	0.22275	9.15112	0.22282	-0.33368	0.2228	20.4325	0.22283	5.68024	0.22268	3.06136	0.22278	36.1331
0.226	7.81515	0.22615	3.60445	0.22614	1.97763	0.22608	9.15174	0.22615	-0.32945	0.22613	20.4369	0.22616	5.68292	0.22601	3.06465	0.22611	36.1351
0.22933	7.81451	0.22948	3.6005	0.22947	1.98768	0.22941	9.15345	0.22948	-0.32869	0.22946	20.442	0.22949	5.68467	0.22934	3.0676	0.22944	36.1378
0.23266	7.81438	0.23281	3.59724	0.2328	2.00246	0.23274	9.15556	0.23281	-0.32924	0.23279	20.4465	0.23282	5.68548	0.23267	3.07098	0.23276	36.1388
0.23599	7.81422	0.23614	3.59534	0.23613	2.02066	0.23607	9.1563	0.23614	-0.33047	0.23612	20.4495	0.23615	5.68718	0.236	3.07439	0.23609	36.1388
0.23932	7.81354	0.23947	3.59441	0.23946	2.04343	0.2394	9.15629	0.23947	-0.32944	0.23945	20.4521	0.23948	5.69209	0.23933	3.07721	0.23942	36.1404
0.24265	7.81242	0.2428	3.59426	0.24279	2.06629	0.24273	9.15671	0.2428	-0.32479	0.24278	20.4556	0.24281	5.69815	0.24265	3.07563	0.24275	36.1431
0.24597	7.81186	0.24613	3.59495	0.24612	2.09502	0.24606	9.15675	0.24613	-0.32014	0.24611	20.4591	0.24614	5.70338	0.24598	3.07379	0.24608	36.1453
0.2493	7.8125	0.24946	3.59477	0.24945	2.12335	0.24939	9.15761	0.24946	-0.31736	0.24944	20.4633	0.24947	5.70439	0.24931	3.0736	0.24941	36.1472
0.25263	7.81344	0.25279	3.59533	0.25278	2.15313	0.25272	9.16031	0.25279	-0.31447	0.25277	20.4669	0.2528	5.70585	0.25264	3.0738	0.25274	36.1492
0.25596	7.81404	0.25612	3.59755	0.25611	2.18039	0.25604	9.16332	0.25612	-0.31181	0.2561	20.4701	0.25613	5.70871	0.25597	3.07408	0.25607	36.1512
0.25929	7.81444	0.25945	3.60267	0.25944	2.20778	0.25937	9.16513	0.25945	-0.30948	0.25943	20.4725	0.25946	5.71209	0.2593	3.07619	0.2594	36.1523
0.26261	7.8158	0.26278	3.60757	0.26277	2.23736	0.2627	9.16664	0.26278	-0.30577	0.26276	20.4747	0.26279	5.71519	0.26262	3.07689	0.26273	36.151
0.26594	7.81811	0.26611	3.61276	0.2661	2.2653	0.26603	9.16904	0.26611	-0.30067	0.26608	20.4783	0.26612	5.71777	0.26595	3.07615	0.26606	36.1481
0.26927	7.82068	0.26944	3.61748	0.26943	2.30159	0.26936	9.17068	0.26944	-0.29596	0.26941	20.4809	0.26945	5.72081	0.26928	3.07635	0.26939	36.1456
0.2726	7.82225	0.27277	3.62198	0.27276	2.33451	0.27269	9.17391	0.27277	-0.29249	0.27274	20.4844	0.27278	5.72579	0.27261	3.0782	0.27272	36.1446
0.27593	7.82396	0.2761	3.62558	0.27609	2.37382	0.27602	9.17994	0.2761	-0.2879	0.27607	20.4896	0.27611	5.73118	0.27594	3.08001	0.27605	36.1442
0.27925	7.82614	0.27943	3.62903	0.27942	2.41262	0.27935	9.18688	0.27943	-0.28049	0.2794	20.4955	0.27944	5.73393	0.27927	3.08295	0.27938	36.143
0.28258	7.82843	0.28276	3.63273	0.28275	2.4594	0.28268	9.19471	0.28276	-0.2777	0.28273	20.5008	0.28277	5.73468	0.28259	3.08671	0.28271	36.1409
0.28591	7.83035	0.28609	3.63593	0.28608	2.52012	0.28601	9.20202	0.28609	-0.27488	0.28606	20.5061	0.2861	5.73471	0.28592	3.09133	0.28604	36.1404
0.28924	7.8319	0.28942	3.6399	0.28941	2.58237	0.28934	9.21139	0.28942	-0.27012	0.28939	20.5131	0.28943	5.73545	0.28925	3.09455	0.28937	36.1409
0.29257	7.8325	0.29275	3.64567	0.29274	2.68564	0.29267	9.21913	0.29275	-0.26442	0.29272	20.5195	0.29276	5.73747	0.29258	3.09616	0.29269	36.1404
0.2959	7.83246	0.29608	3.65174	0.29607	2.78865	0.296	9.22817	0.29608	-0.25869	0.29605	20.5267	0.29609	5.73821	0.29591	3.09671	0.29602	36.139
0.29922	7.83241	0.29941	3.65534	0.2994	2.93936	0.29933	9.23944	0.29941	-0.25282	0.29938	20.5344	0.29942	5.73926	0.29923	3.09767	0.29935	36.137
0.30255	7.8322	0.30274	3.65759	0.30273	3.10256	0.30266	9.25214	0.30274	-0.24721	0.30271	20.5423	0.30275	5.74048	0.30256	3.10034	0.30268	36.1357
0.30588	7.83192	0.30607	3.65955	0.30606	3.29249	0.30599	9.26747	0.30607	-0.24451	0.30604	20.5487	0.30608	5.74243	0.30589	3.10474	0.30601	36.1358
0.30921	7.83169	0.3094	3.66128	0.30939	3.51657	0.30932	9.28224	0.3094	-0.24086	0.30937	20.5546	0.30941	5.74481	0.30922	3.11035	0.30934	36.1367
0.31254	7.83122	0.31273	3.66308	0.31272	3.74424	0.31264	9.2996	0.31273	-0.23522	0.3127	20.5625	0.31274	5.74735	0.31255	3.11364	0.31267	36.1369
0.31587	7.83107	0.31606	3.66516	0.31605	4.02403	0.31597	9.31415	0.31606	-0.22839	0.31603	20.57	0.31607	5.75077	0.31588	3.11648	0.316	36.138
0.31919	7.83049	0.31939	3.66681	0.31938	4.29786	0.3193	9.33111	0.31939	-0.22199	0.31936	20.5788	0.3194	5.75415	0.31921	3.11872	0.31933	36.1394
0.32252	7.83051	0.32272	3.66758	0.32271	4.60586	0.32263	9.35022	0.32272	-0.21738	0.32269	20.5876	0.32273	5.75581	0.32253	3.12078	0.32266	36.1404
0.32585	7.83102	0.32605	3.66837	0.32604	4.90121	0.32596	9.37078	0.32605	-0.21284	0.32602	20.5965	0.32606	5.75872	0.32586	3.12379	0.32599	36.1398
0.32918	7.83206	0.32938	3.66919	0.32937	5.20653	0.32929	9.3976	0.32938	-0.20973	0.32935	20.604	0.32939	5.76108	0.32919	3.12622	0.32932	36.1384
0.33251	7.83435	0.33271	3.66915	0.3327	5.50453	0.33262	9.42339	0.33271	-0.2053	0.33268	20.6109	0.33272	5.7617	0.33252	3.12988	0.33265	36.1372
0.33583	7.83744	0.33604	3.66607	0.33603	5.78408	0.33595	1.81315	0.33604	-0.20022	0.33601	20.6192	0.33605	5.7626	0.33585	3.13615	0.33598	36.1371
0.33916	7.84128	0.33937	3.66252	0.33936	6.06229	0.33928	1.23353	0.33937	-0.19526	0.33934	20.6268	0.33938	5.76581	0.33918	3.14251	0.33931	36.138
0.34249	7.84515	0.3427	3.65769	0.34269	6.29656	0.34261	1.26826	0.3427	-0.1904	0.34266	20.6348	0.34271	5.76893	0.3425	3.14767	0.34264	36.1402
0.34582	7.84997	0.34603	3.65234	0.34602	6.54009	0.34594	1.30449	0.34603	-0.18455	0.34599	20.6427	0.34604	5.77128	0.34583	3.15208	0.34597	36.1425
0.34915	7.85504	0.34936	3.64447	0.34935	6.72828	0.34927	1.34402	0.34936	-0.17564	0.34932	20.651	0.34937	5.77225	0.34916	3.15542	0.3493	36.1442
0.35247	7.85977	0.35269	3.63379	0.35268	6.91589	0.3526	1.39281	0.35269	-0.16781	0.35265	20.6584	0.3527	5.7744	0.35249	3.15786	0.35263	36.1456
0.3558	7.86392	0.35602	3.62267	0.35601	7.07291	0.35593	1.44054	0.35602	-0.16131	0.35598	20.6649	0.35603	5.77668	0.35582	3.1607	0.35596	36.1463
0.35913	7.86741	0.35935	3.61127	0.35934	7.20472	0.35926	1.49933	0.35935	-0.15604	0.35931	20.6727	0.35936	5.77832	0.35914	3.16355	0.35929	36.1462
0.36246	7.8688	0.36268	3.60034	0.36267	7.32113	0.36259	1.55413	0.36268	-0.15067	0.36264	20.6796	0.36269	5.77984	0.36247	3.16658	0.36262	36.1442
0.36579	7.86916	0.36601	3.59004	0.366	7.40613	0.36591	1.61675	0.36601	-0.14507	0.36597	20.6863	0.36602	5.78246	0.3658	3.1687	0.36595	36.1427
0.36912	7.87029	0.36934	3.5793	0.36933	7.48588	0.36924	1.67768	0.36934	-0.1386	0.3693	20.6926	0.36935	5.78527	0.36913	3.17107	0.36927	36.1421
0.37244	7.87066	0.37267	3.57093	0.37266	7.53259	0.37257	1.7418	0.37267	-0.13032	0.37263	20.6998	0.37268	5.78932	0.37246	3.17488	0.3726	36.1425
0.37577	7.87237	0.376	3.56648	0.37599	7.57599	0.3759	1.81472	0.376	-0.12308	0.37596	20.7068	0.37601	5.79479	0.37579	3.17803	0.37593	36.1431
0.3791	7.87525	0.37933	3.56476	0.37932	7.60613	0.37923	1.88529	0.37933	-0.11653	0.37929	20.7134	0.37934	5.7982	0.37911	3.18166	0.37926	36.1439
0.38243	7.87773	0.38266	3.56613	0.38265	7.62795	0.38256	1.97124	0.38266	-0.10965	0.38262	20.7212	0.38267	5.80132	0.38244	3.18566	0.38259	36.1436
0.38576	7.87889	0.38599	3.56898	0.38598	7.64175	0.38589	2.05121	0.38599	-0.10288	0.38595	20.7289	0.386	5.80584	0.38577	3.18898	0.38592	36.1434
0.38909	7.87895	0.38932	3.57665	0.38931	7.64103	0.38922	2.14078	0.38932	-0.0991	0.38928	20.738	0.38933	5.81087	0.3891	3.19242	0.38925	36.1434
0.39241	7.88004	0.39265	3.58987	0.39264	7.62963	0.39255	2.22218	0.39265	-0.09637	0.39261	20.7466	0.39266	5.81364	0.39243	3.19592	0.39258	36.1429
0.39574	7.88205	0.39598	3.60586	0.39597	7.6067	0.39588	2.30866	0.39598	-0.09192	0.39594	20.7553	0.39599	5.81413	0.39576	3.19897	0.39591	36.142
0.39907	7.88539	0.39931	3.6238	0.3993	7.57232	0.39921	2.4007	0.39931	-0.08649	0.39927	20.7628	0.39932	5.81572	0.39909	3.20161	0.39924	36.141
0.4024	7.89131	0.40264	3.64352	0.40263	7.53122	0.40254	2.49088	0.40264	-0.08361	0.4026	20.7691	0.40265	5.81894	0.40241	3.20579	0.40257	36.1401
0.40573	7.89841	0.40597	3.66538	0.40596	7.48539	0.40587	2.59489	0.40597	-0.08167	0.40593	20.7754	0.40598	5.82167	0.40574	3.20991	0.4059	36.1407
0.40906	7.90534	0.4093	3.6875	0.40929	7.42852	0.4092	2.69144	0.4093	-0.07815	0.40926	20.7817	0.40931	5.82299	0.40907	3.2149	0.40923	36.1414
0.41238	7.91146	0.41263	3.7127	0.41262	7.37522	0.41253	2.80138	0.41263	-0.07611	0.41258	20.789	0.41264	5.82441	0.4124	3.21836	0.41256	36.1404
0.41571	7.9181	0.41596	3.73464	0.41595	7.30129	0.41586	2.90249	0.41596	-0.07384	0.41591	20.7949	0.41597	5.82769	0.41573	3.22157	0.41589	36.139
0.41904	7.92216	0.41929	3.759	0.41928	7.228	0.41919	3.0113	0.41929	-0.06922	0.41924	20.8005	0.4193	5.82959	0.41905	3.22539	0.41922	36.1369
0.42237	7.92586	0.42262	3.78184	0.42261	7.14472	0.42251	3.12324	0.42262	-0.06393	0.42257	20.8053	0.42263	5.83062	0.42238	3.22928	0.42255	36.1344
0.4257	7.93043	0.42595	3.80371	0.42594	7.05783	0.42584	3.2312	0.42595	-0.05765	0.4259	20.8097	0.42596	5.82996	0.42571	3.23567	0.42588	36.1304
0.42902	7.93631	0.42928	3.82336	0.42927	6.96285	0.42917	3.34836	0.42928	-0.05101	0.42923	20.8146	0.42929	5.82824	0.42904	3.24328	0.42921	36.1261
0.43235	7.94438	0.43261	3.84035	0.4326	6.85635	0.4325	3.45689	0.43261	-0.04388	0.43256	20.8184	0.43262	5.82694	0.43237	3.24892	0.43254	36.1212
0.43568	7.95202	0.43594	3.8644	0.43593	6.75652	0.43583	3.58139	0.43594	-0.03793	0.43589	20.8227	0.43595	5.82689	0.4357	3.25398	0.43586	36.117
0.43901	7.95803	0.43927	3.88657	0.43926	6.63961	0.43916	3.69248	0.43927	-0.03223	0.43922	20.8269	0.43928	5.82799	0.43902	3.26024	0.43919	36.1128
0.44234	7.96172	0.4426	3.91785	0.44258	6.53899	0.44249	3.81041	0.4426	-0.02492	0.44255	20.8319	0.44261	5.82775	0.44235	3.26712	0.44252	36.109
0.44566	7.96639	0.44593	3.95099	0.44591	6.4246	0.44582	3.92312	0.44593	-0.01587	0.44588	20.8376	0.44594	5.82716	0.44568	3.27297	0.44585	36.1048
0.44899	7.97192	0.44926	3.99334	0.44924	6.31758	0.44915	4.03346	0.44926	-0.00551	0.44921	20.8437	0.44927	5.82855	0.44901	3.2771	0.44918	36.0996
0.45232	7.97632	0.45259	4.05018	0.45257	6.20581	0.45248	4.15483	0.45259	0.00285	0.45254	20.8499	0.4526	5.83106	0.45234	3.27983	0.45251	36.0943
0.45565	7.97797	0.45592	4.11393	0.4559	6.09487	0.45581	4.26527	0.45592	0.01036	0.45587	20.8551	0.45593	5.83279	0.45567	3.28519	0.45584	36.0901
0.45898	7.97877	0.45925	4.23505	0.45923	5.99172	0.45914	4.39196	0.45925	0.01495	0.4592	20.8589	0.45926	5.83362	0.45899	3.29003	0.45917	36.0864
0.46231	7.98028	0.46258	4.36224	0.46256	5.87936	0.46247	4.49977	0.46258	0.01963	0.46253	20.8621	0.46259	5.83523	0.46232	3.29454	0.4625	36.0794
0.46563	7.98175	0.46591	4.56582	0.46589	5.78071	0.4658	4.61433	0.46591	0.02529	0.46586	20.8641	0.46592	5.83754	0.46565	3.29764	0.46583	36.0714
0.46896	7.98313	0.46924	4.79993	0.46922	5.66404	0.46913	4.72587	0.46924	0.03065	0.46919	20.864	0.46925	5.84001	0.46898	3.30041	0.46916	36.0645
0.47229	7.98205	0.47257	5.07054	0.47255	5.56578	0.47246	4.8344	0.47257	0.03772	0.47252	20.8629	0.47258	5.8437	0.47231	3.30607	0.47249	36.0593
0.47562	7.98028	0.4759	5.37697	0.47588	5.4623	0.47579	4.94098	0.4759	0.04461	0.47585	20.8605	0.47591	5.84737	0.47564	3.31411	0.47582	36.0547
0.47895	7.98004	0.47923	5.68929	0.47921	5.36219	0.47912	5.03592	0.47923	0.0529	0.47918	20.8575	0.47924	5.84977	0.47896	3.3236	0.47915	36.0449
0.48228	7.98079	0.48256	6.02386	0.48254	5.26763	0.48245	5.13474	0.48256	0.06134	0.48251	20.8555	0.48257	5.85115	0.48229	3.33095	0.48248	36.0346
0.4856	7.98028	0.48589	6.35097	0.48587	5.16689	0.48578	5.21903	0.48589	0.07015	0.48584	20.8527	0.4859	5.85136	0.48562	3.34035	0.48581	36.0237
0.48893	7.97779	0.48922	6.70354	0.4892	5.08082	0.4891	5.30585	0.48922	0.07845	0.48917	20.8486	0.48924	5.85149	0.48895	3.35242	0.48914	36.0135
0.49226	7.97439	0.49255	7.04063	0.49253	4.98541	0.49243	5.38033	0.49255	0.08595	0.4925	20.8431	0.49257	5.85213	0.49228	3.36476	0.49247	36.0033
0.49559	7.9736	0.49588	7.38363	0.49586	4.90795	0.49576	5.44691	0.49588	0.09285	0.49582	20.8368	0.4959	5.85192	0.49561	3.37474	0.4958	35.992
0.49892	7.97378	0.49921	7.69709	0.49919	4.82371	0.49909	5.502	0.49921	0.10024	0.49915	20.8299	0.49923	5.85241	0.49893	3.38256	0.49912	35.9798
0.50224	7.97351	0.50254	7.99101	0.50252	4.74306	0.50242	5.54485	0.50254	0.10971	0.50248	20.8239	0.50256	5.85306	0.50226	3.3926	0.50245	35.9663
0.50557	7.9722	0.50587	8.2936	0.50585	4.665	0.50575	5.58522	0.50587	0.11772	0.50581	20.8183	0.50589	5.85307	0.50559	3.40305	0.50578	35.9565
0.5089	7.96849	0.5092	8.53274	0.50918	4.59004	0.50908	5.61068	0.50919	0.12544	0.50914	20.8149	0.50922	5.85073	0.50892	3.41531	0.50911	35.9439
0.51223	7.9644	0.51253	8.79896	0.51251	4.52752	0.51241	5.63428	0.51253	0.13225	0.51247	20.8101	0.51255	5.84796	0.51225	3.42612	0.51244	35.9283
0.51556	7.96108	0.51586	9.00325	0.51584	4.45515	0.51574	5.65166	0.51585	0.13816	0.5158	20.8046	0.51588	5.84826	0.51558	3.43479	0.51577	35.9115
0.51889	7.95669	0.51919	9.21903	0.51917	4.39758	0.51907	5.66416	0.51919	0.1439	0.51913	20.7997	0.51921	5.85084	0.5189	3.44153	0.5191	35.8963
0.52221	7.95026	0.52252	9.4268	0.5225	4.33594	0.5224	5.66927	0.52251	0.14806	0.52246	20.7952	0.52254	5.85286	0.52223	3.44791	0.52243	35.8835
0.52554	7.94306	0.52585	9.62266	0.52583	4.2819	0.52573	5.66943	0.52585	0.15584	0.52579	20.7899	0.52587	5.85434	0.52556	3.45656	0.52576	35.8679
0.52887	7.93688	0.52918	9.80317	0.52916	4.22867	0.52906	5.66183	0.52917	0.16382	0.52912	20.7855	0.5292	5.85619	0.52889	3.46293	0.52909	35.8527
0.5322	7.93259	0.53251	9.96169	0.53249	4.17186	0.53239	5.64693	0.53251	0.17058	0.53245	20.7829	0.53253	5.85825	0.53222	3.46977	0.53242	35.836
0.53553	7.92915	0.53584	10.1	0.53582	4.12155	0.53572	5.62543	0.53583	0.17676	0.53578	20.7812	0.53586	5.85998	0.53555	3.47852	0.53575	35.8196
0.53885	7.92636	0.53917	10.2194	0.53915	4.06814	0.53905	5.60323	0.53917	0.18366	0.53911	20.7812	0.53919	5.86311	0.53887	3.4876	0.53908	35.8014
0.54218	7.92386	0.5425	10.3318	0.54248	4.02653	0.54238	5.57845	0.54249	0.19194	0.54244	20.7828	0.54252	5.8657	0.5422	3.49488	0.54241	35.7812
0.54551	7.92071	0.54583	10.4015	0.54581	3.98249	0.5457	5.54941	0.54583	0.19894	0.54577	20.7865	0.54585	5.86795	0.54553	3.50079	0.54574	35.761
0.54884	7.91901	0.54916	10.4543	0.54914	3.94315	0.54903	5.51865	0.54915	0.20695	0.5491	20.7905	0.54918	5.87161	0.54886	3.50778	0.54907	35.7383
0.55217	7.91786	0.55249	10.4866	0.55247	3.90335	0.55236	5.47985	0.55248	0.21499	0.55243	20.7949	0.55251	5.87657	0.55219	3.5133	0.5524	35.7182
0.55549	7.91523	0.55582	10.4956	0.5558	3.86417	0.55569	5.43935	0.55581	0.22384	0.55576	20.8017	0.55584	5.88134	0.55551	3.52007	0.55573	35.6943
0.55882	7.91174	0.55915	10.4903	0.55913	3.8308	0.55902	5.39214	0.55914	0.23307	0.55909	20.8097	0.55917	5.88263	0.55884	3.52972	0.55906	35.6703
0.56215	7.90849	0.56248	10.4585	0.56246	3.79191	0.56235	5.34711	0.56247	0.24301	0.56242	20.8172	0.5625	5.88205	0.56217	3.54043	0.56239	35.6426
0.56548	7.90766	0.56581	10.4111	0.56579	3.7584	0.56568	5.29813	0.5658	0.25331	0.56575	20.8219	0.56583	5.88294	0.5655	3.54954	0.56571	35.6138
0.56881	7.90818	0.56914	10.363	0.56912	3.72248	0.56901	5.24486	0.56913	0.26113	0.56908	20.8227	0.56916	5.88391	0.56883	3.55693	0.56905	35.5851
0.57214	7.90755	0.57247	10.3006	0.57245	3.69355	0.57234	5.19183	0.57246	0.27171	0.5724	20.8213	0.57249	5.88408	0.57216	3.56378	0.57237	35.5521
0.57546	7.90635	0.5758	10.2354	0.57578	3.66521	0.57567	5.12976	0.57579	0.28454	0.57573	20.8136	0.57582	5.88406	0.57549	3.56973	0.5757	35.5198
0.57879	7.90507	0.57913	10.1733	0.57911	3.63649	0.579	5.07141	0.57912	0.29771	0.57906	20.8036	0.57915	5.88405	0.57881	3.57708	0.57903	35.4812
0.58212	7.90365	0.58246	10.1052	0.58244	3.61008	0.58233	5.00321	0.58245	0.30906	0.58239	20.7867	0.58248	5.88263	0.58214	3.58599	0.58236	35.4457
0.58545	7.90338	0.58579	10.0396	0.58577	3.58268	0.58566	4.93775	0.58578	0.32015	0.58572	20.7646	0.58581	5.88141	0.58547	3.59565	0.58569	35.4056
0.58878	7.90423	0.58912	9.95559	0.5891	3.55845	0.58899	4.86751	0.58911	0.33195	0.58905	20.7359	0.58914	5.88078	0.5888	3.60471	0.58902	35.363
0.5921	7.90474	0.59245	9.86767	0.59243	3.53224	0.59232	4.79674	0.59244	0.3434	0.59238	20.7016	0.59247	5.87998	0.59213	3.61317	0.59235	35.3204
0.59543	7.90635	0.59578	9.76524	0.59576	3.51136	0.59565	4.72719	0.59577	0.35806	0.59571	20.6655	0.5958	5.87846	0.59545	3.62316	0.59568	35.2711
0.59876	7.90959	0.59911	9.65845	0.59909	3.49105	0.59898	4.65071	0.5991	0.37208	0.59904	20.6264	0.59913	5.87648	0.59878	3.63221	0.59901	35.2235
0.60209	7.91503	0.60244	9.54284	0.60242	3.47436	0.6023	4.57813	0.60243	0.38929	0.60237	20.5859	0.60246	5.8743	0.60211	3.64124	0.60234	35.1712
0.60542	7.921	0.60577	9.41513	0.60575	3.45998	0.60563	4.49535	0.60576	0.40647	0.6057	20.5487	0.60579	5.87297	0.60544	3.64962	0.60567	35.1234
0.60875	7.92807	0.6091	9.29145	0.60908	3.44252	0.60896	4.42197	0.60909	0.42304	0.60903	20.5175	0.60912	5.87275	0.60877	3.65873	0.609	35.0713
0.61207	7.93473	0.61243	9.15043	0.61241	3.42753	0.61229	4.34246	0.61242	0.43811	0.61236	20.4913	0.61245	5.87379	0.6121	3.66906	0.61233	35.0188
0.6154	7.94079	0.61576	9.02626	0.61574	3.41143	0.61562	4.26397	0.61575	0.45158	0.61569	20.4725	0.61578	5.87578	0.61543	3.68033	0.61566	34.9671
0.61873	7.94625	0.61909	8.89096	0.61907	3.3991	0.61895	4.18908	0.61908	0.46641	0.61902	20.4609	0.61911	5.87791	0.61875	3.69427	0.61899	34.916
0.62206	7.95203	0.62242	8.75273	0.6224	3.38408	0.62228	4.1146	0.62241	0.48171	0.62235	20.4602	0.62244	5.87946	0.62208	3.70706	0.62232	34.8693
0.62539	7.95786	0.62575	8.61158	0.62573	3.3671	0.62561	4.04824	0.62574	0.5024	0.62568	20.467	0.62577	5.87995	0.62541	3.71948	0.62565	34.8266
0.62872	7.96325	0.62908	8.46878	0.62906	3.3509	0.62894	3.97487	0.62907	0.52369	0.62901	20.4868	0.6291	5.8798	0.62874	3.73108	0.62898	34.794
0.63204	7.96859	0.63241	8.33461	0.63239	3.33639	0.63227	3.90857	0.6324	0.54575	0.63234	20.5185	0.63243	5.87949	0.63207	3.74329	0.63231	34.769
0.63537	7.97457	0.63574	8.19369	0.63572	3.3235	0.6356	3.83777	0.63573	0.56706	0.63567	20.5584	0.63576	5.87972	0.6354	3.75469	0.63563	34.7553
0.6387	7.98235	0.63907	8.06685	0.63905	3.30617	0.63893	3.77006	0.63906	0.58742	0.63899	20.6052	0.63909	5.88194	0.63872	3.76515	0.63897	34.7524
0.64203	7.98871	0.6424	7.935	0.64238	3.28874	0.64226	3.70382	0.64239	0.61328	0.64233	20.6561	0.64242	5.88587	0.64205	3.77594	0.64229	34.765
0.64536	7.99434	0.64573	7.82107	0.64571	3.27084	0.64559	3.63708	0.64572	0.63645	0.64565	20.71	0.64575	5.89023	0.64538	3.78659	0.64562	34.7839
0.64868	7.99954	0.64906	7.70686	0.64904	3.25584	0.64892	3.57721	0.64905	0.66147	0.64898	20.7627	0.64908	5.89409	0.64871	3.79844	0.64895	34.8275
0.65201	8.00381	0.65239	7.59719	0.65237	3.2423	0.65225	3.51351	0.65238	0.68757	0.65231	20.8167	0.65241	5.89714	0.65204	3.80878	0.65228	34.8846
0.65534	8.00722	0.65572	7.49644	0.6557	3.22894	0.65558	3.46031	0.65571	0.71435	0.65564	20.8669	0.65574	5.89857	0.65536	3.81994	0.65561	34.9605
0.65867	8.01084	0.65905	7.39141	0.65903	3.21668	0.6589	3.40428	0.65904	0.74087	0.65897	20.9176	0.65907	5.89861	0.65869	3.8297	0.65894	35.0502
0.662	8.01069	0.66238	7.30602	0.66236	3.20618	0.66223	3.35066	0.66237	0.76793	0.6623	20.9608	0.6624	5.89927	0.66202	3.83785	0.66227	35.151
0.66533	8.00782	0.66571	7.21257	0.66569	3.20207	0.66556	3.2965	0.6657	0.79881	0.66563	21.0001	0.66573	5.90128	0.66535	3.84578	0.6656	35.268
0.66865	8.00465	0.66904	7.12601	0.66902	3.19439	0.66889	3.24387	0.66903	0.82518	0.66896	21.0328	0.66906	5.90314	0.66868	3.85381	0.66893	35.3873
0.67198	8.00175	0.67237	7.03788	0.67235	3.18317	0.67222	3.19607	0.67236	0.85171	0.67229	21.0586	0.67239	5.904	0.67201	3.86264	0.67226	35.5213
0.67531	7.99893	0.6757	6.95096	0.67568	3.17086	0.67555	3.14492	0.67569	0.87674	0.67562	21.0819	0.67572	5.90482	0.67533	3.87021	0.67559	35.6514
0.67864	7.99536	0.67903	6.86834	0.67901	3.15888	0.67888	3.10102	0.67902	0.90182	0.67895	21.0976	0.67905	5.90639	0.67866	3.87905	0.67892	35.7881
0.68197	7.99019	0.68236	6.78216	0.68234	3.1503	0.68221	3.05529	0.68235	0.92281	0.68228	21.1125	0.68238	5.90602	0.68199	3.88842	0.68225	35.9172
0.68529	7.98428	0.68569	6.70351	0.68567	3.14369	0.68554	3.01459	0.68568	0.94026	0.68561	21.1234	0.68571	5.90483	0.68532	3.89756	0.68558	36.0452
0.68862	7.97756	0.68902	6.61564	0.689	3.13831	0.68887	2.97296	0.68901	0.95662	0.68894	21.1321	0.68904	5.90362	0.68865	3.90596	0.68891	36.1678
0.69195	7.97112	0.69235	6.53851	0.69233	3.13044	0.6922	2.93064	0.69234	0.97055	0.69227	21.1392	0.69237	5.90222	0.69198	3.91361	0.69224	36.2777
0.69528	7.96585	0.69568	6.45984	0.69566	3.12114	0.69553	2.89131	0.69567	0.98536	0.6956	21.1444	0.6957	5.90143	0.6953	3.92249	0.69557	36.388
0.69861	7.96117	0.699	6.3825	0.69899	3.11188	0.69886	2.85316	0.699	0.99952	0.69893	21.1484	0.69903	5.90153	0.69863	3.93004	0.6989	36.4778
0.70194	7.95822	0.70234	6.3081	0.70232	3.10161	0.70219	2.82059	0.70233	1.01764	0.70226	21.1502	0.70236	5.90228	0.70196	3.93554	0.70222	36.5711
0.70526	7.95834	0.70566	6.2359	0.70565	3.09015	0.70552	2.78625	0.70566	1.03492	0.70559	21.1503	0.70569	5.9023	0.70529	3.94011	0.70556	36.6494
0.70859	7.95857	0.709	6.17409	0.70898	3.07725	0.70885	2.75493	0.70899	1.04952	0.70892	21.1503	0.70902	5.90259	0.70862	3.94554	0.70888	36.7221
0.71192	7.95816	0.71232	6.10999	0.71231	3.06992	0.71218	2.72294	0.71232	1.06232	0.71225	21.1495	0.71235	5.90448	0.71195	3.9518	0.71221	36.7886
0.71525	7.95723	0.71566	6.05544	0.71564	3.06109	0.7155	2.693	0.71565	1.074	0.71557	21.1474	0.71568	5.90592	0.71527	3.95765	0.71554	36.8461
0.71858	7.95611	0.71898	6.00031	0.71897	3.05285	0.71883	2.66527	0.71898	1.08414	0.71891	21.1446	0.71901	5.90537	0.7186	3.96187	0.71887	36.9026
0.72191	7.95551	0.72232	5.94843	0.7223	3.04455	0.72216	2.63513	0.72231	1.09301	0.72223	21.139	0.72234	5.90403	0.72193	3.96374	0.7222	36.9487
0.72523	7.95637	0.72564	5.89878	0.72563	3.03403	0.72549	2.60756	0.72564	1.10313	0.72556	21.1315	0.72567	5.90393	0.72526	3.96491	0.72553	36.9928
0.72856	7.95784	0.72898	5.852	0.72896	3.02208	0.72882	2.57782	0.72897	1.1138	0.72889	21.1199	0.729	5.90443	0.72859	3.96613	0.72886	37.0298
0.73189	7.9625	0.7323	5.81279	0.73229	3.00795	0.73215	2.55362	0.7323	1.12263	0.73222	21.1065	0.73233	5.90318	0.73191	3.96729	0.73219	37.0642
0.73522	7.96741	0.73564	5.77352	0.73562	2.99743	0.73548	2.52913	0.73563	1.12769	0.73555	21.0912	0.73566	5.90161	0.73524	3.96723	0.73552	37.096
0.73855	7.97173	0.73896	5.74252	0.73895	2.98745	0.73881	2.50307	0.73896	1.13068	0.73888	21.0743	0.73899	5.90087	0.73857	3.96577	0.73885	37.1235
0.74187	7.97581	0.7423	5.71016	0.74228	2.97789	0.74214	2.47733	0.74229	1.12985	0.74221	21.0571	0.74232	5.90039	0.7419	3.96365	0.74218	37.1505
0.7452	7.97965	0.74562	5.67928	0.74561	2.96799	0.74547	2.45282	0.74562	1.12191	0.74554	21.0399	0.74565	5.89901	0.74523	3.96264	0.74551	37.1701
0.74853	7.98338	0.74896	5.6478	0.74894	2.95831	0.7488	2.43086	0.74895	1.11258	0.74887	21.0234	0.74898	5.8954	0.74856	3.9621	0.74884	37.1886
0.75186	7.98748	0.75228	5.61523	0.75227	2.94969	0.75213	2.40647	0.75228	1.10417	0.7522	21.0049	0.75231	5.89091	0.75189	3.95956	0.75217	37.2028
0.75519	7.9912	0.75562	5.58498	0.7556	2.93945	0.75546	2.3841	0.75561	1.09498	0.75553	20.9872	0.75564	5.88708	0.75521	3.95636	0.7555	37.2147
0.75852	7.9952	0.75894	5.55544	0.75893	2.93139	0.75879	2.36166	0.75894	1.08499	0.75886	20.9705	0.75897	5.88534	0.75854	3.95395	0.75883	37.2235
0.76184	8.00229	0.76228	5.53034	0.76226	2.92043	0.76212	2.33967	0.76227	1.07547	0.76219	20.956	0.7623	5.88505	0.76187	3.95208	0.76216	37.2296
0.76517	8.01021	0.7656	5.50303	0.76559	2.90991	0.76545	2.31966	0.7656	1.06574	0.76552	20.9438	0.76563	5.88472	0.7652	3.94995	0.76549	37.2308
0.7685	8.01639	0.76894	5.4774	0.76892	2.89975	0.76878	2.29924	0.76893	1.05426	0.76885	20.9361	0.76896	5.88298	0.76853	3.94776	0.76882	37.2298
0.77183	8.01881	0.77226	5.45217	0.77225	2.89102	0.77211	2.28127	0.77226	1.0383	0.77218	20.9324	0.77229	5.87959	0.77185	3.94465	0.77214	37.2261
0.77516	8.01847	0.7756	5.42701	0.77558	2.88346	0.77543	2.26317	0.77559	1.02477	0.77551	20.9336	0.77562	5.87722	0.77518	3.9413	0.77548	37.219
0.77848	8.01789	0.77892	5.40232	0.77891	2.87444	0.77876	2.24822	0.77892	1.01017	0.77884	20.9393	0.77895	5.87686	0.77851	3.9373	0.7788	37.2099
0.78181	8.01785	0.78226	5.37427	0.78224	2.86495	0.78209	2.23325	0.78225	0.99534	0.78217	20.9472	0.78228	5.8756	0.78184	3.93339	0.78213	37.198
0.78514	8.01811	0.78558	5.34939	0.78557	2.85556	0.78542	2.21587	0.78558	0.98099	0.7855	20.9566	0.78561	5.87288	0.78517	3.93036	0.78546	37.184
0.78847	8.01894	0.78892	5.3238	0.7889	2.84717	0.78875	2.19795	0.78891	0.96461	0.78883	20.9666	0.78894	5.87104	0.7885	3.92861	0.78879	37.169
0.7918	8.02078	0.79224	5.30232	0.79223	2.83765	0.79208	2.18098	0.79224	0.94763	0.79216	20.9781	0.79227	5.87016	0.79183	3.92727	0.79212	37.1527
0.79512	8.02418	0.79558	5.28223	0.79556	2.8281	0.79541	2.16723	0.79557	0.92745	0.79549	20.9915	0.7956	5.86927	0.79515	3.92366	0.79545	37.1379
0.79845	8.02859	0.7989	5.26239	0.79889	2.81918	0.79874	2.15205	0.7989	0.90865	0.79881	21.0056	0.79893	5.86792	0.79848	3.91897	0.79878	37.1265
0.80178	8.0333	0.80224	5.24184	0.80222	2.81019	0.80207	2.13761	0.80223	0.88867	0.80214	21.0191	0.80226	5.86429	0.80181	3.91278	0.80211	37.1186
0.80511	8.03524	0.80556	5.21897	0.80555	2.80421	0.8054	2.12325	0.80556	0.86733	0.80547	21.0324	0.80559	5.8587	0.80514	3.90571	0.80544	37.1179
0.80844	8.03683	0.80889	5.1986	0.80888	2.79749	0.80873	2.10902	0.80889	0.84409	0.8088	21.0433	0.80892	5.85365	0.80847	3.89885	0.80877	37.1214
0.81177	8.04164	0.81222	5.17864	0.81221	2.79056	0.81206	2.09574	0.81222	0.81959	0.81213	21.0524	0.81225	5.85137	0.8118	3.89287	0.8121	37.1343
0.81509	8.04604	0.81555	5.16083	0.81554	2.78329	0.81539	2.08183	0.81555	0.79724	0.81546	21.059	0.81558	5.85022	0.81512	3.88766	0.81543	37.1525
0.81842	8.04768	0.81888	5.14166	0.81887	2.77676	0.81872	2.06878	0.81888	0.77341	0.81879	21.0626	0.81891	5.84798	0.81845	3.8821	0.81876	37.1834
0.82175	8.0479	0.82221	5.12384	0.8222	2.7712	0.82205	2.05646	0.82221	0.75261	0.82212	21.0645	0.82224	5.84454	0.82178	3.87721	0.82209	37.2238
0.82508	8.04548	0.82554	5.10852	0.82553	2.76648	0.82538	2.04694	0.82554	0.73045	0.82545	21.0646	0.82557	5.84319	0.82511	3.87186	0.82542	37.2741
0.82841	8.04189	0.82887	5.09329	0.82886	2.76183	0.82871	2.03787	0.82887	0.70939	0.82878	21.063	0.8289	5.84394	0.82844	3.86473	0.82875	37.3386
0.83174	8.04022	0.8322	5.07939	0.83219	2.75428	0.83203	2.02702	0.8322	0.68853	0.83211	21.0603	0.83223	5.84233	0.83176	3.8558	0.83208	37.4087
0.83506	8.03829	0.83553	5.06269	0.83552	2.74816	0.83536	2.01559	0.83553	0.66776	0.83544	21.0567	0.83557	5.83857	0.83509	3.84645	0.83541	37.4935
0.83839	8.03823	0.83886	5.04527	0.83884	2.74224	0.83869	2.0031	0.83886	0.64824	0.83877	21.0521	0.83889	5.83519	0.83842	3.8382	0.83874	37.5801
0.84172	8.04089	0.84219	5.02758	0.84218	2.73741	0.84202	1.99319	0.84219	0.62686	0.8421	21.047	0.84223	5.8345	0.84175	3.82946	0.84206	37.6771
0.84505	8.04327	0.84552	5.01275	0.8455	2.73274	0.84535	1.98264	0.84552	0.60721	0.84543	21.0404	0.84555	5.83549	0.84508	3.82191	0.84539	37.7745
0.84838	8.04223	0.84885	4.99928	0.84884	2.72761	0.84868	1.97256	0.84885	0.58591	0.84876	21.0331	0.84889	5.83588	0.84841	3.81355	0.84872	37.8769
0.8517	8.039	0.85218	4.98397	0.85216	2.72307	0.85201	1.96245	0.85218	0.56696	0.85209	21.0254	0.85221	5.83506	0.85174	3.80363	0.85205	37.9822
0.85503	8.03841	0.85551	4.96832	0.8555	2.719	0.85534	1.95188	0.85551	0.54815	0.85542	21.0177	0.85555	5.8326	0.85506	3.7934	0.85538	38.0868
0.85836	8.04335	0.85884	4.95129	0.85882	2.71547	0.85867	1.94159	0.85884	0.52946	0.85875	21.0093	0.85888	5.82977	0.85839	3.7838	0.85871	38.1998
0.86169	8.05043	0.86217	4.9371	0.86216	2.70982	0.862	1.93011	0.86217	0.51165	0.86208	21.0001	0.86221	5.82652	0.86172	3.77449	0.86204	38.3049
0.86502	8.05948	0.8655	4.92323	0.86548	2.70183	0.86533	1.91797	0.8655	0.49339	0.86541	20.9909	0.86554	5.82143	0.86505	3.76383	0.86537	38.4194
0.86835	8.0701	0.86883	4.90948	0.86882	2.69279	0.86866	1.90703	0.86883	0.47681	0.86874	20.9816	0.86887	5.81483	0.86838	3.75337	0.8687	38.5233
0.87167	8.0785	0.87216	4.89563	0.87214	2.68382	0.87199	1.89894	0.87216	0.45943	0.87206	20.9733	0.8722	5.8091	0.8717	3.7424	0.87203	38.627
0.875	8.08424	0.87549	4.88118	0.87548	2.67719	0.87532	1.89154	0.87549	0.44325	0.87539	20.9664	0.87553	5.80687	0.87503	3.73264	0.87536	38.7299
0.87833	8.08914	0.87882	4.86933	0.8788	2.67275	0.87865	1.88433	0.87882	0.42721	0.87872	20.9614	0.87886	5.80544	0.87836	3.72355	0.87869	38.8276
0.88166	8.0892	0.88215	4.85564	0.88213	2.66856	0.88198	1.87753	0.88215	0.41204	0.88205	20.9576	0.88219	5.80203	0.88169	3.71505	0.88202	38.9283
0.88499	8.08763	0.88548	4.84166	0.88546	2.66331	0.88531	1.86917	0.88548	0.39773	0.88538	20.9557	0.88552	5.79743	0.88502	3.70725	0.88535	39.021
0.88831	8.08945	0.88881	4.82731	0.88879	2.65838	0.88863	1.86178	0.88881	0.38085	0.88871	20.9551	0.88885	5.79283	0.88835	3.69969	0.88868	39.116
0.89164	8.09422	0.89214	4.81438	0.89212	2.65403	0.89197	1.85352	0.89214	0.36499	0.89204	20.9549	0.89218	5.78843	0.89167	3.6936	0.89201	39.2008
0.89497	8.10039	0.89547	4.80175	0.89545	2.64992	0.89529	1.84589	0.89547	0.34888	0.89537	20.9554	0.89551	5.78404	0.895	3.68582	0.89534	39.2861
0.8983	8.10476	0.8988	4.78738	0.89878	2.64534	0.89862	1.83874	0.8988	0.33511	0.8987	20.9559	0.89884	5.78096	0.89833	3.67632	0.89867	39.365
0.90163	8.1091	0.90213	4.77372	0.90211	2.63848	0.90195	1.83235	0.90213	0.32041	0.90203	20.9578	0.90217	5.77649	0.90166	3.66619	0.902	39.4365
0.90495	8.11392	0.90546	4.75776	0.90544	2.63416	0.90528	1.82666	0.90546	0.30511	0.90536	20.96	0.9055	5.77247	0.90499	3.65681	0.90533	39.5034
0.90828	8.11947	0.90879	4.74197	0.90877	2.63048	0.90861	1.82028	0.90879	0.28967	0.90869	20.9619	0.90883	5.76874	0.90832	3.64815	0.90865	39.5596
0.91161	8.12742	0.91212	4.7254	0.9121	2.62827	0.91194	1.81255	0.91212	0.27272	0.91202	20.9644	0.91216	5.76459	0.91164	3.63898	0.91199	39.6071
0.91494	8.13575	0.91545	4.70987	0.91543	2.62633	0.91527	1.8025	0.91545	0.25634	0.91535	20.9684	0.91549	5.76036	0.91497	3.63015	0.91531	39.6393
0.91827	8.1396	0.91878	4.69424	0.91876	2.62309	0.9186	1.79268	0.91878	0.2387	0.91868	20.9718	0.91882	5.75646	0.9183	3.62058	0.91864	39.6579
0.9216	8.14126	0.92211	4.67792	0.92209	2.61828	0.92193	1.78294	0.92211	0.22175	0.92201	20.9756	0.92215	5.75281	0.92163	3.61078	0.92197	39.6611
0.92492	8.14591	0.92544	4.66281	0.92542	2.61066	0.92526	1.77456	0.92544	0.20323	0.92534	20.9786	0.92548	5.75002	0.92496	3.60091	0.9253	39.6517
0.92825	8.15108	0.92877	4.64782	0.92875	2.60393	0.92859	1.76727	0.92877	0.18519	0.92867	20.9808	0.92881	5.7479	0.92829	3.59126	0.92863	39.6274
0.93158	8.15579	0.9321	4.63368	0.93208	2.59796	0.93192	1.75961	0.9321	0.16864	0.932	20.9827	0.93214	5.74457	0.93161	3.58133	0.93196	39.5951
0.93491	8.15906	0.93543	4.61914	0.93541	2.59178	0.93525	1.75276	0.93542	0.15139	0.93533	20.9846	0.93547	5.74052	0.93494	3.57121	0.93529	39.5567
0.93824	8.16041	0.93876	4.6068	0.93874	2.58543	0.93858	1.74519	0.93876	0.13439	0.93866	20.9868	0.9388	5.73718	0.93827	3.5625	0.93862	39.5103
0.94156	8.15958	0.94209	4.59501	0.94207	2.58081	0.94191	1.73724	0.94208	0.11703	0.94198	20.9893	0.94213	5.73639	0.9416	3.55329	0.94195	39.4599
0.94489	8.15712	0.94542	4.58301	0.9454	2.57752	0.94524	1.72869	0.94542	0.10213	0.94532	20.9944	0.94546	5.73741	0.94493	3.5441	0.94528	39.4061
0.94822	8.15682	0.94875	4.5722	0.94873	2.57368	0.94856	1.71991	0.94874	0.08685	0.94864	21.0017	0.94879	5.73592	0.94826	3.53557	0.94861	39.3492
0.95155	8.15671	0.95208	4.56137	0.95206	2.5695	0.95189	1.71072	0.95208	0.07266	0.95197	21.0086	0.95212	5.73357	0.95158	3.52844	0.95194	39.2924
0.95488	8.157	0.95541	4.55153	0.95539	2.56405	0.95522	1.70122	0.9554	0.05891	0.9553	21.0128	0.95545	5.73107	0.95491	3.52177	0.95527	39.2388
0.95821	8.16263	0.95874	4.54081	0.95872	2.5586	0.95855	1.69293	0.95874	0.04473	0.95863	21.0158	0.95878	5.72804	0.95824	3.51484	0.9586	39.1886
0.96154	8.17152	0.96207	4.53165	0.96205	2.55347	0.96188	1.68418	0.96206	0.03133	0.96196	21.0192	0.96211	5.7245	0.96157	3.50812	0.96193	39.1515
0.96486	8.17776	0.9654	4.52318	0.96538	2.55092	0.96521	1.67544	0.9654	0.01651	0.96529	21.0222	0.96544	5.72005	0.9649	3.50014	0.96526	39.1212
0.96819	8.18034	0.96873	4.51461	0.96871	2.54976	0.96854	1.66712	0.96872	0.00415	0.96862	21.0251	0.96877	5.71503	0.96823	3.49164	0.96859	39.1047
0.97152	8.18398	0.97206	4.50592	0.97204	2.54796	0.97187	1.66023	0.97205	-0.00842	0.97195	21.0282	0.9721	5.7102	0.97155	3.48294	0.97192	39.0966
0.97485	8.18867	0.97539	4.49593	0.97537	2.5455	0.9752	1.65367	0.97538	-0.02089	0.97528	21.0321	0.97543	5.7072	0.97488	3.47531	0.97525	39.0934
0.97818	8.19407	0.97872	4.48595	0.9787	2.54133	0.97853	1.64672	0.97871	-0.03313	0.97861	21.0363	0.97876	5.7044	0.97821	3.46766	0.97857	39.0942
0.9815	8.20149	0.98205	4.47611	0.98203	2.53683	0.98186	1.64039	0.98204	-0.04601	0.98194	21.0404	0.98209	5.69972	0.98154	3.45968	0.9819	39.0985
0.98483	8.21063	0.98538	4.46853	0.98536	2.53285	0.98519	1.63293	0.98537	-0.05874	0.98527	21.043	0.98542	5.69452	0.98487	3.45178	0.98523	39.1054
0.98816	8.21988	0.98871	4.46041	0.98869	2.52976	0.98852	1.62559	0.9887	-0.07291	0.9886	21.0433	0.98875	5.69132	0.9882	3.4422	0.98856	39.1178
0.99149	8.22742	0.99204	4.45055	0.99202	2.52687	0.99185	1.61838	0.99203	-0.08588	0.99193	21.0422	0.99208	5.69005	0.99152	3.43125	0.99189	39.1352
0.99482	8.23176	0.99537	4.44072	0.99535	2.52416	0.99518	1.61222	0.99536	-0.09907	0.99526	21.0426	0.99541	2.97216	0.99485	3.41997	0.99522	39.1555
0.99814	8.23316	0.9987	4.43233	0.99868	2.5224	0.99851	1.6068	0.99869	-0.11148	0.99859	21.0462	0.99874	1.92709	0.99818	3.40989	0.99855	39.1773
1.00147	8.23565	1.00203	4.42571	1.00201	2.51973	1.00184	1.60206	1.00202	-0.12305	1.00192	21.0508	1.00207	1.92449	1.00151	3.3998	1.00188	39.2011
1.0048	8.24236	1.00536	4.41845	1.00534	2.51617	1.00517	1.59804	1.00535	-0.13304	1.00525	21.0553	1.0054	1.92226	1.00484	3.39003	1.00521	39.2286
1.00813	8.25216	1.00869	4.4111	1.00867	2.51239	1.00849	1.59318	1.00868	-0.14186	1.00858	21.0601	1.00873	1.92057	1.00817	3.38095	1.00854	39.2555
1.01146	8.26269	1.01202	4.40329	1.012	2.50898	1.01182	1.58751	1.01201	-0.15202	1.01191	21.0652	1.01206	1.91926	1.01149	3.37147	1.01187	39.2848
1.01479	8.27248	1.01535	4.39576	1.01533	2.50558	1.01515	1.58139	1.01534	-0.16111	1.01524	21.0705	1.01539	1.91763	1.01482	3.36186	1.0152	39.3128
1.01811	8.28426	1.01868	4.3888	1.01866	2.50236	1.01848	1.57609	1.01867	-0.17075	1.01856	21.0751	1.01872	1.9145	1.01815	3.35096	1.01853	39.3432
1.02144	8.29673	1.02201	4.38021	1.02199	2.50024	1.02181	1.57076	1.022	-0.17987	1.0219	21.0815	1.02205	1.9113	1.02148	3.34077	1.02186	39.3743
1.02477	8.30452	1.02534	4.37095	1.02532	2.49875	1.02514	1.56483	1.02533	-0.18885	1.02523	21.0896	1.02538	1.90845	1.02481	3.33049	1.02519	39.4066
1.0281	8.30758	1.02867	4.36106	1.02865	2.49658	1.02847	1.55966	1.02866	-0.19734	1.02855	21.0978	1.02871	1.90467	1.02814	3.32075	1.02852	39.4402
1.03143	8.30996	1.032	4.3538	1.03198	2.49341	1.0318	1.55602	1.03199	-0.20487	1.03188	21.1061	1.03204	1.90002	1.03146	3.31214	1.03185	39.4714
1.03476	8.31491	1.03533	4.34715	1.03531	2.48988	1.03513	1.55316	1.03532	-0.2123	1.03521	21.115	1.03537	1.89575	1.03479	3.30366	1.03518	39.5029
1.03808	8.32256	1.03866	4.33906	1.03864	2.48637	1.03846	1.54865	1.03865	-0.21899	1.03854	21.1235	1.0387	1.8922	1.03812	3.2951	1.03851	39.5327
1.04141	8.33221	1.04199	4.33016	1.04197	2.48325	1.04179	1.54268	1.04198	-0.22733	1.04187	21.1296	1.04203	1.88876	1.04145	3.28608	1.04184	39.5661
1.04474	8.34037	1.04532	4.32223	1.0453	2.48089	1.04512	1.53618	1.04531	-0.23711	1.0452	21.1368	1.04536	1.88556	1.04478	3.27763	1.04516	39.5981
1.04807	8.3489	1.04865	4.31569	1.04863	2.47862	1.04845	1.52978	1.04864	-0.24731	1.04853	21.1447	1.04869	1.88369	1.04811	3.27029	1.0485	39.6305
1.0514	8.35758	1.05198	4.30773	1.05196	2.47651	1.05178	1.52402	1.05197	-0.25647	1.05186	21.1524	1.05202	1.88188	1.05143	3.26448	1.05182	39.6649
1.05472	8.36469	1.05531	4.2999	1.05529	2.47365	1.05511	1.51864	1.0553	-0.26457	1.05519	21.1599	1.05535	1.87915	1.05476	3.25801	1.05515	39.699
1.05805	8.36927	1.05864	4.2908	1.05862	2.47084	1.05844	1.5137	1.05863	-0.27327	1.05852	21.1674	1.05868	1.87698	1.05809	3.24969	1.05848	39.7347
1.06138	8.37233	1.06197	4.28049	1.06195	2.46784	1.06177	1.50894	1.06196	-0.28144	1.06185	21.1749	1.06201	1.87503	1.06142	3.24127	1.06181	39.7673
1.06471	8.38035	1.0653	4.27119	1.06528	2.46388	1.06509	1.50562	1.06529	-0.28954	1.06518	21.1806	1.06534	1.87134	1.06475	3.23272	1.06514	39.8034
1.06804	8.39546	1.06863	4.26434	1.06861	2.45944	1.06842	1.50127	1.06862	-0.29701	1.06851	21.1857	1.06867	1.86682	1.06808	3.22485	1.06847	39.8385
1.07136	8.4122	1.07196	4.25884	1.07194	2.45506	1.07175	1.49362	1.07195	-0.3043	1.07184	21.1914	1.072	1.863	1.0714	3.21759	1.0718	39.8747
1.07469	8.42632	1.07529	4.25222	1.07527	2.45201	1.07508	1.48484	1.07528	-0.31147	1.07517	21.1976	1.07533	1.86044	1.07473	3.21053	1.07513	39.913
1.07802	8.43793	1.07862	4.24615	1.0786	2.44811	1.07841	1.47877	1.07861	-0.31872	1.0785	21.2039	1.07866	1.85874	1.07806	3.20304	1.07846	39.9532
1.08135	8.44689	1.08195	4.24049	1.08193	2.44341	1.08174	1.47566	1.08194	-0.3272	1.08183	21.2104	1.08199	1.85767	1.08139	3.19504	1.08179	39.9969
1.08468	8.45366	1.08528	4.23421	1.08526	2.43877	1.08507	1.47264	1.08527	-0.33468	1.08516	21.217	1.08532	1.85667	1.08472	3.18726	1.08512	40.0382
1.08801	8.45884	1.08861	4.22711	1.08859	2.4344	1.0884	1.46971	1.0886	-0.34211	1.08849	21.2224	1.08865	1.85485	1.08804	3.1796	1.08845	40.0845
1.09133	8.46178	1.09194	4.21989	1.09192	2.43009	1.09173	1.46669	1.09193	-0.34958	1.09182	21.2283	1.09198	1.85172	1.09137	3.17132	1.09178	40.1292
1.09466	8.46541	1.09527	4.21395	1.09525	2.42625	1.09506	1.46335	1.09526	-0.35691	1.09515	21.2348	1.09531	1.84671	1.0947	3.16155	1.09511	40.1755
1.09799	8.47126	1.0986	4.20807	1.09858	2.42355	1.09839	1.46184	1.09859	-0.36328	1.09848	21.2419	1.09864	1.84217	1.09803	3.15404	1.09844	40.2244
1.10132	8.47443	1.10193	4.2052	1.10191	2.41961	1.10172	1.46581	1.10192	-0.36874	1.1018	21.2488	1.10197	1.83811	1.10136	3.1487	1.10177	40.2738
1.10465	8.46932	1.10526	4.20233	1.10524	2.4157	1.10505	1.47196	1.10525	-0.37435	1.10513	21.2552	1.1053	1.83587	1.10469	3.14412	1.1051	40.3262
1.10797	8.46153	1.10859	4.19659	1.10857	2.41248	1.10838	1.47098	1.10858	-0.37982	1.10846	21.2611	1.10863	1.83452	1.10801	3.13994	1.10843	40.3764
1.1113	8.46111	1.11192	4.189	1.1119	2.41052	1.11171	1.46999	1.11191	-0.38672	1.11179	21.2672	1.11196	1.8325	1.11134	3.13499	1.11176	40.4292
1.11463	8.46615	1.11525	4.18119	1.11523	2.40879	1.11504	1.46969	1.11524	-0.39424	1.11512	21.2763	1.11529	1.82998	1.11467	3.12951	1.11509	40.4791
1.11796	8.46886	1.11858	4.17433	1.11856	2.40587	1.11837	1.4666	1.11857	-0.4017	1.11845	21.2865	1.11862	1.82791	1.118	3.12256	1.11841	40.5296
1.12129	8.47079	1.12191	4.16637	1.12189	2.4043	1.1217	1.46184	1.1219	-0.40763	1.12178	21.2973	1.12195	1.82547	1.12133	3.11547	1.12174	40.5788
1.12462	8.47639	1.12524	4.15795	1.12522	2.40259	1.12502	1.45752	1.12523	-0.41243	1.12511	21.3075	1.12528	1.82303	1.12466	3.10975	1.12507	40.627
1.12794	8.48538	1.12857	4.14954	1.12855	2.40034	1.12835	1.45399	1.12856	-0.41753	1.12844	21.317	1.12861	1.82112	1.12798	3.10468	1.1284	40.6767
1.13127	8.49405	1.1319	4.14181	1.13188	2.39745	1.13168	1.45083	1.13189	-0.42245	1.13177	21.3258	1.13194	1.81879	1.13131	3.09862	1.13173	40.7231
1.1346	8.49866	1.13523	4.13441	1.13521	2.39359	1.13501	1.44813	1.13522	-0.42752	1.1351	21.3341	1.13527	1.81681	1.13464	3.0906	1.13506	40.7756
1.13793	8.49983	1.13856	4.12692	1.13854	2.38943	1.13834	1.44495	1.13855	-0.4328	1.13843	21.3434	1.1386	1.81551	1.13797	3.0823	1.13839	40.8256
1.14126	8.50198	1.14189	4.11967	1.14187	2.38573	1.14167	1.43611	1.14188	-0.43826	1.14176	21.3525	1.14193	1.8137	1.1413	3.07391	1.14172	40.8831
1.14459	8.51044	1.14522	4.11299	1.1452	2.3837	1.145	1.42352	1.14521	-0.44352	1.14509	21.3634	1.14526	1.81155	1.14463	3.06516	1.14505	40.9468
1.14791	8.52279	1.14855	4.10823	1.14853	2.38078	1.14833	1.41372	1.14854	-0.44905	1.14842	21.3759	1.14859	1.80986	1.14795	3.05618	1.14838	41.0193
1.15124	8.52847	1.15188	4.10392	1.15186	2.37613	1.15166	1.40956	1.15187	-0.45505	1.15175	21.3892	1.15192	1.80904	1.15128	3.04781	1.15171	41.1123
1.15457	8.52739	1.15521	4.09982	1.15519	2.37085	1.15499	1.4063	1.1552	-0.46011	1.15508	21.4013	1.15525	1.80783	1.15461	3.04038	1.15504	41.21
1.1579	8.52707	1.15854	4.09513	1.15852	2.36625	1.15832	1.40365	1.15853	-0.4651	1.15841	21.4129	1.15858	1.80544	1.15794	3.03418	1.15837	41.3327
1.16123	8.52991	1.16187	4.08923	1.16185	2.36258	1.16165	1.40191	1.16186	-0.47032	1.16174	21.4279	1.16191	1.80244	1.16127	3.02904	1.1617	41.4637
1.16455	8.53566	1.1652	4.08373	1.16518	2.35987	1.16498	1.39987	1.16519	-0.47524	1.16507	21.4442	1.16524	1.79928	1.1646	3.02259	1.16503	41.6038
1.16788	8.53994	1.16853	4.07995	1.16851	2.35782	1.16831	1.39726	1.16852	-0.47914	1.1684	21.4632	1.16857	1.79587	1.16792	3.01417	1.16836	41.749
1.17121	8.54146	1.17186	4.07689	1.17184	2.35443	1.17164	1.39417	1.17185	-0.48302	1.17172	21.4841	1.1719	1.7919	1.17125	3.00581	1.17169	41.8999
1.17454	8.54582	1.17519	4.07215	1.17517	2.35129	1.17497	1.39061	1.17518	-0.48784	1.17506	21.5077	1.17523	1.78866	1.17458	3.00039	1.17502	42.0638
1.17787	8.55225	1.17852	4.06657	1.1785	2.34835	1.1783	1.38614	1.17851	-0.49285	1.17838	21.5332	1.17856	1.78544	1.17791	2.99664	1.17835	42.2276
1.1812	8.55646	1.18185	4.06069	1.18183	2.34531	1.18162	1.38194	1.18184	-0.49748	1.18171	21.5591	1.18189	1.78274	1.18124	2.99262	1.18168	42.4077
1.18452	8.55916	1.18518	4.05428	1.18516	2.34222	1.18495	1.37727	1.18517	-0.50174	1.18504	21.5855	1.18522	1.78053	1.18457	2.98856	1.18501	42.5872
1.18785	8.56527	1.18851	4.04766	1.18849	2.33984	1.18828	1.37183	1.1885	-0.50692	1.18837	21.6106	1.18855	1.77818	1.18789	2.98391	1.18833	42.782
1.19118	8.57418	1.19184	4.04088	1.19182	2.33864	1.19161	1.36628	1.19183	-0.51164	1.1917	21.6392	1.19188	1.77552	1.19122	2.97899	1.19166	42.9749
1.19451	8.58176	1.19517	4.03447	1.19515	2.3366	1.19494	1.36178	1.19516	-0.51595	1.19503	21.6696	1.19521	1.77313	1.19455	2.9737	1.19499	43.1678
1.19784	8.58738	1.1985	4.0287	1.19848	2.33395	1.19827	1.35826	1.19849	-0.52053	1.19836	21.7021	1.19854	1.77164	1.19788	2.96763	1.19832	43.3704
1.20116	8.59306	1.20183	4.02522	1.20181	2.3314	1.2016	1.35462	1.20182	-0.52515	1.20169	21.7335	1.20187	1.77059	1.20121	2.96145	1.20165	43.5646
1.20449	8.59911	1.20516	4.02256	1.20514	2.32862	1.20493	1.35051	1.20515	-0.53102	1.20502	21.7622	1.2052	1.76953	1.20453	2.95674	1.20498	43.779
1.20782	8.60366	1.20849	4.01798	1.20847	2.32508	1.20826	1.34735	1.20848	-0.53781	1.20835	21.7897	1.20853	1.76809	1.20786	2.95331	1.20831	43.9942
1.21115	8.60568	1.21182	4.0119	1.2118	2.32021	1.21159	1.34546	1.21181	-0.54386	1.21168	21.815	1.21186	1.76663	1.21119	2.94837	1.21164	44.2246
1.21448	8.60667	1.21515	4.00604	1.21513	2.3165	1.21492	1.34314	1.21514	-0.54775	1.21501	21.8397	1.2152	1.76563	1.21452	2.94158	1.21497	44.4587
1.21781	8.60873	1.21848	4.00212	1.21846	2.31387	1.21825	1.34053	1.21847	-0.55109	1.21834	21.861	1.21853	1.76557	1.21785	2.9351	1.2183	44.699
1.22113	8.61364	1.22181	3.99948	1.22179	2.31162	1.22158	1.33858	1.2218	-0.55548	1.22167	21.884	1.22185	1.76618	1.22118	2.93019	1.22163	44.9531
1.22446	8.62144	1.22514	3.9979	1.22512	2.30903	1.22491	1.33792	1.22513	-0.5606	1.225	21.909	1.22519	1.76711	1.22451	2.92537	1.22496	45.2016
1.22779	8.62881	1.22847	3.99661	1.22845	2.3059	1.22824	1.33833	1.22846	-0.56662	1.22833	21.9348	1.22852	1.76809	1.22783	2.91994	1.22829	45.4704
1.23112	8.63334	1.2318	3.99522	1.23178	2.30205	1.23157	1.33812	1.23179	-0.57203	1.23166	21.9606	1.23185	1.76849	1.23116	2.91464	1.23162	45.7258
1.23445	8.6345	1.23513	3.9937	1.23511	2.29728	1.2349	1.33719	1.23512	-0.57662	1.23499	21.9843	1.23517	1.76809	1.23449	2.90923	1.23495	45.9903
1.23778	8.6349	1.23846	3.99024	1.23844	2.29327	1.23822	1.33586	1.23845	-0.58036	1.23832	22.0101	1.23851	1.76735	1.23782	2.90403	1.23828	46.2544
1.2411	8.63976	1.24179	3.98549	1.24177	2.29122	1.24156	1.33454	1.24178	-0.5844	1.24165	22.0345	1.24184	1.76646	1.24115	2.89888	1.24161	46.5168
1.24443	8.64699	1.24512	3.98041	1.2451	2.28918	1.24488	1.33328	1.24511	-0.58874	1.24498	22.0596	1.24517	1.76546	1.24448	2.89317	1.24494	46.7845
1.24776	8.65373	1.24845	3.97659	1.24843	2.28505	1.24821	1.33137	1.24844	-0.59258	1.24831	22.0865	1.24849	1.76391	1.2478	2.88606	1.24827	47.041
1.25109	8.66246	1.25178	3.97335	1.25176	2.28082	1.25154	1.32831	1.25177	-0.59657	1.25164	22.1155	1.25183	1.76254	1.25113	2.87846	1.2516	47.3066
1.25442	8.67352	1.25511	3.96973	1.25509	2.27738	1.25487	1.32454	1.2551	-0.60173	1.25496	22.1478	1.25516	1.76171	1.25446	2.8723	1.25492	47.5572
1.25774	8.68595	1.25844	3.96587	1.25842	2.27399	1.2582	1.322	1.25843	-0.60834	1.25829	22.1808	1.25849	1.76068	1.25779	2.86791	1.25825	47.8113
1.26107	8.69813	1.26177	3.96147	1.26175	2.27002	1.26153	1.3201	1.26176	-0.61445	1.26162	22.2136	1.26182	1.75939	1.26112	2.86387	1.26158	48.0525
1.2644	8.70954	1.2651	3.95634	1.26508	2.26607	1.26486	1.31744	1.26509	-0.61993	1.26495	22.2427	1.26515	1.75828	1.26445	2.85947	1.26491	48.2845
1.26773	8.71914	1.26843	3.95009	1.26841	2.26276	1.26819	1.31407	1.26842	-0.6246	1.26828	22.2709	1.26848	1.75717	1.26777	2.85631	1.26824	48.5084
1.27106	8.72562	1.27176	3.94351	1.27174	2.25878	1.27152	1.31078	1.27175	-0.62872	1.27161	22.2979	1.27181	1.75439	1.2711	2.85371	1.27157	48.7146
1.27439	8.7312	1.27509	3.9374	1.27506	2.25554	1.27485	1.30814	1.27508	-0.63376	1.27494	22.3267	1.27514	1.75163	1.27443	2.85059	1.2749	48.9213
1.27771	8.73858	1.27842	3.93304	1.27839	2.25225	1.27818	1.30437	1.27841	-0.6396	1.27827	22.3583	1.27847	1.74934	1.27776	2.8476	1.27823	49.1063
1.28104	8.74695	1.28175	3.93009	1.28173	2.24713	1.28151	1.30009	1.28174	-0.64599	1.2816	22.3895	1.2818	1.74716	1.28109	2.84469	1.28156	49.2858
1.28437	8.75207	1.28508	3.92672	1.28506	2.24072	1.28484	1.29633	1.28507	-0.65115	1.28493	22.4221	1.28513	1.74478	1.28442	2.84193	1.28489	49.4492
1.2877	8.75411	1.28841	3.9231	1.28838	2.23517	1.28817	1.29313	1.2884	-0.6547	1.28826	22.4535	1.28846	1.74217	1.28774	2.83905	1.28822	49.6009
1.29103	8.75507	1.29174	3.92009	1.29171	2.23246	1.2915	1.28971	1.29173	-0.65732	1.29159	22.4845	1.29179	1.73987	1.29107	2.83735	1.29155	49.7481
1.29435	8.7566	1.29507	3.91815	1.29505	2.23019	1.29482	1.2855	1.29506	-0.66033	1.29492	22.5122	1.29512	1.73796	1.2944	2.83607	1.29488	49.8844
1.29768	8.76061	1.2984	3.91508	1.29838	2.22756	1.29815	1.2812	1.29839	-0.66434	1.29825	22.5388	1.29845	1.73578	1.29773	2.83203	1.29821	50.0198
1.30101	8.76563	1.30173	3.91	1.3017	2.22437	1.30148	1.27822	1.30172	-0.668	1.30158	22.5673	1.30178	1.73308	1.30106	2.82602	1.30154	50.1408
1.30434	8.77251	1.30506	3.90464	1.30503	2.2203	1.30481	1.27613	1.30505	-0.67063	1.30491	22.5964	1.30511	1.7298	1.30438	2.81994	1.30487	50.2594
1.30767	8.78116	1.30839	3.90038	1.30837	2.21606	1.30814	1.27339	1.30838	-0.67292	1.30824	22.628	1.30844	1.7263	1.30771	2.81405	1.3082	50.369
1.31099	8.78661	1.31172	3.89727	1.3117	2.21263	1.31147	1.27013	1.31171	-0.67523	1.31157	22.6594	1.31177	1.72373	1.31104	2.80893	1.31153	50.4753
1.31432	8.79049	1.31505	3.89368	1.31502	2.21025	1.3148	1.26702	1.31504	-0.67657	1.3149	22.691	1.3151	1.72244	1.31437	2.80531	1.31486	50.5783
1.31765	8.7975	1.31838	3.88884	1.31835	2.20757	1.31813	1.26492	1.31837	-0.67785	1.31823	22.717	1.31843	1.72113	1.3177	2.80216	1.31818	50.6734
1.32098	8.80542	1.32171	3.88297	1.32168	2.20597	1.32146	1.26403	1.3217	-0.67988	1.32156	22.7393	1.32176	1.71955	1.32103	2.79864	1.32152	50.7694
1.32431	8.81301	1.32504	3.87703	1.32501	2.20424	1.32479	1.26294	1.32503	-0.68207	1.32489	22.7601	1.32509	1.71758	1.32435	2.79479	1.32484	50.8594
1.32764	8.82128	1.32837	3.87169	1.32834	2.20142	1.32812	1.26111	1.32836	-0.68499	1.32821	22.7796	1.32842	1.71594	1.32768	2.79035	1.32817	50.9525
1.33096	8.83046	1.3317	3.86679	1.33167	2.19813	1.33145	1.25755	1.33169	-0.68928	1.33154	22.8012	1.33175	1.71481	1.33101	2.78581	1.3315	51.0375
1.33429	8.84287	1.33503	3.86156	1.335	2.19519	1.33478	1.25383	1.33502	-0.69489	1.33487	22.8232	1.33508	1.71376	1.33434	2.78084	1.33483	51.1221
1.33762	8.85617	1.33836	3.85458	1.33833	2.19257	1.33811	1.25115	1.33835	-0.69948	1.3382	22.8437	1.33841	1.71255	1.33767	2.7765	1.33816	51.2066
1.34095	8.86472	1.34169	3.84974	1.34166	2.18948	1.34144	1.24854	1.34168	-0.70251	1.34153	22.8606	1.34174	1.71141	1.341	2.77302	1.34149	51.2859
1.34428	8.86917	1.34502	3.84648	1.34499	2.18711	1.34477	1.24516	1.34501	-0.7051	1.34486	22.8782	1.34507	1.7106	1.34432	2.76861	1.34482	51.3653
1.3476	8.87034	1.34835	3.84265	1.34832	2.1848	1.3481	1.24111	1.34834	-0.70805	1.34819	22.8966	1.3484	1.70983	1.34765	2.76388	1.34815	51.441
1.35093	8.87196	1.35168	3.83811	1.35165	2.18171	1.35143	1.23762	1.35166	-0.71152	1.35152	22.9133	1.35173	1.70882	1.35098	2.75913	1.35148	51.5193
1.35426	8.87685	1.35501	3.83338	1.35498	2.17815	1.35475	1.23429	1.35499	-0.71514	1.35485	22.9293	1.35506	1.70813	1.35431	2.75392	1.35481	51.5929
1.35759	8.88362	1.35834	3.82924	1.35831	2.17444	1.35809	1.23048	1.35833	-0.72008	1.35818	22.9447	1.35839	1.70835	1.35764	2.74823	1.35814	51.6643
1.36092	8.88869	1.36167	3.82552	1.36164	2.17116	1.36141	1.22585	1.36166	-0.72445	1.36151	22.961	1.36172	1.70886	1.36097	2.74282	1.36147	51.7319
1.36425	8.89313	1.365	3.82267	1.36497	2.16877	1.36474	1.2208	1.36498	-0.72747	1.36484	22.977	1.36505	1.70867	1.36429	2.73909	1.3648	51.7952
1.36757	8.89852	1.36833	3.82051	1.3683	2.16791	1.36807	1.2161	1.36831	-0.72934	1.36817	22.9971	1.36838	1.70839	1.36762	2.73763	1.36813	51.8564
1.3709	8.90401	1.37166	3.81813	1.37163	2.16654	1.3714	1.21258	1.37165	-0.73113	1.3715	23.019	1.37171	1.70788	1.37095	2.73631	1.37146	51.9141
1.37423	8.90913	1.37499	3.81447	1.37496	2.1637	1.37473	1.21082	1.37498	-0.73378	1.37483	23.0378	1.37504	1.70685	1.37428	2.73374	1.37479	51.9774
1.37756	8.91185	1.37832	3.80945	1.37829	2.16039	1.37806	1.21086	1.3783	-0.73621	1.37816	23.0539	1.37837	1.70558	1.37761	2.7312	1.37812	52.0361
1.38089	8.91671	1.38165	3.80465	1.38162	2.15728	1.38139	1.21077	1.38163	-0.73756	1.38149	23.07	1.3817	1.70424	1.38094	2.72931	1.38145	52.0885
1.38422	8.92803	1.38498	3.79941	1.38495	2.15475	1.38472	1.2086	1.38497	-0.7394	1.38482	23.0896	1.38503	1.7025	1.38426	2.72813	1.38478	52.1355
1.38754	8.9383	1.38831	3.79374	1.38828	2.15076	1.38805	1.20516	1.3883	-0.74257	1.38815	23.1082	1.38836	1.69991	1.38759	2.72655	1.3881	52.1809
1.39087	8.94362	1.39164	3.78927	1.39161	2.1467	1.39138	1.19336	1.39162	-0.74633	1.39148	23.1253	1.39169	1.69702	1.39092	2.72349	1.39143	52.2264
1.3942	8.94891	1.39497	3.78622	1.39494	2.14275	1.39471	1.18325	1.39495	-0.74988	1.39481	23.1428	1.39502	1.69376	1.39425	2.72035	1.39476	52.268
1.39753	8.95658	1.3983	3.78312	1.39827	2.13891	1.39804	1.17868	1.39828	-0.75236	1.39814	23.1614	1.39835	1.68957	1.39758	2.71807	1.39809	52.3084
1.40086	8.96603	1.40163	3.77921	1.4016	2.13532	1.40137	1.17421	1.40161	-0.75354	1.40147	23.1816	1.40168	1.68471	1.40091	2.7163	1.40142	52.3462
1.40418	8.97765	1.40496	3.77497	1.40493	2.1318	1.4047	1.17057	1.40494	-0.75469	1.4048	23.2013	1.40501	1.68036	1.40423	2.71399	1.40475	52.3855
1.40751	8.99034	1.40829	3.77064	1.40826	2.12766	1.40803	1.1675	1.40827	-0.75687	1.40812	23.218	1.40834	1.6766	1.40756	2.71009	1.40808	52.4249
1.41084	9.00216	1.41162	3.76606	1.41159	2.12337	1.41135	1.16406	1.4116	-0.75972	1.41145	23.2286	1.41167	1.67301	1.41089	2.70455	1.41141	52.463
1.41417	9.01352	1.41495	3.76093	1.41492	2.12094	1.41469	1.16029	1.41493	-0.76146	1.41478	23.2399	1.415	1.66983	1.41422	2.69994	1.41474	52.4957
1.4175	9.02204	1.41828	3.75755	1.41825	2.11844	1.41801	1.15601	1.41826	-0.76274	1.41811	23.2574	1.41833	1.66846	1.41755	2.69698	1.41807	52.5214
1.42083	9.02579	1.42161	3.75559	1.42158	2.1152	1.42134	1.1508	1.42159	-0.76543	1.42144	23.2769	1.42166	1.66812	1.42088	2.69356	1.4214	52.5467
1.42415	9.02454	1.42494	3.75419	1.42491	2.11146	1.42467	1.1449	1.42492	-0.76928	1.42477	23.2934	1.42499	1.66648	1.4242	2.6901	1.42473	52.5734
1.42748	9.02486	1.42827	3.75288	1.42824	2.10746	1.428	1.14049	1.42825	-0.77325	1.4281	23.3068	1.42832	1.66454	1.42753	2.68742	1.42806	52.6016
1.43081	9.03212	1.4316	3.74933	1.43157	2.10446	1.43133	1.13707	1.43158	-0.77614	1.43143	23.3213	1.43165	1.66331	1.43086	2.68603	1.43139	52.6254
1.43414	9.04458	1.43493	3.74347	1.4349	2.10207	1.43466	1.13427	1.43491	-0.77872	1.43476	23.3364	1.43498	1.66287	1.43419	2.68384	1.43472	52.6453
1.43747	9.05683	1.43826	3.73691	1.43823	2.09993	1.43799	1.13196	1.43824	-0.78199	1.43809	23.3536	1.43831	1.66294	1.43752	2.67924	1.43805	52.6637
1.44079	9.06751	1.44159	3.73133	1.44156	2.097	1.44132	1.12938	1.44157	-0.78565	1.44142	23.3706	1.44164	1.66319	1.44084	2.67398	1.44138	52.6799
1.44412	9.07849	1.44492	3.72562	1.44489	2.09297	1.44465	1.12648	1.4449	-0.78921	1.44475	23.3861	1.44497	1.66373	1.44417	2.66889	1.44471	52.6924
1.44745	9.08811	1.44825	3.71899	1.44822	2.0884	1.44798	1.12239	1.44823	-0.79268	1.44808	23.4027	1.4483	1.66435	1.4475	2.66411	1.44804	52.7002
1.45078	9.09861	1.45158	3.71175	1.45155	2.08327	1.45131	1.11757	1.45156	-0.79721	1.45141	23.4209	1.45163	1.66511	1.45083	2.65995	1.45137	52.7056
1.45411	9.11028	1.45491	3.70393	1.45488	2.07796	1.45464	1.08335	1.45489	-0.80223	1.45474	23.4396	1.45496	1.66538	1.45416	2.65672	1.4547	52.7092
1.45744	9.12001	1.45824	3.69622	1.45821	2.07294	1.45797	1.07192	1.45822	-0.80745	1.45807	23.4553	1.45829	1.66353	1.45749	2.6539	1.45802	52.712
1.46076	9.1301	1.46157	3.68857	1.46154	2.069	1.4613	1.07444	1.46155	-0.81182	1.4614	23.4693	1.46162	1.65994	1.46082	2.65135	1.46135	52.7138
1.46409	9.1448	1.4649	3.68099	1.46487	2.06549	1.46463	1.07354	1.46488	-0.81502	1.46473	23.484	1.46495	1.6569	1.46414	2.64882	1.46468	52.7141
1.46742	9.161	1.46823	3.67363	1.4682	2.06292	1.46796	1.07357	1.46821	-0.81752	1.46806	23.5002	1.46828	1.65562	1.46747	2.64545	1.46801	52.7138
1.47075	9.17637	1.47156	3.66786	1.47153	2.06143	1.47129	1.071	1.47154	-0.82009	1.47139	23.5159	1.47161	1.65434	1.4708	2.64156	1.47134	52.7125
1.47408	9.19271	1.47489	3.66377	1.47486	2.06087	1.47462	1.06783	1.47487	-0.82418	1.47472	23.5304	1.47494	1.65194	1.47413	2.63839	1.47467	52.7077
1.4774	9.20977	1.47822	3.66021	1.47819	2.06041	1.47794	1.0664	1.4782	-0.82883	1.47805	23.5459	1.47827	1.64913	1.47746	2.63686	1.478	52.7009
1.48073	9.2216	1.48155	3.65648	1.48152	2.05888	1.48127	1.0654	1.48153	-0.83248	1.48138	23.5602	1.4816	1.64637	1.48079	2.63597	1.48133	52.6947
1.48406	9.22585	1.48488	3.65111	1.48485	2.0582	1.4846	1.06213	1.48486	-0.83539	1.4847	23.5744	1.48493	1.6436	1.48411	2.63486	1.48466	52.6904
1.48739	9.23012	1.48821	3.64575	1.48818	2.05708	1.48793	1.05825	1.48819	-0.83837	1.48803	23.5892	1.48826	1.6404	1.48744	2.63304	1.48799	52.6882
1.49072	9.23784	1.49154	3.64051	1.49151	2.05576	1.49126	1.05265	1.49152	-0.84099	1.49136	23.6036	1.49159	1.63698	1.49077	2.63004	1.49132	52.688
1.49405	9.24559	1.49487	3.63548	1.49484	2.05466	1.49459	1.04501	1.49485	-0.84291	1.49469	23.6166	1.49492	1.63368	1.4941	2.62626	1.49465	52.6891
1.49737	9.25494	1.4982	3.63111	1.49817	2.05364	1.49792	1.03754	1.49818	-0.8449	1.49802	23.6295	1.49825	1.63176	1.49743	2.62177	1.49798	52.6919
1.5007	9.26734	1.50153	3.62714	1.5015	2.05234	1.50125	1.03161	1.50151	-0.84686	1.50135	23.6457	1.50158	1.63079	1.50076	2.61726	1.50131	52.6952
1.50403	9.28198	1.50486	3.62336	1.50483	2.04929	1.50458	1.02626	1.50484	-0.84833	1.50468	23.6637	1.50491	1.62964	1.50408	2.6137	1.50464	52.6998
1.50736	9.29646	1.50819	3.61948	1.50816	2.04553	1.50791	1.0207	1.50817	-0.85026	1.50801	23.6802	1.50824	1.6281	1.50741	2.61133	1.50797	52.7059
1.51069	9.30674	1.51152	3.61548	1.51149	2.04252	1.51124	1.0157	1.5115	-0.85307	1.51134	23.6941	1.51157	1.62641	1.51074	2.60888	1.5113	52.7129
1.51402	9.31347	1.51485	3.61102	1.51482	2.03889	1.51457	1.01036	1.51483	-0.85526	1.51467	23.7091	1.5149	1.62528	1.51407	2.60578	1.51463	52.7227
1.51734	9.31726	1.51818	3.60607	1.51815	2.03464	1.5179	1.00385	1.51816	-0.85646	1.518	23.7246	1.51823	1.62461	1.5174	2.60218	1.51796	52.7358
1.52067	9.32386	1.52151	3.60103	1.52148	2.03075	1.52123	0.99579	1.52149	-0.85807	1.52133	23.7385	1.52156	1.62392	1.52073	2.59773	1.52129	52.7482
1.524	9.33674	1.52484	3.59719	1.52481	2.02742	1.52456	0.98894	1.52482	-0.86084	1.52466	23.7513	1.52489	1.62346	1.52405	2.59334	1.52462	52.7587
1.52733	9.35307	1.52817	3.59476	1.52814	2.02352	1.52788	0.98317	1.52815	-0.86472	1.52799	23.7633	1.52822	1.62383	1.52738	2.58995	1.52794	52.7675
1.53066	9.36594	1.5315	3.59264	1.53147	2.02035	1.53122	0.9779	1.53148	-0.86858	1.53132	23.7774	1.53155	1.62458	1.53071	2.58793	1.53127	52.7734
1.53398	9.37308	1.53483	3.59089	1.5348	2.01774	1.53454	0.97373	1.53481	-0.87167	1.53465	23.7935	1.53488	1.62398	1.53404	2.58639	1.5346	52.7764
1.53731	9.37811	1.53816	3.59031	1.53813	2.01508	1.53787	0.96947	1.53814	-0.87384	1.53798	23.8101	1.53821	1.62241	1.53737	2.58519	1.53793	52.7761
1.54064	9.38156	1.54149	3.59014	1.54146	2.01141	1.5412	0.96418	1.54147	-0.87603	1.54131	23.8239	1.54154	1.62134	1.54069	2.58425	1.54126	52.7726
1.54397	9.38534	1.54482	3.58893	1.54479	2.00779	1.54453	0.95855	1.5448	-0.87953	1.54464	23.8367	1.54487	1.62066	1.54402	2.5818	1.54459	52.764
1.5473	9.3886	1.54815	3.58657	1.54812	2.00515	1.54786	0.95373	1.54813	-0.88381	1.54797	23.8537	1.5482	1.62015	1.54735	2.578	1.54792	52.7505
1.55062	9.39382	1.55148	3.58391	1.55145	2.00285	1.55119	0.94877	1.55146	-0.8865	1.5513	23.8737	1.55153	1.62017	1.55068	2.5738	1.55125	52.7326
1.55395	9.404	1.55481	3.58152	1.55478	1.9999	1.55452	0.94291	1.55479	-0.88738	1.55462	23.8952	1.55486	1.62027	1.55401	2.56989	1.55458	52.7104
1.55728	9.41556	1.55814	3.57963	1.55811	1.99588	1.55785	0.93698	1.55812	-0.88882	1.55796	23.9149	1.55819	1.61892	1.55734	2.56627	1.55791	52.682
1.56061	9.42521	1.56147	3.57693	1.56144	1.99172	1.56118	0.93087	1.56145	-0.89084	1.56128	23.9333	1.56152	1.6166	1.56066	2.56312	1.56124	52.6471
1.56394	9.43401	1.5648	3.57353	1.56477	1.98747	1.56451	0.92618	1.56478	-0.89281	1.56461	23.952	1.56485	1.61413	1.56399	2.56108	1.56457	52.6099
1.56727	9.44581	1.56813	3.57002	1.5681	1.98388	1.56784	0.92231	1.56811	-0.89465	1.56794	23.9745	1.56818	1.61101	1.56732	2.55889	1.5679	52.5698
1.57059	9.45887	1.57146	3.56673	1.57143	1.98069	1.57117	0.91927	1.57144	-0.89609	1.57127	23.9999	1.57151	1.60809	1.57065	2.55596	1.57123	52.5285
1.57392	9.46967	1.57479	3.56406	1.57476	1.97707	1.5745	0.91626	1.57477	-0.89772	1.5746	24.0238	1.57484	1.60701	1.57398	2.55277	1.57456	52.4823
1.57725	9.47864	1.57812	3.56161	1.57809	1.97321	1.57783	0.91289	1.5781	-0.90015	1.57793	24.0456	1.57817	1.60727	1.57731	2.54964	1.57789	52.4327
1.58058	9.49234	1.58145	3.55857	1.58142	1.96984	1.58116	0.90946	1.58143	-0.90412	1.58126	24.0662	1.5815	1.60697	1.58063	2.54698	1.58122	52.3808
1.58391	9.5121	1.58478	3.55463	1.58475	1.96807	1.58449	0.9055	1.58476	-0.90793	1.58459	24.0872	1.58483	1.60568	1.58396	2.54543	1.58455	52.3256
1.58724	9.5301	1.58811	3.55168	1.58808	1.96476	1.58782	0.90139	1.58809	-0.91069	1.58792	24.1057	1.58816	1.6039	1.58729	2.54404	1.58787	52.2705
1.59056	9.54464	1.59144	3.55029	1.59141	1.9595	1.59114	0.89633	1.59142	-0.91411	1.59125	24.122	1.59149	1.60162	1.59062	2.54148	1.59121	52.2136
1.59389	9.55481	1.59477	3.54939	1.59474	1.95428	1.59447	0.89194	1.59475	-0.91881	1.59458	24.1384	1.59482	1.59873	1.59395	2.53903	1.59454	52.1573
1.59722	9.5648	1.5981	3.54736	1.59807	1.95033	1.5978	0.88754	1.59808	-0.92392	1.59791	24.1549	1.59816	1.59651	1.59728	2.53707	1.59786	52.1046
1.60055	9.5764	1.60143	3.54354	1.6014	1.94715	1.60113	0.88263	1.60141	-0.92812	1.60124	24.1743	1.60149	1.59555	1.6006	2.53544	1.60119	52.0609
1.60388	9.58887	1.60476	3.53952	1.60473	1.94345	1.60446	0.87785	1.60474	-0.93176	1.60457	24.1952	1.60482	1.59525	1.60393	2.53288	1.60452	52.0239
1.6072	9.5995	1.60809	3.53573	1.60806	1.93965	1.60779	0.87303	1.60807	-0.93524	1.6079	24.2158	1.60814	1.59509	1.60726	2.52872	1.60785	51.9905
1.61053	9.60619	1.61142	3.53197	1.61139	1.93497	1.61112	0.86784	1.6114	-0.93872	1.61123	24.232	1.61148	1.59343	1.61059	2.52451	1.61118	51.9617
1.61386	9.61517	1.61475	3.52774	1.61472	1.93018	1.61445	0.86256	1.61473	-0.94241	1.61456	24.245	1.61481	1.58975	1.61392	2.52098	1.61451	51.9377
1.61719	9.62756	1.61808	3.5224	1.61805	1.92554	1.61778	0.85797	1.61806	-0.94601	1.61789	24.2599	1.61814	1.58597	1.61725	2.51751	1.61784	51.9206
1.62052	9.63948	1.62141	3.51694	1.62138	1.9206	1.62111	0.85379	1.62139	-0.94903	1.62122	24.276	1.62146	1.58346	1.62057	2.51312	1.62117	51.903
1.62385	9.64602	1.62474	3.51265	1.62471	1.91519	1.62444	0.85021	1.62472	-0.95068	1.62455	24.2912	1.6248	1.58155	1.6239	2.50812	1.6245	51.8875
1.62717	9.64841	1.62807	3.50917	1.62804	1.90993	1.62777	0.84715	1.62805	-0.95223	1.62788	24.3055	1.62813	1.57954	1.62723	2.50443	1.62783	51.8767
1.6305	9.65253	1.6314	3.50474	1.63137	1.90698	1.6311	0.84488	1.63138	-0.95473	1.63121	24.323	1.63146	1.57768	1.63056	2.50332	1.63116	51.8687
1.63383	9.65909	1.63473	3.49899	1.6347	1.90615	1.63443	0.84371	1.63471	-0.95718	1.63453	24.3421	1.63479	1.57687	1.63389	2.50313	1.63449	51.8612
1.63716	9.66653	1.63806	3.49258	1.63803	1.90483	1.63776	0.84567	1.63804	-0.9589	1.63786	24.3618	1.63812	1.57717	1.63722	2.50213	1.63782	51.8454
1.64049	9.6745	1.64139	3.4883	1.64136	1.9025	1.64109	0.85001	1.64137	-0.96045	1.64119	24.3811	1.64145	1.5773	1.64054	2.50038	1.64115	51.823
1.64381	9.68587	1.64472	3.48598	1.64469	1.90005	1.64442	0.85493	1.6447	-0.96332	1.64452	24.3986	1.64478	1.5766	1.64387	2.49842	1.64448	51.7888
1.64714	9.6998	1.64805	3.48392	1.64802	1.89817	1.64775	0.85995	1.64803	-0.96694	1.64785	24.4176	1.64811	1.57486	1.6472	2.49715	1.64781	51.7437
1.65047	9.71517	1.65138	3.48207	1.65135	1.89782	1.65107	0.86524	1.65136	-0.9697	1.65118	24.4368	1.65144	1.57258	1.65053	2.49513	1.65114	51.6889
1.6538	9.73259	1.65471	3.48067	1.65468	1.89879	1.6544	0.87132	1.65469	-0.97132	1.65451	24.4548	1.65477	1.57109	1.65386	2.49141	1.65447	51.6206
1.65713	9.75009	1.65804	3.48	1.65801	1.89956	1.65773	0.87764	1.65802	-0.97268	1.65784	24.4712	1.6581	1.57083	1.65718	2.48826	1.65779	51.5417
1.66046	9.77007	1.66137	3.47831	1.66134	1.90019	1.66106	0.88671	1.66135	-0.97435	1.66117	24.4898	1.66143	1.57037	1.66051	2.48759	1.66113	51.4498
1.66378	9.78948	1.6647	3.47456	1.66467	1.89992	1.66439	0.89707	1.66468	-0.97642	1.6645	24.5116	1.66476	1.57002	1.66384	2.48776	1.66445	51.3536
1.66711	9.80578	1.66803	3.46966	1.668	1.89901	1.66772	0.90903	1.66801	-0.97903	1.66783	24.5372	1.66809	1.57055	1.66717	2.48651	1.66778	51.2424
1.67044	9.82031	1.67136	3.46485	1.67133	1.8981	1.67105	0.9223	1.67134	-0.98138	1.67116	24.5659	1.67142	1.57046	1.6705	2.48335	1.67111	51.1148
1.67377	9.83838	1.67469	3.46065	1.67466	1.89653	1.67438	0.93621	1.67467	-0.98378	1.67449	24.593	1.67475	1.56818	1.67383	2.47964	1.67444	50.9718
1.6771	9.86086	1.67802	3.45665	1.67799	1.89382	1.67771	0.95002	1.678	-0.98725	1.67782	24.6186	1.67808	1.56462	1.67716	2.47624	1.67777	50.8136
1.68042	9.88164	1.68135	3.45289	1.68132	1.89127	1.68104	0.96249	1.68133	-0.99121	1.68115	24.6423	1.68141	1.56155	1.68048	2.47287	1.6811	50.6472
1.68375	9.89881	1.68468	3.44975	1.68465	1.88981	1.68437	0.97913	1.68466	-0.99399	1.68448	24.6669	1.68474	1.55949	1.68381	2.46942	1.68443	50.4622
1.68708	9.91103	1.68801	3.44692	1.68798	1.88846	1.6877	0.99812	1.68799	-0.99543	1.68781	24.6917	1.68807	1.55754	1.68714	2.4668	1.68776	50.2709
1.69041	9.92359	1.69134	3.44289	1.69131	1.88612	1.69103	1.01855	1.69132	-0.99692	1.69114	24.7168	1.6914	1.55668	1.69047	2.46488	1.69109	50.0636
1.69374	9.93464	1.69467	3.43724	1.69464	1.88277	1.69436	1.03985	1.69465	-0.99925	1.69447	24.7467	1.69473	1.55678	1.6938	2.46466	1.69442	49.8476
1.69707	9.94421	1.698	3.43137	1.69797	1.87873	1.69769	1.06164	1.69798	-1.00267	1.6978	24.7794	1.69806	1.55611	1.69713	2.46453	1.69775	49.6166
1.70039	9.95221	1.70133	3.42709	1.7013	1.87485	1.70102	1.08374	1.70131	-1.00639	1.70113	24.8133	1.70139	1.55447	1.70045	2.46311	1.70108	49.3687
1.70372	9.95841	1.70466	3.42469	1.70463	1.87071	1.70435	1.10412	1.70464	-1.00982	1.70446	24.8457	1.70472	1.5522	1.70378	2.45997	1.70441	49.1149
1.70705	9.96679	1.70799	3.42283	1.70795	1.86772	1.70767	1.12622	1.70797	-1.01238	1.70779	24.8779	1.70805	1.54923	1.70711	2.45578	1.70774	48.8421
1.71038	9.9787	1.71132	3.4214	1.71128	1.86508	1.711	1.14711	1.7113	-1.01412	1.71111	24.9071	1.71138	1.54567	1.71044	2.45191	1.71107	48.5646
1.71371	9.98696	1.71465	3.41969	1.71462	1.86233	1.71433	1.1685	1.71463	-1.0155	1.71444	24.9336	1.71471	1.5436	1.71377	2.4471	1.7144	48.2667
1.71703	9.98904	1.71798	3.41732	1.71795	1.85932	1.71766	1.19018	1.71796	-1.01644	1.71777	24.9629	1.71804	1.54307	1.7171	2.44199	1.71773	47.9683
1.72036	9.99059	1.72131	3.41416	1.72128	1.85527	1.72099	1.21192	1.72129	-1.01805	1.7211	24.9941	1.72137	1.54231	1.72042	2.43705	1.72106	47.6618
1.72369	9.99429	1.72464	3.40901	1.7246	1.85058	1.72432	1.23285	1.72462	-1.02064	1.72443	25.0279	1.7247	1.54106	1.72375	2.43259	1.72439	47.3444
1.72702	9.99909	1.72797	3.40252	1.72794	1.84637	1.72765	1.25066	1.72795	-1.02331	1.72776	25.062	1.72803	1.53977	1.72708	2.42875	1.72771	47.0318
1.73035	10.004	1.7313	3.39645	1.73127	1.84268	1.73098	1.26745	1.73128	-1.02585	1.73109	25.0974	1.73136	1.53874	1.73041	2.42569	1.73104	46.706
1.73368	10.0079	1.73463	3.39225	1.7346	1.8387	1.73431	1.28242	1.73461	-1.02838	1.73442	25.1319	1.73469	1.53909	1.73374	2.42198	1.73437	46.3825
1.737	10.0147	1.73796	3.38913	1.73792	1.83514	1.73764	1.29858	1.73794	-1.03075	1.73775	25.1673	1.73802	1.54071	1.73707	2.41615	1.7377	46.0394
1.74033	10.0221	1.74129	3.38509	1.74126	1.83226	1.74097	1.31498	1.74127	-1.03253	1.74108	25.2059	1.74135	1.54157	1.74039	2.40955	1.74103	45.6955
1.74366	10.028	1.74462	3.38004	1.74459	1.83019	1.7443	1.3311	1.7446	-1.03353	1.74441	25.2449	1.74468	1.54116	1.74372	2.40463	1.74436	45.3466
1.74699	10.0322	1.74795	3.37483	1.74792	1.82878	1.74763	1.34662	1.74793	-1.03444	1.74774	25.2865	1.74801	1.54036	1.74705	2.40219	1.74769	44.9956
1.75032	10.0361	1.75128	3.36961	1.75124	1.82733	1.75096	1.36071	1.75126	-1.03681	1.75107	25.3288	1.75134	1.53962	1.75038	2.40044	1.75102	44.6503
1.75364	10.0402	1.75461	3.36351	1.75457	1.82612	1.75429	1.37536	1.75459	-1.04088	1.7544	25.3741	1.75467	1.53913	1.75371	2.399	1.75435	44.291
1.75697	10.0454	1.75794	3.35733	1.7579	1.82353	1.75762	1.3886	1.75792	-1.04573	1.75773	25.4202	1.758	1.53917	1.75703	2.39839	1.75768	43.9424
1.7603	10.0479	1.76127	3.35134	1.76123	1.82056	1.76095	1.40138	1.76125	-1.05075	1.76106	25.4679	1.76133	1.5393	1.76036	2.39723	1.76101	43.5837
1.76363	10.0481	1.76459	3.34658	1.76456	1.81774	1.76428	1.4129	1.76458	-1.05515	1.76439	25.5173	1.76466	1.53854	1.76369	2.39608	1.76434	43.2302
1.76696	10.0502	1.76793	3.34281	1.76789	1.8144	1.7676	1.42527	1.76791	-1.05832	1.76772	25.566	1.76799	1.53694	1.76702	2.39557	1.76767	42.8657
1.77029	10.0543	1.77126	3.33794	1.77122	1.81078	1.77093	1.4399	1.77124	-1.06095	1.77105	25.6182	1.77132	1.53516	1.77035	2.39544	1.771	42.4957
1.77361	10.0556	1.77459	3.33234	1.77455	1.80801	1.77426	1.45496	1.77456	-1.06394	1.77438	25.6698	1.77465	1.53272	1.77368	2.39389	1.77433	42.1372
1.77694	10.0504	1.77791	3.32708	1.77788	1.80611	1.77759	1.46921	1.7779	-1.06715	1.77771	25.7213	1.77798	1.52909	1.777	2.3911	1.77766	41.7755
1.78027	10.0406	1.78125	3.3222	1.78121	1.80392	1.78092	1.48105	1.78123	-1.0712	1.78103	25.7702	1.78131	1.52511	1.78033	2.39042	1.78099	41.4337
1.7836	10.0272	1.78458	3.31787	1.78454	1.80085	1.78425	1.49141	1.78455	-1.07733	1.78437	25.8186	1.78464	1.52253	1.78366	2.38903	1.78432	41.0823
1.78693	10.0136	1.78791	3.31435	1.78787	1.79806	1.78758	1.5004	1.78788	-1.08471	1.78769	25.8676	1.78797	1.52116	1.78699	2.38583	1.78765	40.7379
1.79025	9.99638	1.79123	3.3113	1.7912	1.79614	1.79091	1.50932	1.79122	-1.09123	1.79102	25.9175	1.7913	1.52004	1.79032	2.38225	1.79098	40.3906
1.79358	9.97577	1.79457	3.30938	1.79453	1.79448	1.79424	1.51774	1.79455	-1.0953	1.79435	25.9714	1.79463	1.51905	1.79365	2.37874	1.79431	40.044
1.79691	9.95195	1.7979	3.30861	1.79786	1.79303	1.79757	1.5253	1.79787	-1.09772	1.79768	26.0229	1.79796	1.51785	1.79697	2.37504	1.79764	39.7149
1.80024	9.92261	1.80123	3.30708	1.80119	1.79301	1.8009	1.5326	1.8012	-1.09943	1.80101	26.0731	1.80129	1.5162	1.8003	2.3708	1.80096	39.3797
1.80357	9.89366	1.80455	3.30492	1.80452	1.79259	1.80423	1.53952	1.80454	-1.10116	1.80434	26.1197	1.80462	1.51384	1.80363	2.36729	1.80429	39.0577
1.80689	9.85856	1.80789	3.30332	1.80785	1.79206	1.80756	1.54662	1.80787	-1.10419	1.80767	26.1695	1.80795	1.51179	1.80696	2.36348	1.80762	38.7325
1.81022	9.8166	1.81122	3.30307	1.81118	1.79117	1.81089	1.55026	1.8112	-1.10811	1.811	26.2226	1.81128	1.51013	1.81029	2.35847	1.81095	38.4234
1.81355	9.76858	1.81455	3.30353	1.81451	1.78903	1.81422	1.55096	1.81452	-1.1113	1.81433	26.273	1.81461	1.50824	1.81362	2.35325	1.81428	38.11
1.81688	9.7195	1.81787	3.30297	1.81784	1.78648	1.81755	1.55023	1.81786	-1.1134	1.81766	26.3266	1.81794	1.50623	1.81694	2.34942	1.81761	37.7867
1.82021	9.6676	1.82121	3.30178	1.82117	1.78468	1.82088	1.54895	1.82118	-1.11582	1.82099	26.3803	1.82127	1.50397	1.82027	2.34672	1.82094	37.4698
1.82354	9.60749	1.82454	3.30099	1.8245	1.78345	1.8242	1.54757	1.82451	-1.117	1.82432	26.4366	1.8246	1.50181	1.8236	2.34367	1.82427	37.1547
1.82687	9.54953	1.82787	3.30013	1.82783	1.78094	1.82753	1.54644	1.82784	-1.11656	1.82765	26.4926	1.82793	1.50088	1.82693	2.34023	1.8276	36.8567
1.83019	9.48795	1.83119	3.2985	1.83116	1.77679	1.83086	1.54303	1.83117	-1.11685	1.83098	26.5477	1.83126	1.50078	1.83026	2.33595	1.83093	36.551
1.83352	9.42933	1.83453	3.29607	1.83449	1.77347	1.83419	1.53751	1.8345	-1.11818	1.83431	26.5986	1.83459	1.50076	1.83359	2.33203	1.83426	36.2589
1.83685	9.36507	1.83786	3.2926	1.83782	1.77154	1.83752	1.53097	1.83783	-1.12037	1.83764	26.6453	1.83792	1.50093	1.83691	2.32951	1.83759	35.9651
1.84018	9.30026	1.84119	3.28905	1.84115	1.76905	1.84085	1.52365	1.84116	-1.12311	1.84097	26.6952	1.84125	1.50091	1.84024	2.32841	1.84092	35.67
1.84351	9.23159	1.84451	3.28652	1.84448	1.76563	1.84418	1.51591	1.84449	-1.12608	1.8443	26.747	1.84458	1.50094	1.84357	2.32715	1.84425	35.383
1.84683	9.15415	1.84785	3.28495	1.84781	1.76268	1.84751	1.50783	1.84782	-1.12815	1.84763	26.801	1.84791	1.50153	1.8469	2.32481	1.84758	35.09
1.85016	9.07722	1.85118	3.2836	1.85114	1.76069	1.85084	1.49938	1.85115	-1.12872	1.85096	26.8508	1.85124	1.50252	1.85023	2.32193	1.85091	34.8136
1.85349	8.99354	1.85451	3.28111	1.85447	1.75974	1.85417	1.48799	1.85448	-1.12927	1.85429	26.8979	1.85457	1.50387	1.85356	2.31837	1.85424	34.5399
1.85682	8.91658	1.85783	3.27822	1.8578	1.75819	1.8575	1.47682	1.85781	-1.13102	1.85762	26.9426	1.8579	1.50578	1.85688	2.31558	1.85757	34.2842
1.86015	8.84182	1.86117	3.27585	1.86113	1.7552	1.86083	1.46667	1.86114	-1.13383	1.86095	26.9837	1.86123	1.50834	1.86021	2.3133	1.8609	34.0282
1.86348	8.77392	1.86449	3.27279	1.86446	1.75144	1.86416	1.45677	1.86447	-1.13672	1.86427	27.0219	1.86456	1.51039	1.86354	2.3116	1.86423	33.7746
1.8668	8.70624	1.86782	3.26884	1.86779	1.74815	1.86749	1.44652	1.8678	-1.13927	1.8676	27.0563	1.86789	1.51017	1.86687	2.31052	1.86755	33.5296
1.87013	8.63435	1.87115	3.26446	1.87112	1.74571	1.87082	1.43629	1.87113	-1.14151	1.87093	27.093	1.87122	1.50825	1.8702	2.31064	1.87088	33.2857
1.87346	8.56227	1.87448	3.2602	1.87445	1.74249	1.87415	1.42737	1.87446	-1.14321	1.87426	27.1288	1.87455	1.50636	1.87353	2.31102	1.87421	33.0528
1.87679	8.47807	1.87781	3.25495	1.87778	1.7376	1.87748	1.41661	1.87779	-1.14415	1.87759	27.1612	1.87788	1.50466	1.87685	2.30927	1.87754	32.8182
1.88012	8.40338	1.88114	3.24943	1.88111	1.7322	1.88081	1.40522	1.88112	-1.14465	1.88092	27.1888	1.88121	1.50236	1.88018	2.3055	1.88087	32.5973
1.88344	8.33055	1.88447	3.24488	1.88444	1.72884	1.88413	1.39367	1.88445	-1.1453	1.88425	27.2166	1.88454	1.49994	1.88351	2.30189	1.8842	32.3818
1.88677	8.26856	1.8878	3.23998	1.88777	1.7261	1.88746	1.38171	1.88778	-1.14601	1.88758	27.2433	1.88787	1.49841	1.88684	2.29906	1.88753	32.1802
1.8901	8.20642	1.89113	3.23454	1.8911	1.72213	1.89079	1.36925	1.89111	-1.14706	1.89091	27.2648	1.8912	1.49766	1.89017	2.29603	1.89086	31.9901
1.89343	8.14093	1.89446	3.2295	1.89443	1.71766	1.89412	1.35744	1.89444	-1.1491	1.89424	27.288	1.89453	1.49675	1.89349	2.29258	1.89419	31.8039
1.89676	8.08035	1.89779	3.22566	1.89776	1.71435	1.89745	1.34719	1.89777	-1.15236	1.89757	27.311	1.89786	1.49459	1.89682	2.29015	1.89752	31.6332
1.90009	8.01218	1.90112	3.22198	1.90109	1.71246	1.90078	1.3358	1.9011	-1.15528	1.9009	27.3336	1.90119	1.49141	1.90015	2.28865	1.90085	31.4737
1.90341	7.94494	1.90445	3.21784	1.90442	1.70978	1.90411	1.32332	1.90443	-1.15731	1.90423	27.3562	1.90452	1.48916	1.90348	2.28634	1.90418	31.3362
1.90674	7.87881	1.90778	3.21385	1.90775	1.70659	1.90744	1.31003	1.90776	-1.15953	1.90756	27.382	1.90785	1.48938	1.90681	2.28268	1.90751	31.2084
1.91007	7.81949	1.91111	3.21007	1.91108	1.70358	1.91077	1.29731	1.91109	-1.16185	1.91089	27.4099	1.91118	1.49119	1.91014	2.27817	1.91084	31.0937
1.9134	7.75943	1.91444	3.20659	1.91441	1.701	1.9141	1.28378	1.91442	-1.1641	1.91422	27.4366	1.91451	1.49296	1.91347	2.27463	1.91417	30.9832
1.91673	7.70078	1.91777	3.2037	1.91774	1.69889	1.91743	1.26932	1.91775	-1.16653	1.91755	27.4696	1.91784	1.49403	1.91679	2.27326	1.9175	30.8788
1.92005	7.64964	1.9211	3.20209	1.92107	1.69686	1.92076	1.25598	1.92108	-1.1704	1.92088	27.5075	1.92117	1.49459	1.92012	2.27246	1.92083	30.7937
1.92338	7.59072	1.92443	3.20164	1.9244	1.69467	1.92409	1.24299	1.92441	-1.17544	1.92421	27.5475	1.9245	1.49524	1.92345	2.27024	1.92416	30.7093
1.92671	7.5329	1.92776	3.20152	1.92773	1.69269	1.92742	1.23036	1.92774	-1.18007	1.92754	27.5858	1.92783	1.49551	1.92678	2.26789	1.92749	30.6313
1.93004	7.47432	1.93109	3.1999	1.93106	1.6919	1.93075	1.21684	1.93107	-1.18407	1.93087	27.6212	1.93116	1.49454	1.93011	2.26466	1.93081	30.5531
1.93337	7.42458	1.93442	3.19627	1.93439	1.69227	1.93408	1.20316	1.9344	-1.18773	1.9342	27.655	1.93449	1.49361	1.93344	2.26225	1.93415	30.4778
1.9367	7.37467	1.93775	3.19184	1.93772	1.69265	1.93741	1.18978	1.93773	-1.1914	1.93752	27.6864	1.93782	1.4945	1.93676	2.26039	1.93747	30.3987
1.94002	7.32377	1.94108	3.18721	1.94105	1.69219	1.94073	1.17734	1.94106	-1.19472	1.94085	27.7191	1.94115	1.49589	1.94009	2.25813	1.9408	30.3108
1.94335	7.27632	1.94441	3.18294	1.94438	1.69071	1.94406	1.16619	1.94439	-1.19762	1.94418	27.7515	1.94448	1.49523	1.94342	2.2549	1.94413	30.2245
1.94668	7.22328	1.94774	3.17917	1.94771	1.68965	1.94739	1.15513	1.94772	-1.20021	1.94751	27.7823	1.94781	1.49277	1.94675	2.25135	1.94746	30.1373
1.95001	7.17041	1.95107	3.17558	1.95104	1.68888	1.95072	1.14437	1.95105	-1.20265	1.95084	27.8083	1.95114	1.49046	1.95008	2.24911	1.95079	30.0494
1.95334	7.11398	1.9544	3.17307	1.95437	1.68794	1.95405	1.1315	1.95438	-1.20544	1.95417	27.8375	1.95447	1.48849	1.95341	2.24626	1.95412	29.9549
1.95666	7.06415	1.95773	3.17204	1.9577	1.68698	1.95738	1.11944	1.95771	-1.20841	1.9575	27.872	1.9578	1.48612	1.95673	2.24162	1.95745	29.8615
1.95999	7.01382	1.96106	3.17051	1.96103	1.68606	1.96071	1.10899	1.96104	-1.21076	1.96083	27.9057	1.96113	1.48419	1.96006	2.23672	1.96078	29.7609
1.96332	6.96524	1.96439	3.16712	1.96436	1.68525	1.96404	1.09902	1.96437	-1.21169	1.96416	27.9472	1.96446	1.48309	1.96339	2.2327	1.96411	29.6494
1.96665	6.92027	1.96772	3.16242	1.96769	1.68456	1.96737	1.08958	1.9677	-1.21293	1.96749	27.9899	1.96779	1.48277	1.96672	2.2291	1.96744	29.5331
1.96998	6.87218	1.97105	3.15794	1.97102	1.68373	1.9707	1.08082	1.97103	-1.21575	1.97082	28.035	1.97112	1.48319	1.97005	2.22531	1.97077	29.4063
1.97331	6.82637	1.97438	3.1553	1.97435	1.68107	1.97403	1.07362	1.97436	-1.2185	1.97415	28.0822	1.97446	1.4836	1.97338	2.22305	1.9741	29.2779
1.97663	6.77554	1.97771	3.15427	1.97768	1.67646	1.97736	1.06504	1.97769	-1.22015	1.97748	28.1303	1.97778	1.48315	1.9767	2.22158	1.97743	29.1359
1.97996	6.72957	1.98104	3.15378	1.98101	1.67092	1.98069	1.05502	1.98102	-1.2213	1.98081	28.1792	1.98112	1.4816	1.98003	2.21931	1.98076	28.9898
1.98329	6.68248	1.98437	3.15281	1.98434	1.66605	1.98402	1.04461	1.98435	-1.22256	1.98414	28.2279	1.98445	1.48118	1.98336	2.21515	1.98409	28.8285
1.98662	6.63501	1.9877	3.15005	1.98767	1.66229	1.98735	1.03406	1.98768	-1.22394	1.98747	28.2798	1.98778	1.48264	1.98669	2.21035	1.98742	28.6431
1.98995	6.59016	1.99103	3.14621	1.991	1.65918	1.99068	1.02392	1.99101	-1.22537	1.9908	28.3338	1.9911	1.48408	1.99002	2.20761	1.99075	28.4495
1.99327	6.54602	1.99436	3.14101	1.99433	1.65632	1.99401	1.01489	1.99434	-1.22663	1.99413	28.3879	1.99444	1.48489	1.99334	2.20793	1.99408	28.2496
1.9966	6.50765	1.99769	3.13378	1.99766	1.6526	1.99734	1.00858	1.99767	-1.22776	1.99746	28.4364	1.99777	1.48531	1.99667	2.20806	1.99741	28.0553
1.99993	6.46295	2.00102	3.12591	2.00099	1.6483	2.00066	1.00297	2.001	-1.22915	2.00079	28.4838	2.00109	1.48575	2	2.20718	2.00074	27.8595
2.00326	6.42204	2.00435	3.11984	2.00432	1.64395	2.00399	0.99662	2.00433	-1.23089	2.00412	28.5301	2.00442	1.48513	2.00333	2.20639	2.00407	27.6716
2.00659	6.37906	2.00768	3.11517	2.00765	1.63942	2.00732	0.98943	2.00766	-1.23242	2.00745	28.5703	2.00776	1.48281	2.00666	2.20547	2.00739	27.4784
2.00991	6.33533	2.01101	3.10997	2.01098	1.63465	2.01065	0.98129	2.01099	-1.23301	2.01078	28.6118	2.01109	1.48072	2.00999	2.20492	2.01072	27.2814
2.01324	6.29308	2.01434	3.1047	2.01431	1.63045	2.01398	0.97212	2.01432	-1.23354	2.0141	28.6489	2.01442	1.47982	2.01331	2.20405	2.01405	27.0796
2.01657	6.25114	2.01767	3.09982	2.01764	1.62749	2.01731	0.96185	2.01765	-1.23511	2.01743	28.6821	2.01775	1.47933	2.01664	2.20108	2.01738	26.8654
2.0199	6.21524	2.021	3.09515	2.02097	1.62365	2.02064	0.95276	2.02098	-1.23817	2.02076	28.7116	2.02108	1.47893	2.01997	2.19746	2.02071	26.665
2.02323	6.17387	2.02433	3.08978	2.0243	1.61932	2.02397	0.94493	2.02431	-1.24212	2.02409	28.7415	2.02441	1.47893	2.0233	2.1955	2.02404	26.466
2.02656	6.13649	2.02766	3.08509	2.02763	1.61597	2.0273	0.93793	2.02764	-1.24553	2.02742	28.7709	2.02774	1.47843	2.02663	2.19666	2.02737	26.2844
2.02988	6.0962	2.03099	3.08148	2.03096	1.61294	2.03063	0.9317	2.03097	-1.24814	2.03075	28.7997	2.03107	1.47662	2.02996	2.19569	2.0307	26.1014
2.03321	6.05442	2.03432	3.07745	2.03429	1.60957	2.03396	0.92577	2.0343	-1.25077	2.03408	28.829	2.0344	1.47401	2.03328	2.19055	2.03403	25.9113
2.03654	6.01458	2.03765	3.07395	2.03762	1.60632	2.03729	0.91941	2.03763	-1.25446	2.03741	28.8569	2.03773	1.47097	2.03661	2.18423	2.03736	25.7204
2.03987	5.97965	2.04098	3.07056	2.04095	1.60367	2.04062	0.9115	2.04096	-1.25883	2.04074	28.8879	2.04106	1.46821	2.03994	2.17823	2.04069	25.5141
2.0432	5.95001	2.04431	3.06686	2.04428	1.60123	2.04395	0.90324	2.04429	-1.26242	2.04407	28.9164	2.04439	1.46704	2.04327	2.17357	2.04402	25.308
2.04652	5.91663	2.04764	3.0621	2.04761	1.59878	2.04728	0.89608	2.04762	-1.26492	2.0474	28.9435	2.04772	1.46794	2.0466	2.17076	2.04735	25.0942
2.04985	5.88825	2.05097	3.05678	2.05094	1.59599	2.05061	0.89044	2.05095	-1.26742	2.05073	28.9702	2.05105	1.46884	2.04993	2.16866	2.05068	24.8862
2.05318	5.85647	2.0543	3.05251	2.05427	1.59305	2.05394	0.88462	2.05428	-1.27029	2.05406	28.991	2.05438	1.46777	2.05325	2.16507	2.05401	24.677
2.05651	5.82386	2.05763	3.04876	2.0576	1.59045	2.05726	0.87918	2.05761	-1.27279	2.05739	29.0091	2.05771	1.46532	2.05658	2.16083	2.05734	24.4744
2.05984	5.79057	2.06096	3.04465	2.06093	1.58925	2.06059	0.87473	2.06094	-1.27437	2.06072	29.0314	2.06104	1.4627	2.05991	2.15781	2.06067	24.279
2.06317	5.75597	2.06429	3.04053	2.06426	1.58916	2.06392	0.87001	2.06427	-1.27471	2.06405	29.0552	2.06437	1.46013	2.06324	2.15591	2.064	24.0731
2.06649	5.72637	2.06762	3.03698	2.06759	1.58809	2.06725	0.86486	2.0676	-1.2748	2.06738	29.0781	2.0677	1.45801	2.06657	2.15299	2.06732	23.87
2.06982	5.69501	2.07095	3.03334	2.07092	1.5856	2.07058	0.85974	2.07093	-1.27581	2.07071	29.0998	2.07103	1.45684	2.0699	2.14925	2.07065	23.6563
2.07315	5.66993	2.07428	3.02983	2.07425	1.5826	2.07391	0.85443	2.07426	-1.27735	2.07404	29.1193	2.07436	1.45644	2.07322	2.14753	2.07398	23.4507
2.07648	5.64384	2.07761	3.02765	2.07758	1.57994	2.07724	0.84918	2.07759	-1.27784	2.07737	29.1363	2.07769	1.45676	2.07655	2.14576	2.07731	23.2466
2.07981	5.61581	2.08094	3.02609	2.08091	1.57719	2.08057	0.84578	2.08092	-1.27755	2.0807	29.1481	2.08102	1.45767	2.07988	2.14413	2.08064	23.0513
2.08314	5.58605	2.08427	3.02444	2.08424	1.57404	2.0839	0.84396	2.08425	-1.27862	2.08403	29.1546	2.08435	1.45785	2.08321	2.14224	2.08397	22.8624
2.08646	5.55613	2.0876	3.02267	2.08757	1.57097	2.08723	0.84179	2.08758	-1.28094	2.08736	29.1663	2.08768	1.45691	2.08654	2.13844	2.0873	22.6696
2.08979	5.52881	2.09093	3.02141	2.0909	1.56847	2.09056	0.83876	2.09091	-1.28262	2.09068	29.178	2.09101	1.4561	2.08987	2.13293	2.09063	22.4904
2.09312	5.49805	2.09426	3.01955	2.09423	1.56646	2.09389	0.83446	2.09424	-1.2829	2.09401	29.1912	2.09434	1.4561	2.09319	2.12775	2.09396	22.3036
2.09645	5.47363	2.09759	3.01597	2.09756	1.56336	2.09722	0.83074	2.09757	-1.28345	2.09734	29.2094	2.09767	1.457	2.09652	2.12555	2.09729	22.1223
2.09978	5.44832	2.10092	3.01232	2.10089	1.55899	2.10055	0.82713	2.1009	-1.28548	2.10067	29.2317	2.101	1.45859	2.09985	2.12346	2.10062	21.9357
2.1031	5.42706	2.10425	3.00972	2.10422	1.55413	2.10388	0.82283	2.10423	-1.28829	2.104	29.2533	2.10433	1.46017	2.10318	2.12017	2.10395	21.7493
2.10643	5.40456	2.10758	3.00725	2.10755	1.55003	2.10721	0.81806	2.10756	-1.29122	2.10733	29.2709	2.10766	1.46134	2.10651	2.11732	2.10728	21.5691
2.10976	5.38005	2.11091	3.00456	2.11088	1.54675	2.11054	0.81184	2.11089	-1.29407	2.11066	29.2863	2.11099	1.46233	2.10983	2.11922	2.11061	21.3894
2.11309	5.3573	2.11424	3.00234	2.11421	1.54355	2.11387	0.80467	2.11422	-1.29722	2.11399	29.3025	2.11432	1.46325	2.11316	2.12181	2.11394	21.2242
2.11642	5.33355	2.11757	3.00051	2.11754	1.54034	2.11719	0.79802	2.11755	-1.30092	2.11732	29.3245	2.11765	1.46398	2.11649	2.12182	2.11727	21.0502
2.11975	5.31055	2.1209	2.99828	2.12087	1.538	2.12052	0.79146	2.12088	-1.30454	2.12065	29.3525	2.12098	1.4644	2.11982	2.12087	2.1206	20.8805
2.12307	5.28379	2.12423	2.99503	2.1242	1.53677	2.12385	0.7845	2.12421	-1.30681	2.12398	29.3839	2.12431	1.46456	2.12315	2.11926	2.12393	20.7037
2.1264	5.25955	2.12756	2.99157	2.12753	1.53556	2.12718	0.77777	2.12754	-1.30777	2.12731	29.4165	2.12764	1.46464	2.12648	2.11739	2.12726	20.5263
2.12973	5.23544	2.13089	2.9885	2.13086	1.53363	2.13051	0.77139	2.13087	-1.30948	2.13064	29.4455	2.13097	1.4647	2.12981	2.11634	2.13059	20.3486
2.13306	5.21254	2.13422	2.98549	2.13419	1.53102	2.13384	0.76567	2.1342	-1.31232	2.13397	29.4811	2.1343	1.46485	2.13313	2.1165	2.13392	20.1632
2.13639	5.19232	2.13755	2.9834	2.13752	1.52837	2.13717	0.76072	2.13753	-1.31533	2.1373	29.5176	2.13763	1.46509	2.13646	2.11687	2.13725	19.9898
2.13971	5.17305	2.14088	2.98173	2.14085	1.52641	2.1405	0.75488	2.14086	-1.31749	2.14063	29.5553	2.14096	1.46507	2.13979	2.11649	2.14057	19.8156
2.14304	5.15471	2.14421	2.97951	2.14418	1.52494	2.14383	0.74909	2.14419	-1.31912	2.14396	29.5936	2.14429	1.46497	2.14312	2.11608	2.1439	19.6558
2.14637	5.13043	2.14754	2.97645	2.14751	1.52375	2.14716	0.74433	2.14752	-1.32089	2.14729	29.6398	2.14762	1.4652	2.14645	2.11616	2.14723	19.4927
2.1497	5.11086	2.15087	2.97359	2.15084	1.52303	2.15049	0.74122	2.15085	-1.32256	2.15062	29.7006	2.15095	1.46547	2.14978	2.11418	2.15056	19.3284
2.15303	5.08871	2.1542	2.97142	2.15417	1.52288	2.15382	0.73938	2.15418	-1.32435	2.15395	29.764	2.15428	1.46545	2.1531	2.10923	2.15389	19.1666
2.15636	5.06545	2.15753	2.96905	2.15749	1.52294	2.15715	0.73717	2.15751	-1.3257	2.15728	29.825	2.15761	1.46545	2.15643	2.1028	2.15722	19.0009
2.15968	5.04249	2.16086	2.96626	2.16083	1.52244	2.16048	0.73401	2.16084	-1.32649	2.1606	29.8792	2.16094	1.46584	2.15976	2.09888	2.16055	18.8449
2.16301	5.0208	2.16419	2.96314	2.16416	1.52103	2.16381	0.72932	2.16417	-1.32719	2.16393	29.9334	2.16427	1.46631	2.16309	2.09365	2.16388	18.678
2.16634	5.00156	2.16752	2.96025	2.16749	1.51849	2.16714	0.72381	2.1675	-1.32846	2.16726	29.9848	2.1676	1.46561	2.16642	2.08964	2.16721	18.5195
2.16967	4.97429	2.17085	2.95774	2.17082	1.51568	2.17047	0.7196	2.17083	-1.33007	2.17059	30.0351	2.17093	1.4638	2.16974	2.08655	2.17054	18.3621
2.173	4.94939	2.17418	2.95562	2.17415	1.51371	2.17379	0.7165	2.17416	-1.33245	2.17392	30.0849	2.17426	1.46284	2.17307	2.0834	2.17387	18.2107
2.17632	4.92348	2.17751	2.95454	2.17747	1.51293	2.17712	0.71265	2.17749	-1.33641	2.17725	30.129	2.17759	1.46276	2.1764	2.07968	2.1772	18.0589
2.17965	4.89676	2.18084	2.95413	2.1808	1.51238	2.18045	0.70872	2.18082	-1.33998	2.18058	30.1723	2.18092	1.46161	2.17973	2.0759	2.18053	17.8949
2.18298	4.86836	2.18417	2.95291	2.18413	1.51121	2.18378	0.70595	2.18415	-1.34172	2.18391	30.2135	2.18425	1.45903	2.18306	2.07258	2.18386	17.7388
2.18631	4.83978	2.1875	2.9499	2.18747	1.50946	2.18711	0.70378	2.18748	-1.3422	2.18724	30.2512	2.18758	1.45606	2.18639	2.06806	2.18719	17.5818
2.18964	4.81525	2.19083	2.94605	2.1908	1.50652	2.19044	0.70152	2.19081	-1.34344	2.19057	30.2782	2.19091	1.45385	2.18972	2.06164	2.19052	17.4348
2.19297	4.78949	2.19416	2.9428	2.19412	1.50253	2.19377	0.69941	2.19414	-1.34553	2.1939	30.3024	2.19424	1.45252	2.19304	2.05445	2.19385	17.285
2.19629	4.76815	2.19749	2.94008	2.19745	1.49849	2.1971	0.69773	2.19746	-1.34731	2.19723	30.3303	2.19757	1.45148	2.19637	2.04912	2.19718	17.1396
2.19962	4.74457	2.20082	2.93664	2.20078	1.49474	2.20043	0.69453	2.20079	-1.34941	2.20056	30.3589	2.2009	1.45038	2.1997	2.04472	2.20051	16.9922
2.20295	4.7212	2.20415	2.93223	2.20411	1.49086	2.20376	0.69034	2.20412	-1.35219	2.20389	30.3896	2.20423	1.44961	2.20303	2.04082	2.20384	16.8353
2.20628	4.69613	2.20748	2.92831	2.20744	1.4873	2.20709	0.68737	2.20745	-1.35515	2.20722	30.4169	2.20756	1.45085	2.20636	2.03839	2.20716	16.6961
2.20961	4.67351	2.21081	2.9251	2.21077	1.48446	2.21042	0.68539	2.21079	-1.35773	2.21055	30.4427	2.21089	1.4538	2.20968	2.03644	2.21049	16.5508
2.21293	4.65414	2.21414	2.92238	2.2141	1.4815	2.21375	0.68271	2.21412	-1.3594	2.21388	30.4642	2.21422	1.45622	2.21301	2.0329	2.21382	16.4127
2.21626	4.63148	2.21747	2.91919	2.21743	1.47778	2.21708	0.67765	2.21745	-1.35933	2.21721	30.4844	2.21755	1.45717	2.21634	2.02914	2.21715	16.2757
2.21959	4.60972	2.2208	2.9149	2.22076	1.47362	2.22041	0.67214	2.22078	-1.35857	2.22054	30.5057	2.22088	1.45676	2.21967	2.02554	2.22048	16.1481
2.22292	4.58744	2.22413	2.91021	2.22409	1.47008	2.22374	0.66819	2.22411	-1.36015	2.22387	30.5284	2.22421	1.45644	2.223	2.0213	2.22381	16.0271
2.22625	4.56954	2.22746	2.90747	2.22742	1.46778	2.22707	0.66489	2.22743	-1.36379	2.2272	30.5537	2.22754	1.45735	2.22633	2.0161	2.22714	15.9004
2.22958	4.55008	2.23079	2.90633	2.23075	1.46716	2.2304	0.66154	2.23076	-1.36694	2.23053	30.58	2.23087	1.45765	2.22965	2.0118	2.23047	15.7763
2.2329	4.53055	2.23412	2.903	2.23408	1.46762	2.23372	0.65787	2.23409	-1.36891	2.23386	30.6093	2.2342	1.4574	2.23298	2.00929	2.2338	15.643
2.23623	4.51095	2.23745	2.89807	2.23741	1.46786	2.23705	0.65368	2.23743	-1.37049	2.23719	30.6367	2.23753	1.4577	2.23631	2.00822	2.23713	15.5155
2.23956	4.48765	2.24078	2.89398	2.24074	1.46766	2.24038	0.64873	2.24076	-1.37216	2.24051	30.6646	2.24086	1.45834	2.23964	2.00592	2.24046	15.3888
2.24289	4.46615	2.24411	2.8919	2.24407	1.46672	2.24371	0.64515	2.24408	-1.37412	2.24384	30.6924	2.24419	1.45758	2.24297	2.00347	2.24379	15.2738
2.24622	4.44244	2.24744	2.89027	2.2474	1.46557	2.24704	0.6427	2.24741	-1.37629	2.24717	30.7144	2.24752	1.45447	2.2463	2.00091	2.24712	15.163
2.24954	4.42265	2.25077	2.88703	2.25073	1.46425	2.25037	0.63849	2.25074	-1.37806	2.2505	30.7309	2.25085	1.45067	2.24962	1.99774	2.25045	15.0488
2.25287	4.40001	2.2541	2.8831	2.25406	1.46249	2.2537	0.63308	2.25407	-1.37989	2.25383	30.7491	2.25418	1.44793	2.25295	1.99431	2.25378	14.94
2.2562	4.378	2.25743	2.87973	2.25739	1.46014	2.25703	0.62892	2.2574	-1.38243	2.25716	30.7717	2.25751	1.44583	2.25628	1.99155	2.25711	14.8227
2.25953	4.35789	2.26076	2.87703	2.26072	1.45661	2.26036	0.62644	2.26073	-1.38592	2.26049	30.7953	2.26084	1.44402	2.25961	1.98898	2.26044	14.7108
2.26286	4.33927	2.26409	2.87435	2.26405	1.45267	2.26369	0.6235	2.26406	-1.38952	2.26382	30.8216	2.26417	1.4431	2.26294	1.98542	2.26377	14.5976
2.26619	4.32134	2.26742	2.87115	2.26738	1.44923	2.26702	0.6191	2.26739	-1.39253	2.26715	30.8483	2.2675	1.44289	2.26627	1.9831	2.2671	14.4901
2.26951	4.30233	2.27075	2.86761	2.27071	1.44531	2.27035	0.61518	2.27072	-1.39549	2.27048	30.8731	2.27083	1.44297	2.26959	1.98077	2.27042	14.3894
2.27284	4.28669	2.27408	2.86572	2.27404	1.44072	2.27368	0.61246	2.27405	-1.39821	2.27381	30.8956	2.27416	1.44268	2.27292	1.97718	2.27376	14.2985
2.27617	4.27036	2.27741	2.86603	2.27737	1.4364	2.27701	0.60951	2.27738	-1.40043	2.27714	30.9148	2.27749	1.44099	2.27625	1.97316	2.27708	14.2131
2.2795	4.25724	2.28074	2.86485	2.2807	1.43244	2.28034	0.60649	2.28071	-1.40261	2.28047	30.9363	2.28082	1.43862	2.27958	1.97072	2.28041	14.1163
2.28283	4.24392	2.28407	2.86207	2.28403	1.42901	2.28367	0.60408	2.28404	-1.40512	2.2838	30.9545	2.28415	1.43772	2.28291	1.96973	2.28374	14.0276
2.28615	4.22722	2.2874	2.85915	2.28736	1.42611	2.287	0.60179	2.28737	-1.40758	2.28713	30.9734	2.28748	1.43851	2.28624	1.96949	2.28707	13.9413
2.28948	4.21262	2.29073	2.85706	2.29069	1.4227	2.29032	0.59976	2.2907	-1.40959	2.29046	30.9973	2.29081	1.43889	2.28956	1.96952	2.2904	13.8642
2.29281	4.19943	2.29406	2.85555	2.29402	1.41919	2.29365	0.59697	2.29403	-1.41143	2.29379	31.0265	2.29414	1.43777	2.29289	1.96731	2.29373	13.7895
2.29614	4.19143	2.29739	2.85344	2.29735	1.41705	2.29698	0.59301	2.29736	-1.41387	2.29712	31.0568	2.29747	1.43641	2.29622	1.96276	2.29706	13.7174
2.29947	4.18047	2.30072	2.85108	2.30068	1.41716	2.30031	0.5886	2.30069	-1.4163	2.30045	31.0812	2.3008	1.43562	2.29955	1.95875	2.30039	13.6519
2.3028	4.16643	2.30405	2.84944	2.30401	1.41782	2.30364	0.58444	2.30402	-1.41793	2.30378	31.0993	2.30413	1.43522	2.30288	1.95752	2.30372	13.5849
2.30612	4.15355	2.30738	2.84797	2.30734	1.417	2.30697	0.58157	2.30735	-1.42071	2.30711	31.1108	2.30746	1.43483	2.30621	1.95748	2.30705	13.5241
2.30945	4.14519	2.31071	2.8459	2.31067	1.41489	2.3103	0.57974	2.31068	-1.42453	2.31044	31.1204	2.31079	1.43452	2.30953	1.95561	2.31038	13.4559
2.31278	4.13741	2.31404	2.84326	2.314	1.41173	2.31363	0.57745	2.31401	-1.42778	2.31377	31.1273	2.31412	1.43518	2.31286	1.95417	2.31371	13.3853
2.31611	4.12103	2.31737	2.83972	2.31733	1.40807	2.31696	0.57392	2.31734	-1.43048	2.3171	31.1275	2.31745	1.43727	2.31619	1.95192	2.31704	13.3157
2.31944	4.1056	2.3207	2.8356	2.32066	1.40469	2.32029	0.57065	2.32067	-1.43338	2.32042	31.1169	2.32078	1.43955	2.31952	1.9484	2.32037	13.2556
2.32277	4.08842	2.32403	2.83275	2.32399	1.40143	2.32362	0.56783	2.324	-1.43562	2.32375	31.1028	2.32411	1.44058	2.32285	1.945	2.3237	13.2038
2.32609	4.07507	2.32736	2.83024	2.32732	1.39795	2.32695	0.56499	2.32733	-1.43748	2.32708	31.0886	2.32744	1.43996	2.32618	1.94265	2.32703	13.1456
2.32942	4.0626	2.33069	2.82791	2.33065	1.39486	2.33028	0.56199	2.33066	-1.44018	2.33041	31.072	2.33077	1.43866	2.3295	1.93946	2.33036	13.0878
2.33275	4.04849	2.33402	2.82562	2.33398	1.39245	2.33361	0.55845	2.33399	-1.44348	2.33374	31.0474	2.3341	1.43798	2.33283	1.93422	2.33369	13.0257
2.33608	4.03376	2.33735	2.82346	2.33731	1.38961	2.33694	0.55546	2.33732	-1.44583	2.33707	31.0137	2.33743	1.43766	2.33616	1.93299	2.33702	12.9675
2.33941	4.02039	2.34068	2.82095	2.34064	1.38555	2.34027	0.55401	2.34065	-1.44648	2.3404	30.9766	2.34076	1.43712	2.33949	1.93179	2.34035	12.907
2.34273	4.01186	2.34401	2.8173	2.34397	1.38104	2.3436	0.55379	2.34398	-1.44707	2.34373	30.9395	2.34409	1.43685	2.34282	1.9285	2.34368	12.8459
2.34606	4.00013	2.34734	2.81249	2.3473	1.37777	2.34693	0.55403	2.34731	-1.44773	2.34706	30.9003	2.34742	1.43722	2.34614	1.92382	2.347	12.7883
2.34939	3.98298	2.35067	2.80717	2.35063	1.37526	2.35025	0.55326	2.35064	-1.44658	2.35039	30.8487	2.35075	1.43757	2.34947	1.91914	2.35033	12.7345
2.35272	3.9636	2.354	2.80221	2.35396	1.37303	2.35358	0.5508	2.35397	-1.44497	2.35372	30.7961	2.35408	1.4375	2.3528	1.91583	2.35366	12.6832
2.35605	3.94631	2.35733	2.79736	2.35729	1.3715	2.35691	0.54784	2.3573	-1.44402	2.35705	30.7403	2.35741	1.43628	2.35613	1.91393	2.35699	12.6204
2.35938	3.93434	2.36066	2.79341	2.36062	1.36994	2.36024	0.54501	2.36063	-1.44434	2.36038	30.6886	2.36074	1.43463	2.35946	1.91329	2.36032	12.5578
2.3627	3.9251	2.36399	2.79124	2.36395	1.3681	2.36357	0.54174	2.36396	-1.44589	2.36371	30.6342	2.36408	1.43318	2.36279	1.9124	2.36365	12.4944
2.36603	3.9184	2.36732	2.7904	2.36728	1.36603	2.3669	0.53822	2.36729	-1.44779	2.36704	30.5737	2.36741	1.43239	2.36612	1.90992	2.36698	12.4336
2.36936	3.90983	2.37065	2.78816	2.37061	1.36406	2.37023	0.53566	2.37062	-1.44937	2.37037	30.5104	2.37073	1.43293	2.36944	1.90644	2.37031	12.3726
2.37269	3.90193	2.37398	2.78379	2.37394	1.36221	2.37356	0.53492	2.37395	-1.45038	2.3737	30.4435	2.37406	1.43423	2.37277	1.90317	2.37364	12.3081
2.37602	3.89358	2.37731	2.77895	2.37727	1.36048	2.37689	0.53419	2.37728	-1.45289	2.37703	30.3813	2.37739	1.43457	2.3761	1.90129	2.37697	12.2499
2.37934	3.88314	2.38064	2.77403	2.3806	1.35889	2.38022	0.53104	2.38061	-1.45699	2.38036	30.3109	2.38073	1.43478	2.37943	1.8988	2.3803	12.1946
2.38267	3.8722	2.38397	2.76943	2.38393	1.35689	2.38355	0.52626	2.38394	-1.46094	2.38369	30.2384	2.38406	1.43518	2.38276	1.896	2.38363	12.1445
2.386	3.85803	2.3873	2.76574	2.38726	1.35447	2.38688	0.52104	2.38727	-1.46367	2.38702	30.1625	2.38739	1.43508	2.38609	1.89162	2.38696	12.0866
2.38933	3.84753	2.39063	2.76341	2.39059	1.35244	2.39021	0.51564	2.3906	-1.4659	2.39034	30.0866	2.39072	1.4338	2.38941	1.88766	2.39029	12.0242
2.39266	3.83452	2.39396	2.76192	2.39392	1.35116	2.39354	0.51109	2.39393	-1.46891	2.39368	30.0145	2.39405	1.43145	2.39274	1.88455	2.39362	11.9614
2.39599	3.82336	2.39729	2.76084	2.39725	1.34986	2.39687	0.50827	2.39726	-1.47268	2.397	29.9368	2.39738	1.42919	2.39607	1.8818	2.39695	11.9034
2.39931	3.81281	2.40062	2.76058	2.40058	1.34809	2.4002	0.50527	2.40059	-1.47604	2.40033	29.8632	2.40071	1.42763	2.3994	1.87826	2.40028	11.8543
2.40264	3.80131	2.40395	2.7604	2.40391	1.34607	2.40353	0.50129	2.40392	-1.4783	2.40366	29.7847	2.40404	1.42667	2.40273	1.8739	2.40361	11.8024
2.40597	3.78853	2.40728	2.75873	2.40724	1.3438	2.40685	0.49768	2.40725	-1.47978	2.40699	29.7101	2.40737	1.42569	2.40605	1.86967	2.40693	11.7535
2.4093	3.77493	2.41061	2.75498	2.41057	1.34141	2.41018	0.49448	2.41058	-1.48082	2.41032	29.6308	2.4107	1.42435	2.40938	1.86407	2.41026	11.7022
2.41263	3.76349	2.41394	2.75091	2.4139	1.33866	2.41351	0.49096	2.41391	-1.4826	2.41365	29.5487	2.41403	1.42264	2.41271	1.85945	2.41359	11.655
2.41595	3.7517	2.41727	2.74933	2.41723	1.33561	2.41684	0.48678	2.41724	-1.48536	2.41698	29.4697	2.41736	1.42112	2.41604	1.85672	2.41692	11.6065
2.41928	3.74154	2.4206	2.74945	2.42056	1.33276	2.42017	0.48384	2.42057	-1.48707	2.42031	29.3913	2.42069	1.42039	2.41937	1.85621	2.42025	11.5509
2.42261	3.73023	2.42393	2.7497	2.42389	1.33043	2.4235	0.48262	2.4239	-1.48903	2.42364	29.3196	2.42402	1.41955	2.4227	1.85574	2.42358	11.4951
2.42594	3.71893	2.42726	2.74856	2.42722	1.32861	2.42683	0.48153	2.42723	-1.4909	2.42697	29.2412	2.42735	1.41867	2.42602	1.85403	2.42691	11.4423
2.42927	3.70948	2.43059	2.74613	2.43055	1.32677	2.43016	0.48043	2.43056	-1.49091	2.4303	29.1681	2.43068	1.41966	2.42935	1.85445	2.43024	11.399
2.4326	3.69877	2.43392	2.74303	2.43388	1.32458	2.43349	0.47865	2.43389	-1.48936	2.43363	29.092	2.43401	1.42219	2.43268	1.85445	2.43357	11.3501
2.43592	3.69104	2.43725	2.73936	2.43721	1.32138	2.43682	0.47565	2.43722	-1.48839	2.43696	29.0161	2.43734	1.42379	2.43601	1.853	2.4369	11.301
2.43925	3.68248	2.44058	2.73531	2.44054	1.31776	2.44015	0.4718	2.44055	-1.48841	2.44029	28.9382	2.44067	1.42374	2.43934	1.85177	2.44023	11.252
2.44258	3.67344	2.44391	2.73026	2.44387	1.31422	2.44348	0.46885	2.44388	-1.48932	2.44362	28.8463	2.444	1.42438	2.44267	1.85148	2.44356	11.2036
2.44591	3.66469	2.44724	2.72479	2.4472	1.3104	2.44681	0.46715	2.44721	-1.49237	2.44695	28.7601	2.44733	1.42669	2.44599	1.85152	2.44689	11.1558
2.44924	3.65741	2.45057	2.72118	2.45053	1.30725	2.45014	0.46478	2.45054	-1.4961	2.45028	28.6698	2.45066	1.42837	2.44932	1.85169	2.45022	11.1056
2.45256	3.65002	2.4539	2.72004	2.45386	1.30574	2.45347	0.46201	2.45387	-1.49924	2.45361	28.5878	2.45399	1.42869	2.45265	1.85326	2.45355	11.0604
2.45589	3.63936	2.45723	2.71852	2.45719	1.30549	2.4568	0.45991	2.4572	-1.5009	2.45694	28.5007	2.45732	1.42882	2.45598	1.85242	2.45688	11.0124
2.45922	3.62909	2.46056	2.71526	2.46052	1.30349	2.46013	0.45873	2.46053	-1.50118	2.46027	28.4088	2.46065	1.42941	2.45931	1.84793	2.46021	10.9689
2.46255	3.61582	2.46389	2.71014	2.46385	1.29945	2.46345	0.4581	2.46386	-1.50058	2.4636	28.3127	2.46398	1.43013	2.46264	1.84372	2.46354	10.9235
2.46588	3.60547	2.46722	2.70397	2.46718	1.2959	2.46678	0.45761	2.46719	-1.50008	2.46692	28.2066	2.46731	1.42972	2.46596	1.84095	2.46687	10.8746
2.46921	3.59481	2.47055	2.6995	2.47051	1.29313	2.47011	0.45598	2.47052	-1.50113	2.47025	28.1077	2.47064	1.42674	2.46929	1.83869	2.4702	10.823
2.47253	3.58503	2.47388	2.69624	2.47384	1.29022	2.47344	0.4531	2.47385	-1.50471	2.47358	28.0012	2.47397	1.42221	2.47262	1.83596	2.47353	10.7633
2.47586	3.57544	2.47721	2.69388	2.47717	1.2871	2.47677	0.45037	2.47718	-1.5079	2.47691	27.9008	2.4773	1.41875	2.47595	1.83353	2.47686	10.7143
2.47919	3.56396	2.48054	2.69174	2.4805	1.28444	2.4801	0.44805	2.48051	-1.50997	2.48024	27.7979	2.48063	1.41717	2.47928	1.83071	2.48019	10.669
2.48252	3.55324	2.48387	2.69	2.48383	1.28165	2.48343	0.44621	2.48384	-1.51114	2.48357	27.7023	2.48396	1.41619	2.48261	1.82701	2.48351	10.6266
2.48585	3.54143	2.4872	2.68844	2.48716	1.27884	2.48676	0.44437	2.48717	-1.51077	2.4869	27.6097	2.48729	1.4144	2.48593	1.82336	2.48684	10.5807
2.48917	3.52885	2.49053	2.68628	2.49049	1.27682	2.49009	0.44252	2.4905	-1.50935	2.49023	27.512	2.49062	1.41104	2.48926	1.82003	2.49017	10.5333
2.4925	3.51337	2.49386	2.68315	2.49382	1.27417	2.49342	0.44082	2.49383	-1.50868	2.49356	27.4182	2.49395	1.40788	2.49259	1.81651	2.4935	10.4887
2.49583	3.49889	2.49719	2.67989	2.49715	1.27059	2.49675	0.43846	2.49716	-1.50855	2.49689	27.3152	2.49728	1.40643	2.49592	1.81326	2.49683	10.4457
2.49916	3.48657	2.50052	2.67738	2.50048	1.26862	2.50008	0.43539	2.50049	-1.50947	2.50022	27.219	2.50061	1.40458	2.49925	1.8116	2.50016	10.4077
2.50249	3.47722	2.50385	2.67534	2.50381	1.26885	2.50341	0.43211	2.50382	-1.51147	2.50355	27.1167	2.50394	1.40204	2.50258	1.81148	2.50349	10.3687
2.50582	3.46964	2.50718	2.67463	2.50714	1.26804	2.50674	0.42851	2.50715	-1.51332	2.50688	27.019	2.50727	1.39909	2.5059	1.8107	2.50682	10.3354
2.50914	3.45621	2.51051	2.67474	2.51047	1.2648	2.51007	0.42495	2.51048	-1.51452	2.51021	26.9268	2.5106	1.39675	2.50923	1.80879	2.51015	10.3028
2.51247	3.44339	2.51384	2.67414	2.5138	1.26144	2.5134	0.42245	2.51381	-1.516	2.51354	26.836	2.51393	1.39616	2.51256	1.80708	2.51348	10.2762
2.5158	3.43107	2.51717	2.67205	2.51713	1.25937	2.51673	0.42065	2.51714	-1.51857	2.51687	26.7494	2.51726	1.39697	2.51589	1.80603	2.51681	10.2516
2.51913	3.42112	2.5205	2.66864	2.52046	1.25805	2.52006	0.41836	2.52047	-1.52098	2.5202	26.6502	2.52059	1.39718	2.51922	1.80623	2.52014	10.2195
2.52246	3.41185	2.52383	2.66528	2.52379	1.257	2.52338	0.41593	2.5238	-1.52253	2.52353	26.5587	2.52392	1.39658	2.52255	1.80665	2.52347	10.1851
2.52578	3.40286	2.52716	2.66283	2.52712	1.25645	2.52671	0.41373	2.52713	-1.52402	2.52686	26.4631	2.52725	1.39507	2.52587	1.80334	2.5268	10.1533
2.52911	3.39431	2.53049	2.66102	2.53045	1.25575	2.53004	0.41161	2.53046	-1.52627	2.53019	26.3716	2.53058	1.39362	2.5292	1.79957	2.53013	10.1288
2.53244	3.38296	2.53382	2.65896	2.53378	1.25431	2.53337	0.40851	2.53379	-1.52887	2.53352	26.2808	2.53391	1.39284	2.53253	1.79731	2.53346	10.1005
2.53577	3.3751	2.53715	2.65683	2.53711	1.25236	2.5367	0.40455	2.53712	-1.53107	2.53685	26.189	2.53724	1.3921	2.53586	1.79721	2.53679	10.0695
2.5391	3.36733	2.54048	2.65492	2.54044	1.24949	2.54003	0.40011	2.54045	-1.53292	2.54018	26.1026	2.54057	1.39078	2.53919	1.79732	2.54012	10.0389
2.54243	3.35761	2.54381	2.65222	2.54377	1.2456	2.54336	0.39483	2.54378	-1.53388	2.54351	26.0079	2.5439	1.38983	2.54251	1.79656	2.54345	10.0088
2.54575	3.34698	2.54714	2.64943	2.5471	1.24238	2.54669	0.38924	2.54711	-1.53492	2.54683	25.9284	2.54723	1.38972	2.54584	1.79498	2.54677	9.98057
2.54908	3.33912	2.55047	2.64636	2.55043	1.24079	2.55002	0.38333	2.55044	-1.53657	2.55016	25.8417	2.55056	1.39121	2.54917	1.79347	2.5501	9.95097
2.55241	3.33412	2.5538	2.64306	2.55376	1.23971	2.55335	0.37769	2.55377	-1.53828	2.55349	25.7563	2.55389	1.39384	2.5525	1.79324	2.55343	9.92333
2.55574	3.32819	2.55713	2.63972	2.55709	1.238	2.55668	0.3732	2.5571	-1.53935	2.55682	25.6684	2.55722	1.39586	2.55583	1.79189	2.55676	9.88952
2.55907	3.32161	2.56046	2.63692	2.56042	1.23454	2.56001	0.36993	2.56043	-1.53985	2.56015	25.5816	2.56055	1.39603	2.55916	1.78854	2.56009	9.85714
2.5624	3.31544	2.56379	2.6351	2.56375	1.2295	2.56334	0.36693	2.56376	-1.54085	2.56348	25.5035	2.56388	1.39514	2.56249	1.78493	2.56342	9.82807
2.56572	3.30971	2.56712	2.63251	2.56708	1.22482	2.56667	0.36391	2.56709	-1.54311	2.56681	25.4158	2.56721	1.39501	2.56581	1.78315	2.56675	9.79993
2.56905	3.301	2.57045	2.62852	2.57041	1.22138	2.57	0.36122	2.57042	-1.54564	2.57014	25.337	2.57054	1.39553	2.56914	1.78386	2.57008	9.76909
2.57238	3.291	2.57378	2.62422	2.57374	1.21892	2.57333	0.35999	2.57375	-1.54701	2.57347	25.2555	2.57387	1.39526	2.57247	1.78419	2.57341	9.73351
2.57571	3.28236	2.57711	2.62007	2.57707	1.21673	2.57666	0.36007	2.57708	-1.5477	2.5768	25.1794	2.5772	1.39304	2.5758	1.78195	2.57674	9.70542
2.57904	3.27324	2.58044	2.61551	2.5804	1.21483	2.57998	0.35963	2.58041	-1.54804	2.58013	25.1007	2.58053	1.39078	2.57913	1.77862	2.58007	9.67629
2.58236	3.26418	2.58377	2.61036	2.58373	1.21306	2.58331	0.35899	2.58374	-1.54863	2.58346	25.0233	2.58386	1.39071	2.58245	1.77476	2.5834	9.64764
2.58569	3.25504	2.5871	2.60617	2.58706	1.21165	2.58664	0.35882	2.58707	-1.54978	2.58679	24.9528	2.58719	1.39249	2.58578	1.7711	2.58673	9.61695
2.58902	3.24682	2.59043	2.60306	2.59038	1.21076	2.58997	0.35891	2.5904	-1.55146	2.59012	24.8817	2.59052	1.39318	2.58911	1.76791	2.59006	9.58387
2.59235	3.23869	2.59376	2.6007	2.59372	1.21017	2.5933	0.35967	2.59373	-1.55394	2.59345	24.8172	2.59385	1.39122	2.59244	1.76488	2.59339	9.55318
2.59568	3.23111	2.59709	2.59894	2.59705	1.20959	2.59663	0.36007	2.59706	-1.55648	2.59678	24.7487	2.59718	1.38711	2.59577	1.76143	2.59672	9.52702
2.59901	3.22374	2.60042	2.59778	2.60038	1.20884	2.59996	0.35946	2.60039	-1.55953	2.60011	24.6881	2.60051	1.38336	2.5991	1.75965	2.60005	9.50891
2.60233	3.21513	2.60375	2.59595	2.60371	1.20904	2.60329	0.35848	2.60372	-1.56269	2.60344	24.6214	2.60384	1.38098	2.60243	1.75749	2.60338	9.4842
2.60566	3.20604	2.60708	2.59302	2.60704	1.21091	2.60662	0.3574	2.60705	-1.56454	2.60677	24.5551	2.60717	1.37878	2.60575	1.75503	2.60671	9.45519
2.60899	3.19439	2.61041	2.58979	2.61036	1.21255	2.60995	0.35563	2.61038	-1.56428	2.6101	24.4926	2.6105	1.37589	2.60908	1.75249	2.61004	9.42748
2.61232	3.18811	2.61374	2.58561	2.61369	1.2123	2.61328	0.35241	2.61371	-1.56386	2.61343	24.426	2.61383	1.37308	2.61241	1.75012	2.61336	9.40504
2.61565	3.18134	2.61707	2.58172	2.61702	1.21036	2.61661	0.34848	2.61704	-1.56476	2.61675	24.3632	2.61716	1.37249	2.61574	1.74785	2.6167	9.38406
2.61897	3.17429	2.6204	2.57824	2.62036	1.20772	2.61994	0.34532	2.62037	-1.56674	2.62009	24.2966	2.62049	1.3747	2.61907	1.74521	2.62002	9.35587
2.6223	3.16735	2.62373	2.57592	2.62369	1.20537	2.62327	0.34326	2.6237	-1.5698	2.62342	24.2397	2.62382	1.37633	2.6224	1.7439	2.62335	9.32813
2.62563	3.16019	2.62706	2.57408	2.62702	1.2033	2.6266	0.34101	2.62703	-1.57283	2.62674	24.1798	2.62715	1.37552	2.62572	1.74148	2.62668	9.29984
2.62896	3.15305	2.63039	2.57186	2.63035	1.20109	2.62993	0.33854	2.63036	-1.57504	2.63007	24.1192	2.63048	1.37464	2.62905	1.73818	2.63001	9.27598
2.63229	3.14561	2.63372	2.56861	2.63368	1.19845	2.63326	0.33605	2.63368	-1.57612	2.6334	24.0557	2.63381	1.3751	2.63238	1.73504	2.63334	9.252
2.63562	3.13837	2.63705	2.56405	2.637	1.19502	2.63659	0.33329	2.63701	-1.57718	2.63673	23.9877	2.63714	1.37653	2.63571	1.73257	2.63667	9.22663
2.63894	3.13094	2.64038	2.55869	2.64033	1.19126	2.63991	0.33054	2.64034	-1.57914	2.64006	23.9236	2.64047	1.37815	2.63904	1.7303	2.64	9.19921
2.64227	3.12425	2.64371	2.55429	2.64366	1.18822	2.64324	0.32828	2.64368	-1.5804	2.64339	23.8565	2.6438	1.37999	2.64236	1.72615	2.64333	9.17054
2.6456	3.11757	2.64704	2.55157	2.64699	1.18578	2.64657	0.32594	2.64701	-1.58204	2.64672	23.8024	2.64713	1.38181	2.64569	1.72233	2.64666	9.14858
2.64893	3.11096	2.65037	2.54905	2.65032	1.18315	2.6499	0.32316	2.65034	-1.58551	2.65005	23.7459	2.65046	1.38379	2.64902	1.71754	2.64999	9.12543
2.65226	3.10613	2.6537	2.54656	2.65365	1.17986	2.65323	0.32066	2.65367	-1.58961	2.65338	23.693	2.65379	1.38528	2.65235	1.71226	2.65332	9.10093
2.65558	3.09969	2.65703	2.54541	2.65698	1.1774	2.65656	0.31859	2.657	-1.59318	2.65671	23.6383	2.65712	1.38606	2.65568	1.70743	2.65665	9.07593
2.65891	3.0947	2.66036	2.5452	2.66031	1.17626	2.65989	0.31654	2.66032	-1.59563	2.66004	23.5809	2.66045	1.38668	2.65901	1.7038	2.65998	9.05495
2.66224	3.09045	2.66369	2.54494	2.66364	1.17441	2.66322	0.31445	2.66365	-1.59649	2.66337	23.5265	2.66378	1.38719	2.66233	1.70032	2.66331	9.03565
2.66557	3.08669	2.66702	2.54343	2.66697	1.172	2.66655	0.31268	2.66698	-1.59561	2.6667	23.4682	2.66711	1.38723	2.66566	1.69617	2.66664	9.01334
2.6689	3.08276	2.67035	2.54062	2.6703	1.16938	2.66988	0.31131	2.67031	-1.59371	2.67003	23.4151	2.67044	1.38738	2.66899	1.69311	2.66997	8.99197
2.67223	3.0785	2.67368	2.53808	2.67363	1.16676	2.67321	0.30943	2.67364	-1.59246	2.67336	23.3576	2.67377	1.38713	2.67232	1.68899	2.6733	8.96768
2.67555	3.07416	2.67701	2.53666	2.67696	1.16422	2.67654	0.30723	2.67697	-1.59181	2.67669	23.3072	2.6771	1.3863	2.67565	1.68398	2.67663	8.94418
2.67888	3.06495	2.68034	2.53572	2.68029	1.16221	2.67987	0.30451	2.6803	-1.59094	2.68002	23.2595	2.68043	1.3853	2.67898	1.68002	2.67996	8.92119
2.68221	3.05555	2.68367	2.5334	2.68362	1.16078	2.6832	0.30095	2.68363	-1.58977	2.68335	23.2147	2.68376	1.3846	2.6823	1.67842	2.68329	8.90162
2.68554	3.04692	2.687	2.53019	2.68695	1.15877	2.68653	0.29745	2.68696	-1.58929	2.68668	23.1734	2.68709	1.38431	2.68563	1.67797	2.68661	8.88142
2.68887	3.03984	2.69033	2.52717	2.69028	1.15643	2.68986	0.29517	2.69029	-1.58926	2.69001	23.1289	2.69042	1.38397	2.68896	1.67813	2.68994	8.85851
2.69219	3.03327	2.69366	2.52482	2.69361	1.15494	2.69319	0.29398	2.69362	-1.58961	2.69333	23.0876	2.69375	1.38343	2.69229	1.67939	2.69327	8.83703
2.69552	3.02761	2.69699	2.52271	2.69694	1.15413	2.69651	0.29307	2.69695	-1.58982	2.69666	23.0387	2.69708	1.38321	2.69562	1.67896	2.6966	8.8183
2.69885	3.02293	2.70032	2.51997	2.70027	1.15332	2.69984	0.29202	2.70028	-1.59086	2.69999	22.9935	2.70041	1.3824	2.69895	1.67712	2.69993	8.80285
2.70218	3.01795	2.70365	2.51607	2.7036	1.15264	2.70317	0.29009	2.70361	-1.59314	2.70332	22.9482	2.70374	1.38134	2.70227	1.67465	2.70326	8.79032
2.70551	3.0123	2.70698	2.51209	2.70693	1.15155	2.7065	0.28735	2.70694	-1.5957	2.70665	22.9041	2.70707	1.38118	2.7056	1.6724	2.70659	8.7821
2.70884	3.00492	2.71031	2.51	2.71026	1.14953	2.70983	0.28497	2.71027	-1.59862	2.70998	22.8629	2.7104	1.3818	2.70893	1.67074	2.70992	8.77145
2.71216	2.99758	2.71364	2.50855	2.71359	1.14776	2.71316	0.28353	2.7136	-1.60291	2.71331	22.8236	2.71373	1.38186	2.71226	1.6699	2.71325	8.75733
2.71549	2.99104	2.71697	2.50682	2.71692	1.14613	2.71649	0.28279	2.71693	-1.60774	2.71664	22.7901	2.71706	1.38138	2.71559	1.67007	2.71658	8.74553
2.71882	2.9879	2.7203	2.50378	2.72025	1.14441	2.71982	0.28238	2.72026	-1.61126	2.71997	22.7512	2.72039	1.38129	2.71892	1.67037	2.71991	8.73448
2.72215	2.98692	2.72363	2.49951	2.72358	1.14204	2.72315	0.28249	2.72359	-1.61345	2.7233	22.7125	2.72372	1.38044	2.72224	1.66846	2.72324	8.72429
2.72548	2.98392	2.72696	2.49665	2.72691	1.1393	2.72648	0.28236	2.72692	-1.61458	2.72663	22.6736	2.72705	1.37892	2.72557	1.66675	2.72657	8.71517
2.7288	2.9799	2.73029	2.49517	2.73024	1.13712	2.72981	0.28137	2.73025	-1.61609	2.72996	22.6369	2.73038	1.37693	2.7289	1.66514	2.7299	8.70906
2.73213	2.97581	2.73362	2.49371	2.73357	1.13501	2.73314	0.27865	2.73358	-1.61825	2.73329	22.6003	2.73371	1.37492	2.73223	1.66271	2.73323	8.69795
2.73546	2.97171	2.73695	2.49206	2.7369	1.13092	2.73647	0.27392	2.73691	-1.61973	2.73662	22.5617	2.73705	1.3732	2.73556	1.6593	2.73656	8.67971
2.73879	2.96795	2.74028	2.49025	2.74023	1.12493	2.7398	0.26907	2.74024	-1.62016	2.73995	22.5325	2.74037	1.37178	2.73889	1.65694	2.73989	8.66108
2.74212	2.96471	2.74361	2.48823	2.74356	1.11941	2.74313	0.26508	2.74357	-1.6198	2.74328	22.5016	2.7437	1.37094	2.74221	1.65404	2.74322	8.64506
2.74545	2.96138	2.74694	2.48619	2.74689	1.11565	2.74646	0.26235	2.7469	-1.62033	2.74661	22.4747	2.74703	1.3699	2.74554	1.65187	2.74655	8.62555
2.74877	2.95787	2.75027	2.48441	2.75022	1.1136	2.74979	0.25991	2.75023	-1.6218	2.74994	22.4463	2.75036	1.3676	2.74887	1.65006	2.74987	8.60178
2.7521	2.95577	2.7536	2.4818	2.75355	1.1123	2.75312	0.25729	2.75356	-1.62414	2.75327	22.4169	2.7537	1.36615	2.7522	1.64813	2.7532	8.58548
2.75543	2.95341	2.75693	2.47856	2.75688	1.11122	2.75644	0.25479	2.75689	-1.62705	2.7566	22.387	2.75703	1.36584	2.75553	1.64653	2.75653	8.57608
2.75876	2.94972	2.76026	2.47634	2.76021	1.10972	2.75977	0.25275	2.76022	-1.62882	2.75993	22.3576	2.76036	1.36575	2.75886	1.64585	2.75986	8.57083
2.76209	2.94468	2.76359	2.47624	2.76354	1.10807	2.7631	0.2504	2.76355	-1.62993	2.76326	22.3319	2.76369	1.36567	2.76218	1.64515	2.76319	8.56394
2.76542	2.94044	2.76692	2.47629	2.76687	1.10714	2.76643	0.24776	2.76688	-1.63258	2.76659	22.2995	2.76701	1.36592	2.76551	1.64305	2.76652	8.554
2.76874	2.93714	2.77025	2.47496	2.7702	1.10583	2.76976	0.24505	2.77021	-1.63542	2.76992	22.2683	2.77034	1.36598	2.76884	1.64017	2.76985	8.544
2.77207	2.93394	2.77358	2.47255	2.77353	1.10378	2.77309	0.24215	2.77354	-1.63748	2.77325	22.2344	2.77367	1.36695	2.77217	1.63613	2.77318	8.53628
2.7754	2.93068	2.77691	2.46983	2.77686	1.10187	2.77642	0.24051	2.77687	-1.63947	2.77657	22.2045	2.777	1.36865	2.7755	1.63346	2.77651	8.5382
2.77873	2.92806	2.78024	2.4672	2.78019	1.1017	2.77975	0.23958	2.7802	-1.64211	2.7799	22.1763	2.78034	1.37048	2.77882	1.63149	2.77984	8.53992
2.78206	2.92497	2.78357	2.46416	2.78352	1.10259	2.78308	0.23838	2.78353	-1.64479	2.78323	22.1477	2.78367	1.37142	2.78215	1.62995	2.78317	8.53868
2.78538	2.92034	2.7869	2.46155	2.78685	1.10148	2.78641	0.23659	2.78686	-1.6461	2.78656	22.1198	2.787	1.37112	2.78548	1.62886	2.7865	8.53813
2.78871	2.9156	2.79023	2.45938	2.79018	1.09866	2.78974	0.23398	2.79019	-1.6466	2.78989	22.0873	2.79033	1.37012	2.78881	1.62812	2.78983	8.54376
2.79204	2.91371	2.79356	2.45763	2.79351	1.0957	2.79307	0.23095	2.79352	-1.64708	2.79322	22.0576	2.79366	1.36762	2.79214	1.62704	2.79316	8.55397
2.79537	2.91731	2.79689	2.45546	2.79684	1.09254	2.7964	0.22727	2.79685	-1.64641	2.79655	22.0266	2.79699	1.36445	2.79547	1.62436	2.79649	8.55981
2.7987	2.9216	2.80022	2.45176	2.80017	1.08987	2.79973	0.22308	2.80018	-1.64573	2.79988	21.9977	2.80032	1.36233	2.7988	1.6198	2.79982	8.55603
2.80203	2.91728	2.80355	2.44775	2.8035	1.08816	2.80306	0.21941	2.80351	-1.64617	2.80321	21.9685	2.80365	1.36094	2.80212	1.61534	2.80315	8.55239
2.80535	2.91316	2.80687	2.44437	2.80683	1.08606	2.80639	0.21661	2.80684	-1.64801	2.80654	21.9411	2.80698	1.35958	2.80545	1.61228	2.80648	8.55159
2.80868	2.90938	2.8102	2.44149	2.81016	1.08283	2.80972	0.21443	2.81017	-1.65101	2.80987	21.9166	2.81031	1.35836	2.80878	1.61007	2.80981	8.55274
2.81201	2.90562	2.81353	2.43802	2.81349	1.0799	2.81304	0.21339	2.8135	-1.65311	2.8132	21.8908	2.81364	1.35746	2.81211	1.6085	2.81314	8.55497
2.81534	2.90117	2.81687	2.55481	2.81682	1.0773	2.81637	0.21289	2.81683	-1.65448	2.81653	21.8689	2.81697	1.3564	2.81544	1.60808	2.81647	8.55781
2.81867	2.89497	2.8202	2.91952	2.82015	1.07483	2.8197	0.2113	2.82016	-1.65516	2.81986	21.8426	2.8203	1.35459	2.81877	1.60784	2.8198	8.56332
2.82199	2.88817	2.82353	2.91608	2.82348	1.07231	2.82303	0.20938	2.82349	-1.6548	2.82319	21.8177	2.82363	1.35341	2.82209	1.60752	2.82312	8.56941
2.82532	2.88192	2.82686	2.91339	2.82681	1.07029	2.82636	0.20729	2.82682	-1.65419	2.82652	21.7917	2.82696	1.35356	2.82542	1.60526	2.82645	8.57212
2.82865	2.87729	2.83019	2.91124	2.83014	1.06878	2.82969	0.20536	2.83015	-1.65522	2.82985	21.7675	2.83029	1.35429	2.82875	1.60058	2.82978	8.57046
2.83198	2.87331	2.83351	2.90888	2.83347	1.067	2.83302	0.20365	2.83348	-1.65855	2.83318	21.7446	2.83362	1.35576	2.83208	1.59586	2.83311	8.56743
2.83531	2.86349	2.83684	2.90685	2.8368	1.06503	2.83635	0.20184	2.83681	-1.66125	2.83651	21.7197	2.83695	1.35703	2.83541	1.59417	2.83644	8.56538
2.83864	2.85162	2.84017	2.90588	2.84013	1.06234	2.83968	0.20054	2.84014	-1.66322	2.83984	21.6964	2.84028	1.35654	2.83873	1.59443	2.83977	8.56542
2.84196	2.84491	2.8435	2.90471	2.84346	1.05894	2.84301	0.19919	2.84347	-1.66479	2.84317	21.6722	2.84361	1.35536	2.84206	1.59464	2.8431	8.56746
2.84529	2.84302	2.84684	2.90234	2.84679	1.05578	2.84634	0.19698	2.8468	-1.66642	2.8465	21.6512	2.84694	1.35486	2.84539	1.59374	2.84643	8.56946
2.84862	2.8399	2.85017	2.89922	2.85012	1.0537	2.84967	0.19387	2.85013	-1.66732	2.84983	21.6279	2.85027	1.35481	2.84872	1.59244	2.84976	8.56793
2.85195	2.83629	2.8535	2.89516	2.85345	1.05248	2.853	0.18978	2.85346	-1.66738	2.85315	21.6057	2.8536	1.35495	2.85205	1.59078	2.85309	8.56415
2.85528	2.83153	2.85683	2.8924	2.85678	1.05119	2.85633	0.18554	2.85679	-1.66735	2.85648	21.5835	2.85693	1.35498	2.85538	1.58849	2.85642	8.56027
2.8586	2.82794	2.86015	2.89055	2.86011	1.0496	2.85966	0.18196	2.86012	-1.66813	2.85981	21.5615	2.86026	1.35407	2.85871	1.58456	2.85975	8.55497
2.86193	2.8251	2.86348	2.88928	2.86344	1.0483	2.86299	0.1793	2.86345	-1.67016	2.86314	21.5424	2.86359	1.35108	2.86203	1.58036	2.86308	8.54763
2.86526	2.82239	2.86681	2.88765	2.86677	1.04721	2.86632	0.17682	2.86678	-1.6743	2.86647	21.5217	2.86692	1.34863	2.86536	1.57675	2.86641	8.5393
2.86859	2.81937	2.87014	2.88514	2.8701	1.0454	2.86964	0.17478	2.87011	-1.6785	2.8698	21.5042	2.87025	1.34847	2.86869	1.57722	2.86974	8.53328
2.87192	2.81539	2.87348	2.8819	2.87343	1.04296	2.87297	0.17262	2.87344	-1.68098	2.87313	21.4847	2.87358	1.34863	2.87202	1.57841	2.87307	8.52574
2.87525	2.81089	2.87681	2.87763	2.87676	1.0411	2.8763	0.17054	2.87677	-1.68257	2.87646	21.4673	2.87691	1.34807	2.87535	1.57796	2.8764	8.51856
2.87857	2.80654	2.88014	2.87334	2.88009	1.04025	2.87963	0.16818	2.8801	-1.68466	2.87979	21.4502	2.88024	1.3478	2.87867	1.5763	2.87973	8.50882
2.8819	2.80151	2.88347	2.86936	2.88342	1.03948	2.88296	0.16464	2.88343	-1.68733	2.88312	21.4325	2.88357	1.34846	2.882	1.57506	2.88306	8.49562
2.88523	2.79541	2.8868	2.86649	2.88675	1.03783	2.88629	0.16096	2.88676	-1.68998	2.88645	21.415	2.8869	1.34981	2.88533	1.57414	2.88639	8.48299
2.88856	2.7899	2.89012	2.86376	2.89008	1.03583	2.88962	0.15811	2.89009	-1.69196	2.88978	21.3942	2.89023	1.35042	2.88866	1.57427	2.88971	8.47477
2.89189	2.78518	2.89345	2.86158	2.89341	1.0338	2.89295	0.15626	2.89342	-1.69356	2.89311	21.3764	2.89356	1.35011	2.89199	1.57509	2.89304	8.46867
2.89521	2.78046	2.89678	2.86023	2.89674	1.03159	2.89628	0.15433	2.89675	-1.69512	2.89644	21.3566	2.89689	1.3493	2.89532	1.57523	2.89637	8.45897
2.89854	2.77657	2.90012	2.85871	2.90007	1.02849	2.89961	0.15237	2.90008	-1.69718	2.89977	21.3387	2.90022	1.34877	2.89864	1.57612	2.8997	8.44795
2.90187	2.77573	2.90345	2.85639	2.9034	1.02414	2.90294	0.15065	2.90341	-1.69971	2.9031	21.3189	2.90355	1.34962	2.90197	1.57711	2.90303	8.43693
2.9052	2.7755	2.90678	2.85522	2.90673	1.01988	2.90627	0.14925	2.90674	-1.70154	2.90643	21.2969	2.90688	1.35146	2.9053	1.57618	2.90636	8.42803
2.90853	2.77284	2.91011	2.85424	2.91006	1.01661	2.9096	0.14745	2.91007	-1.70298	2.90976	21.2764	2.91021	1.35244	2.90863	1.57442	2.90969	8.42095
2.91186	2.76904	2.91344	2.85089	2.91339	1.01488	2.91293	0.14463	2.9134	-1.70364	2.91309	21.258	2.91354	1.35153	2.91196	1.57202	2.91302	8.41682
2.91518	2.76503	2.91676	2.84629	2.91672	1.01411	2.91626	0.14169	2.91673	-1.70494	2.91642	21.2415	2.91687	1.35187	2.91529	1.56921	2.91635	8.41344
2.91851	2.76031	2.92009	2.84308	2.92005	1.01353	2.91959	0.13881	2.92006	-1.70672	2.91974	21.2224	2.9202	1.35377	2.91861	1.56713	2.91968	8.4083
2.92184	2.75539	2.92342	2.84168	2.92338	1.01201	2.92292	0.1365	2.92339	-1.70813	2.92307	21.204	2.92353	1.35511	2.92194	1.56528	2.92301	8.40734
2.92517	2.752	2.92675	2.84031	2.92671	1.00992	2.92625	0.13486	2.92672	-1.70882	2.9264	21.1848	2.92686	1.35519	2.92527	1.56317	2.92634	8.40838
2.9285	2.75049	2.93008	2.83913	2.93004	1.00809	2.92957	0.13342	2.93005	-1.70946	2.92973	21.1669	2.93019	1.35423	2.9286	1.56034	2.92967	8.40809
2.93182	2.74741	2.93341	2.83827	2.93337	1.00479	2.9329	0.13143	2.93338	-1.71058	2.93306	21.1502	2.93352	1.35281	2.93193	1.55662	2.933	8.40555
2.93515	2.74377	2.93674	2.83655	2.9367	1.00118	2.93623	0.12917	2.93671	-1.71255	2.93639	21.1303	2.93685	1.35181	2.93526	1.55339	2.93633	8.40205
2.93848	2.74054	2.94007	2.83401	2.94003	0.99889	2.93956	0.12711	2.94004	-1.71479	2.93972	21.113	2.94018	1.35011	2.93858	1.55157	2.93966	8.40154
2.94181	2.73646	2.9434	2.83191	2.94336	0.99854	2.94289	0.12504	2.94337	-1.71659	2.94305	21.0962	2.94351	1.3489	2.94191	1.54849	2.94299	8.40462
2.94514	2.73036	2.94673	2.83048	2.94669	0.99856	2.94622	0.12276	2.9467	-1.71778	2.94638	21.0843	2.94684	1.34884	2.94524	1.54605	2.94632	8.40791
2.94847	2.72326	2.95006	2.82792	2.95002	0.998	2.94955	0.12048	2.95003	-1.7186	2.94971	21.0738	2.95017	1.34876	2.94857	1.54448	2.94965	8.4052
2.95179	2.71906	2.95339	2.82529	2.95335	0.99684	2.95288	0.11898	2.95336	-1.71986	2.95304	21.063	2.9535	1.34776	2.9519	1.5435	2.95297	8.39652
2.95512	2.71516	2.95672	2.82664	2.95668	0.99459	2.95621	0.1182	2.95669	-1.72207	2.95637	21.0516	2.95683	1.34558	2.95523	1.54292	2.95631	8.39008
2.95845	2.71177	2.96005	2.82697	2.96001	0.99067	2.95954	0.11642	2.96002	-1.72338	2.9597	21.0408	2.96016	1.34305	2.95855	1.54308	2.95963	8.39244
2.96178	2.70879	2.96338	2.82516	2.96334	0.9859	2.96287	0.11474	2.96335	-1.72493	2.96303	21.0322	2.96349	1.34124	2.96188	1.54236	2.96296	8.39664
2.96511	2.70512	2.96671	2.82228	2.96667	0.9812	2.9662	0.1136	2.96668	-1.72718	2.96636	21.0164	2.96682	1.33995	2.96521	1.54133	2.96629	8.40222
2.96843	2.70048	2.97004	2.81885	2.97	0.97728	2.96953	0.11257	2.97001	-1.72986	2.96969	21.0013	2.97015	1.33881	2.96854	1.54054	2.96962	8.4042
2.97176	2.69576	2.97337	2.81482	2.97333	0.97437	2.97286	0.11101	2.97334	-1.73279	2.97302	20.9854	2.97348	1.33864	2.97187	1.53927	2.97295	8.40208
2.97509	2.69299	2.9767	2.809	2.97666	0.97353	2.97619	0.10899	2.97667	-1.73533	2.97635	20.9714	2.97681	1.3386	2.97519	1.53644	2.97628	8.40029
2.97842	2.68958	2.98003	2.80486	2.97999	0.97374	2.97952	0.10762	2.98	-1.73721	2.97968	20.9582	2.98014	1.33873	2.97852	1.53304	2.97961	8.39862
2.98175	2.68501	2.98336	2.80162	2.98332	0.97285	2.98285	0.10687	2.98333	-1.73847	2.98301	20.9428	2.98347	1.33913	2.98185	1.5295	2.98294	8.39386
2.98508	2.67995	2.98669	2.79759	2.98665	0.97102	2.98617	0.10586	2.98666	-1.73972	2.98634	20.9273	2.9868	1.33861	2.98518	1.52763	2.98627	8.38574
2.9884	2.67512	2.99002	2.79323	2.98998	0.96895	2.9895	0.1035	2.98999	-1.74141	2.98967	20.9091	2.99013	1.33682	2.98851	1.52618	2.9896	8.37377
2.99173	2.67079	2.99335	2.78962	2.99331	0.96787	2.99283	0.10011	2.99332	-1.74367	2.993	20.8892	2.99346	1.33602	2.99184	1.52449	2.99293	8.37122
2.99506	2.66641	2.99668	2.78653	2.99664	0.96828	2.99616	0.09693	2.99665	-1.74611	2.99633	20.8662	2.99679	1.33646	2.99517	1.52254	2.99626	8.37005
2.99839	2.66243	3.00001	2.78245	2.99997	0.96835	2.99949	0.09457	2.99998	-1.74755	2.99966	20.8417	3.00012	1.33714	2.99849	1.5196	2.99959	8.3628
3.00172	2.65954	3.00334	2.77882	3.0033	0.9675	3.00282	0.09312	3.00331	-1.74867	3.00298	20.8173	3.00345	1.33758	3.00182	1.51601	3.00292	8.35218
3.00505	2.65693	3.00667	2.77472	3.00663	0.96772	3.00615	0.09112	3.00664	-1.74976	3.00631	20.7955	3.00678	1.33742	3.00515	1.5122	3.00625	8.33958
3.00837	2.6545	3.01	2.77104	3.00996	0.96785	3.00948	0.08811	3.00997	-1.75184	3.00964	20.7791	3.01011	1.33636	3.00848	1.50844	3.00958	8.32525
3.0117	2.65266	3.01333	2.76867	3.01329	0.96786	3.01281	0.08501	3.0133	-1.75389	3.01297	20.7601	3.01344	1.3355	3.01181	1.50388	3.01291	8.31119
3.01503	2.65083	3.01666	2.76917	3.01662	0.9675	3.01614	0.08218	3.01663	-1.7548	3.0163	20.7434	3.01677	1.33495	3.01513	1.50002	3.01624	8.30346
3.01836	2.64786	3.01999	2.77044	3.01995	0.96582	3.01947	0.07881	3.01996	-1.7547	3.01963	20.7246	3.0201	1.33474	3.01846	1.49665	3.01957	8.29589
3.02169	2.64556	3.02332	2.7702	3.02328	0.9626	3.0228	0.07379	3.02329	-1.75533	3.02296	20.7069	3.02343	1.33365	3.02179	1.49364	3.0229	8.28956
3.02501	2.6442	3.02665	2.76875	3.02661	0.95926	3.02613	0.06852	3.02662	-1.75742	3.02629	20.6893	3.02676	1.33202	3.02512	1.49097	3.02623	8.2816
3.02834	2.64375	3.02998	2.76755	3.02994	0.9564	3.02946	0.06487	3.02995	-1.7596	3.02962	20.6718	3.03009	1.33078	3.02845	1.48852	3.02955	8.27391
3.03167	2.6426	3.03331	2.7663	3.03327	0.95196	3.03279	0.06293	3.03328	-1.76134	3.03295	20.6552	3.03342	1.32976	3.03178	1.48609	3.03288	8.26958
3.035	2.6407	3.03664	2.7641	3.0366	0.94578	3.03612	0.05997	3.03661	-1.7621	3.03628	20.6346	3.03675	1.32775	3.03511	1.48385	3.03621	8.2669
3.03833	2.63876	3.03997	2.76098	3.03993	0.93935	3.03945	0.05648	3.03994	-1.76309	3.03961	20.6183	3.04008	1.32435	3.03843	1.48218	3.03954	8.26145
3.04166	2.63626	3.0433	2.75889	3.04325	0.93404	3.04277	0.05351	3.04327	-1.76485	3.04294	20.6024	3.04341	1.32075	3.04176	1.48069	3.04287	8.25418
3.04498	2.63286	3.04663	2.75744	3.04658	0.93043	3.0461	0.0513	3.04659	-1.76672	3.04627	20.5877	3.04674	1.31857	3.04509	1.47891	3.0462	8.24738
3.04831	2.62985	3.04996	2.7568	3.04991	0.92809	3.04943	0.04904	3.04993	-1.76802	3.0496	20.5732	3.05007	1.31801	3.04842	1.47713	3.04953	8.23925
3.05164	2.6268	3.05329	2.75534	3.05325	0.92628	3.05276	0.04644	3.05326	-1.76781	3.05293	20.5597	3.0534	1.31789	3.05175	1.47453	3.05286	8.23024
3.05497	2.62333	3.05662	2.75222	3.05658	0.9251	3.05609	0.04417	3.05659	-1.76667	3.05626	20.5472	3.05673	1.31772	3.05508	1.47285	3.05619	8.22126
3.0583	2.6208	3.05995	2.74997	3.05991	0.92419	3.05942	0.04241	3.05992	-1.76693	3.05959	20.5304	3.06006	1.31723	3.0584	1.4711	3.05952	8.20975
3.06162	2.619	3.06328	2.74963	3.06324	0.92297	3.06275	0.04187	3.06325	-1.76792	3.06292	20.516	3.06339	1.3164	3.06173	1.469	3.06285	8.19823
3.06495	2.61624	3.06661	2.74938	3.06657	0.92172	3.06608	0.04104	3.06657	-1.76871	3.06625	20.5027	3.06672	1.31698	3.06506	1.46647	3.06618	8.18795
3.06828	2.61263	3.06994	2.74757	3.06989	0.92053	3.06941	0.03919	3.0699	-1.76914	3.06958	20.4917	3.07005	1.31707	3.06839	1.46269	3.06951	8.18245
3.07161	2.60897	3.07327	2.74522	3.07322	0.91924	3.07274	0.03761	3.07323	-1.77072	3.07291	20.4797	3.07338	1.31644	3.07172	1.45849	3.07284	8.17696
3.07494	2.60689	3.0766	2.74225	3.07655	0.91964	3.07607	0.03823	3.07657	-1.77256	3.07624	20.4674	3.07671	1.31611	3.07504	1.45632	3.07617	8.16919
3.07827	2.60395	3.07993	2.74083	3.07988	0.92153	3.0794	0.03965	3.0799	-1.77411	3.07957	20.4579	3.08004	1.31713	3.07837	1.45459	3.0795	8.15971
3.08159	2.59979	3.08326	2.74042	3.08321	0.92454	3.08273	0.03911	3.08323	-1.77476	3.08289	20.4509	3.08337	1.31863	3.0817	1.45149	3.08283	8.14895
3.08492	2.59576	3.08659	2.74056	3.08654	0.92697	3.08606	0.03709	3.08656	-1.77538	3.08622	20.4431	3.0867	1.31777	3.08503	1.44771	3.08616	8.13965
3.08825	2.59231	3.08992	2.74098	3.08987	0.92806	3.08939	0.03436	3.08989	-1.77619	3.08955	20.4307	3.09003	1.31535	3.08836	1.44431	3.08948	8.12779
3.09158	2.58871	3.09325	2.74331	3.0932	0.92759	3.09272	0.03147	3.09321	-1.77751	3.09288	20.4164	3.09336	1.31393	3.09169	1.44213	3.09281	8.1182
3.09491	2.58373	3.09658	2.7455	3.09653	0.92443	3.09605	0.02928	3.09654	-1.7805	3.09621	20.4022	3.09669	1.31272	3.09502	1.44083	3.09614	8.10832
3.09823	2.57872	3.09991	2.7442	3.09986	0.92079	3.09938	0.02803	3.09987	-1.78476	3.09954	20.3904	3.10002	1.31098	3.09834	1.44025	3.09947	8.09964
3.10156	2.57296	3.10324	2.73989	3.10319	0.91846	3.1027	0.0265	3.1032	-1.78798	3.10287	20.3812	3.10335	1.30906	3.10167	1.44032	3.1028	8.09226
3.10489	2.56701	3.10657	2.73588	3.10652	0.91709	3.10603	0.02461	3.10653	-1.78988	3.1062	20.3715	3.10668	1.3075	3.105	1.4399	3.10613	8.08527
3.10822	2.56146	3.1099	2.73319	3.10985	0.91471	3.10936	0.0232	3.10986	-1.79079	3.10953	20.3608	3.11001	1.30593	3.10833	1.44005	3.10946	8.07741
3.11155	2.55612	3.11323	2.73112	3.11318	0.91148	3.11269	0.0208	3.11319	-1.79047	3.11286	20.3486	3.11334	1.30461	3.11166	1.4404	3.11279	8.06737
3.11488	2.55078	3.11656	2.72918	3.11651	0.90911	3.11602	0.01658	3.11652	-1.79058	3.11619	20.3395	3.11667	1.30246	3.11498	1.43925	3.11612	8.05711
3.1182	2.54478	3.11989	2.72829	3.11984	0.90636	3.11935	0.01185	3.11985	-1.79251	3.11952	20.3314	3.12	1.29952	3.11831	1.43649	3.11945	8.0477
3.12153	2.54052	3.12322	2.72673	3.12317	0.90126	3.12268	0.00824	3.12318	-1.79446	3.12285	20.3221	3.12334	1.29718	3.12164	1.43386	3.12278	8.04083
3.12486	2.53749	3.12655	2.72399	3.1265	0.89556	3.12601	0.00591	3.12651	-1.796	3.12618	20.3111	3.12667	1.29646	3.12497	1.43307	3.12611	8.03505
3.12819	2.53401	3.12988	2.72044	3.12983	0.89022	3.12934	0.00303	3.12984	-1.79752	3.12951	20.2977	3.13	1.29642	3.1283	1.43251	3.12944	8.03095
3.13152	2.53073	3.13321	2.71532	3.13316	0.88603	3.13267	0.00106	3.13317	-1.7999	3.13284	20.2903	3.13333	1.2954	3.13163	1.431	3.13277	8.02934
3.13484	2.52948	3.13654	2.70957	3.13649	0.88394	3.136	-0.000626	3.1365	-1.80179	3.13617	20.281	3.13666	1.29341	3.13495	1.4293	3.1361	8.0285
3.13817	2.52939	3.13987	2.70534	3.13982	0.88275	3.13933	-0.00288	3.13983	-1.80298	3.1395	20.2716	3.13998	1.29199	3.13828	1.4277	3.13943	8.02874
3.1415	2.52614	3.1432	2.70415	3.14315	0.87962	3.14266	-0.00573	3.14316	-1.80422	3.14283	20.2617	3.14331	1.29153	3.14161	1.4255	3.14276	8.0262
3.14483	2.52283	3.14653	2.70385	3.14648	0.87534	3.14599	-0.00853	3.14649	-1.80633	3.14616	20.2514	3.14664	1.29065	3.14494	1.42156	3.14609	8.02089
3.14816	2.52126	3.14986	2.70281	3.14981	0.87206	3.14932	-0.01066	3.14982	-1.80952	3.14948	20.241	3.14998	1.28961	3.14827	1.41776	3.14942	8.01544
3.15149	2.52058	3.15319	2.70031	3.15314	0.87064	3.15265	-0.01201	3.15315	-1.8139	3.15281	20.2302	3.15331	1.28913	3.1516	1.41448	3.15275	8.01121
3.15481	2.5198	3.15652	2.69709	3.15647	0.86867	3.15598	-0.01232	3.15648	-1.81797	3.15614	20.2213	3.15664	1.28973	3.15492	1.41212	3.15608	8.00947
3.15814	2.51906	3.15985	2.69374	3.1598	0.86526	3.1593	-0.01274	3.15981	-1.81998	3.15947	20.2125	3.15997	1.29066	3.15825	1.41039	3.15941	8.01001
3.16147	2.51875	3.16318	2.68974	3.16313	0.86216	3.16263	-0.01332	3.16314	-1.82017	3.1628	20.2033	3.1633	1.29043	3.16158	1.40881	3.16274	8.00926
3.1648	2.51737	3.16651	2.68607	3.16646	0.86091	3.16596	-0.014	3.16647	-1.81936	3.16613	20.1946	3.16663	1.28913	3.16491	1.40677	3.16606	8.00513
3.16813	2.51491	3.16984	2.68249	3.16979	0.86045	3.16929	-0.01448	3.1698	-1.81939	3.16946	20.1887	3.16996	1.28714	3.16824	1.40382	3.16939	7.99834
3.17145	2.51343	3.17317	2.67959	3.17312	0.85946	3.17262	-0.01481	3.17313	-1.82087	3.17279	20.1841	3.17329	1.28537	3.17157	1.40083	3.17272	7.98986
3.17478	2.51126	3.1765	2.67654	3.17645	0.85741	3.17595	-0.01686	3.17646	-1.82115	3.17612	20.1787	3.17662	1.28489	3.17489	1.39769	3.17605	7.97728
3.17811	2.50762	3.17983	2.67341	3.17978	0.85471	3.17928	-0.01964	3.17979	-1.8217	3.17945	20.1751	3.17995	1.28597	3.17822	1.39387	3.17938	7.9644
3.18144	2.50453	3.18316	2.67028	3.18311	0.85222	3.18261	-0.02231	3.18312	-1.82261	3.18278	20.1697	3.18328	1.28662	3.18155	1.39009	3.18271	7.95543
3.18477	2.50339	3.18649	2.66657	3.18644	0.8505	3.18594	-0.02465	3.18645	-1.8219	3.18611	20.165	3.18661	1.28669	3.18488	1.38801	3.18604	7.951
3.1881	2.50142	3.18982	2.66227	3.18977	0.84883	3.18927	-0.02747	3.18978	-1.81957	3.18944	20.1588	3.18994	1.2873	3.18821	1.38746	3.18937	7.94193
3.19142	2.4975	3.19315	2.65884	3.1931	0.84674	3.1926	-0.03134	3.19311	-1.81778	3.19277	20.152	3.19327	1.28653	3.19154	1.38772	3.1927	7.93012
3.19475	2.49459	3.19648	2.65778	3.19643	0.84496	3.19593	-0.03531	3.19644	-1.81783	3.1961	20.1449	3.1966	1.28437	3.19486	1.38792	3.19603	7.9173
3.19808	2.49325	3.19981	2.6573	3.19976	0.84446	3.19926	-0.0385	3.19977	-1.81794	3.19943	20.1363	3.19993	1.28191	3.19819	1.38719	3.19936	7.902
3.20141	2.49132	3.20314	2.65768	3.20309	0.84394	3.20259	-0.0412	3.2031	-1.81865	3.20276	20.1276	3.20326	1.27979	3.20152	1.38575	3.20269	7.88472
3.20474	2.48867	3.20647	2.65716	3.20642	0.84242	3.20592	-0.04255	3.20643	-1.82165	3.20609	20.1166	3.20659	1.2782	3.20485	1.38351	3.20602	7.86536
3.20806	2.48644	3.2098	2.65455	3.20975	0.84012	3.20925	-0.04328	3.20976	-1.82482	3.20942	20.105	3.20992	1.2767	3.20818	1.38173	3.20935	7.85088
3.21139	2.48427	3.21313	2.65191	3.21308	0.83769	3.21258	-0.04473	3.21309	-1.82657	3.21275	20.0924	3.21325	1.27621	3.2115	1.38099	3.21268	7.83581
3.21472	2.48095	3.21646	2.64874	3.21641	0.83552	3.2159	-0.04638	3.21642	-1.82736	3.21608	20.0803	3.21658	1.2763	3.21483	1.38126	3.21601	7.82428
3.21805	2.47542	3.21979	2.64578	3.21974	0.83393	3.21923	-0.04766	3.21975	-1.82776	3.21941	20.0673	3.21991	1.27472	3.21816	1.38176	3.21934	7.81475
3.22138	2.47036	3.22312	2.64266	3.22307	0.83342	3.22256	-0.05056	3.22308	-1.82805	3.22274	20.0508	3.22324	1.27219	3.22149	1.381	3.22267	7.80417
3.22471	2.46723	3.22645	2.63951	3.2264	0.83249	3.22589	-0.05301	3.22641	-1.82894	3.22607	20.0354	3.22657	1.26945	3.22482	1.37939	3.226	7.79085
3.22803	2.46624	3.22978	2.63675	3.22973	0.83096	3.22922	-0.05331	3.22974	-1.83234	3.22939	20.0151	3.2299	1.26707	3.22815	1.37835	3.22932	7.77046
3.23136	2.46565	3.23311	2.63441	3.23306	0.82948	3.23255	-0.05228	3.23307	-1.83571	3.23272	19.9971	3.23323	1.26481	3.23148	1.37698	3.23265	7.75596
3.23469	2.46254	3.23644	2.63196	3.23639	0.82833	3.23588	-0.05134	3.2364	-1.83724	3.23605	19.9767	3.23656	1.26402	3.2348	1.37495	3.23598	7.74076
3.23802	2.45688	3.23977	2.62973	3.23972	0.82743	3.23921	-0.05111	3.23973	-1.83784	3.23938	19.9567	3.23989	1.26327	3.23813	1.37302	3.23931	7.72711
3.24135	2.4518	3.2431	2.62668	3.24305	0.82681	3.24254	-0.05157	3.24306	-1.83763	3.24271	19.9368	3.24322	1.26279	3.24146	1.3717	3.24264	7.71416
3.24468	2.44929	3.24643	2.62259	3.24638	0.82609	3.24587	-0.05334	3.24639	-1.83745	3.24604	19.9165	3.24655	1.26243	3.24479	1.37131	3.24597	7.70338
3.248	2.44886	3.24976	2.62059	3.24971	0.82479	3.2492	-0.05678	3.24972	-1.83838	3.24937	19.8972	3.24988	1.26225	3.24812	1.37187	3.2493	7.69403
3.25133	2.44924	3.25309	2.62	3.25304	0.8233	3.25253	-0.06128	3.25305	-1.83893	3.2527	19.8741	3.25321	1.26227	3.25144	1.37048	3.25263	7.68463
3.25466	2.44931	3.25642	2.62063	3.25637	0.8218	3.25586	-0.0647	3.25638	-1.83879	3.25603	19.8525	3.25654	1.26232	3.25477	1.36689	3.25596	7.67615
3.25799	2.44926	3.25975	2.62105	3.2597	0.82003	3.25919	-0.06797	3.25971	-1.83858	3.25936	19.8297	3.25987	1.26102	3.2581	1.36302	3.25929	7.66731
3.26132	2.45023	3.26308	2.6191	3.26303	0.81745	3.26252	-0.07033	3.26304	-1.83897	3.26269	19.8104	3.2632	1.25905	3.26143	1.36043	3.26262	7.65705
3.26464	2.45025	3.26641	2.61734	3.26636	0.81328	3.26585	-0.07231	3.26637	-1.84037	3.26602	19.7923	3.26653	1.25764	3.26476	1.359	3.26595	7.64634
3.26797	2.44777	3.26974	2.61567	3.26969	0.80959	3.26918	-0.07585	3.2697	-1.8418	3.26935	19.7759	3.26986	1.25622	3.26809	1.35812	3.26928	7.6402
3.2713	2.44356	3.27307	2.61318	3.27302	0.80578	3.27251	-0.08082	3.27303	-1.84373	3.27268	19.7626	3.27319	1.25484	3.27142	1.35683	3.27261	7.63788
3.27463	2.44062	3.2764	2.61019	3.27635	0.80177	3.27583	-0.08517	3.27636	-1.84532	3.27601	19.7472	3.27652	1.2538	3.27474	1.35491	3.27594	7.63456
3.27796	2.43896	3.27973	2.6066	3.27968	0.79805	3.27916	-0.08908	3.27969	-1.84698	3.27934	19.7347	3.27985	1.25336	3.27807	1.35326	3.27927	7.63211
3.28129	2.43665	3.28306	2.60283	3.28301	0.79465	3.28249	-0.0933	3.28302	-1.84922	3.28267	19.7199	3.28318	1.25316	3.2814	1.35081	3.2826	7.63248
3.28461	2.43338	3.28639	2.59956	3.28634	0.7913	3.28582	-0.09742	3.28635	-1.85117	3.286	19.7055	3.28651	1.25428	3.28473	1.34698	3.28593	7.63266
3.28794	2.43078	3.28972	2.59787	3.28967	0.78887	3.28915	-0.10119	3.28968	-1.85168	3.28933	19.691	3.28984	1.25543	3.28806	1.34239	3.28926	7.62814
3.29127	2.42753	3.29305	2.59605	3.293	0.78729	3.29248	-0.10434	3.29301	-1.85146	3.29266	19.6774	3.29317	1.25488	3.29139	1.33824	3.29259	7.62
3.2946	2.42308	3.29638	2.59287	3.29633	0.7857	3.29581	-0.10593	3.29634	-1.85197	3.29599	19.6662	3.2965	1.25235	3.29471	1.33583	3.29591	7.61045
3.29793	2.41906	3.29971	2.5898	3.29966	0.7841	3.29914	-0.10729	3.29967	-1.85334	3.29932	19.6505	3.29983	1.24989	3.29804	1.33511	3.29925	7.59667
3.30125	2.41512	3.30304	2.58849	3.30299	0.78212	3.30247	-0.10823	3.303	-1.85335	3.30265	19.6368	3.30316	1.24854	3.30137	1.33436	3.30257	7.58325
3.30458	2.41142	3.30637	2.58817	3.30632	0.78056	3.3058	-0.10977	3.30633	-1.85194	3.30598	19.6231	3.30649	1.24814	3.3047	1.3337	3.3059	7.57315
3.30791	2.40841	3.3097	2.5867	3.30965	0.78022	3.30913	-0.11152	3.30966	-1.85146	3.3093	19.6104	3.30982	1.24811	3.30803	1.33283	3.30923	7.56439
3.31124	2.40546	3.31303	2.58508	3.31298	0.77988	3.31246	-0.11277	3.31299	-1.85234	3.31263	19.5972	3.31315	1.24871	3.31135	1.33136	3.31256	7.55648
3.31457	2.40315	3.31636	2.58398	3.31631	0.77943	3.31579	-0.11369	3.31632	-1.85284	3.31596	19.5842	3.31648	1.25035	3.31468	1.32943	3.31589	7.55006
3.3179	2.40061	3.31969	2.58351	3.31964	0.77796	3.31912	-0.11545	3.31965	-1.85314	3.31929	19.5726	3.31981	1.25224	3.31801	1.32755	3.31922	7.54332
3.32122	2.39779	3.32302	2.5824	3.32297	0.77565	3.32245	-0.11854	3.32298	-1.85345	3.32262	19.5599	3.32314	1.25325	3.32134	1.3243	3.32255	7.53361
3.32455	2.39537	3.32635	2.58065	3.3263	0.77351	3.32578	-0.12091	3.32631	-1.85386	3.32595	19.55	3.32647	1.25262	3.32467	1.32163	3.32588	7.52194
3.32788	2.39285	3.32968	2.57888	3.32963	0.77146	3.32911	-0.12258	3.32964	-1.85528	3.32928	19.5372	3.3298	1.25051	3.328	1.31972	3.32921	7.50763
3.33121	2.38957	3.33301	2.57678	3.33296	0.76889	3.33243	-0.12378	3.33297	-1.8574	3.33261	19.525	3.33313	1.24669	3.33132	1.31838	3.33254	7.50129
3.33454	2.38513	3.33634	2.57463	3.33629	0.76568	3.33576	-0.12477	3.3363	-1.85977	3.33594	19.513	3.33646	1.24583	3.33465	1.3177	3.33587	7.4943
3.33786	2.3806	3.33967	2.57262	3.33962	0.76264	3.33909	-0.12553	3.33963	-1.86187	3.33927	19.5039	3.33979	1.24593	3.33798	1.31719	3.3392	7.49126
3.34119	2.37699	3.343	2.57048	3.34295	0.76024	3.34242	-0.12673	3.34296	-1.86422	3.3426	19.4962	3.34312	1.24588	3.34131	1.31594	3.34253	7.48794
3.34452	2.37493	3.34633	2.56832	3.34628	0.75909	3.34575	-0.1294	3.34629	-1.8681	3.34593	19.4845	3.34645	1.24549	3.34464	1.31379	3.34586	7.47907
3.34785	2.37327	3.34966	2.56685	3.34961	0.75795	3.34908	-0.13082	3.34962	-1.87341	3.34926	19.4729	3.34978	1.24491	3.34797	1.31095	3.34919	7.46797
3.35118	2.37134	3.35299	2.56594	3.35294	0.7566	3.35241	-0.13148	3.35295	-1.87644	3.35259	19.4613	3.35311	1.24417	3.35129	1.3072	3.35252	7.45615
3.35451	2.3695	3.35632	2.56503	3.35627	0.75498	3.35574	-0.13228	3.35628	-1.87791	3.35592	19.4513	3.35644	1.24343	3.35462	1.30356	3.35585	7.44296
3.35783	2.36696	3.35965	2.56349	3.3596	0.75284	3.35907	-0.13335	3.35961	-1.87838	3.35925	19.4383	3.35977	1.24075	3.35795	1.30064	3.35918	7.42548
3.36116	2.36463	3.36298	2.56013	3.36293	0.75154	3.3624	-0.13384	3.36294	-1.87918	3.36258	19.4223	3.3631	1.23635	3.36128	1.29935	3.36251	7.40825
3.36449	2.36266	3.36631	2.55791	3.36626	0.75008	3.36573	-0.13391	3.36627	-1.8807	3.36591	19.4076	3.36643	1.23257	3.36461	1.29925	3.36584	7.39013
3.36782	2.35995	3.36964	2.55686	3.36959	0.74799	3.36906	-0.13686	3.3696	-1.88235	3.36924	19.3974	3.36976	1.23046	3.36794	1.29763	3.36916	7.37117
3.37115	2.35696	3.37297	2.55697	3.37292	0.74585	3.37239	-0.14048	3.37293	-1.88522	3.37257	19.3898	3.37309	1.23074	3.37126	1.29492	3.37249	7.35408
3.37447	2.35498	3.3763	2.55686	3.37625	0.74414	3.37572	-0.14325	3.37626	-1.88732	3.3759	19.3781	3.37642	1.23224	3.37459	1.29298	3.37582	7.33958
3.3778	2.35394	3.37963	2.55549	3.37958	0.74316	3.37905	-0.14593	3.37959	-1.88954	3.37922	19.3651	3.37975	1.23339	3.37792	1.29092	3.37915	7.32632
3.38113	2.35238	3.38296	2.55398	3.38291	0.74325	3.38238	-0.14806	3.38292	-1.892	3.38256	19.35	3.38308	1.2333	3.38125	1.28835	3.38248	7.30751
3.38446	2.34961	3.38629	2.55255	3.38624	0.7424	3.38571	-0.14868	3.38625	-1.89393	3.38588	19.3362	3.38641	1.23225	3.38458	1.28588	3.38581	7.29099
3.38779	2.34565	3.38962	2.55111	3.38957	0.7393	3.38903	-0.14873	3.38958	-1.894	3.38921	19.3235	3.38974	1.23093	3.38791	1.28365	3.38914	7.27785
3.39112	2.34173	3.39295	2.54957	3.3929	0.73555	3.39236	-0.15028	3.39291	-1.89251	3.39254	19.3093	3.39307	1.22953	3.39123	1.28136	3.39247	7.2683
3.39444	2.33797	3.39628	2.54782	3.39623	0.73264	3.39569	-0.15293	3.39624	-1.89061	3.39587	19.2951	3.3964	1.22785	3.39456	1.27962	3.3958	7.25885
3.39777	2.33446	3.39961	2.54624	3.39956	0.73116	3.39902	-0.15549	3.39957	-1.89108	3.3992	19.2818	3.39973	1.22616	3.39789	1.27811	3.39913	7.24891
3.4011	2.33171	3.40294	2.54622	3.40289	0.73028	3.40235	-0.15774	3.4029	-1.89176	3.40253	19.2757	3.40306	1.22554	3.40122	1.27565	3.40246	7.24394
3.40443	2.32935	3.40627	2.54729	3.40622	0.72971	3.40568	-0.16004	3.40623	-1.89195	3.40586	19.2687	3.40639	1.22672	3.40455	1.273	3.40579	7.23435
3.40776	2.32711	3.4096	2.54571	3.40955	0.72892	3.40901	-0.16105	3.40956	-1.89192	3.40919	19.2583	3.40972	1.22749	3.40788	1.27204	3.40912	7.22685
3.41108	2.32583	3.41293	2.54178	3.41288	0.72748	3.41234	-0.1606	3.41289	-1.89139	3.41252	19.2465	3.41305	1.22611	3.4112	1.27262	3.41245	7.22237
3.41441	2.3246	3.41626	2.53832	3.41621	0.72579	3.41567	-0.16015	3.41622	-1.89001	3.41585	19.2368	3.41638	1.22397	3.41453	1.27339	3.41578	7.21906
3.41774	2.32313	3.41959	2.53616	3.41954	0.72328	3.419	-0.16101	3.41955	-1.88857	3.41918	19.2302	3.41971	1.22132	3.41786	1.2734	3.41911	7.21336
3.42107	2.32227	3.42292	2.53486	3.42287	0.71933	3.42233	-0.16373	3.42288	-1.887	3.42251	19.2193	3.42304	1.21878	3.42119	1.27188	3.42244	7.20235
3.4244	2.32197	3.42625	2.5344	3.4262	0.71544	3.42566	-0.16734	3.42621	-1.88643	3.42584	19.2119	3.42637	1.21681	3.42452	1.26985	3.42577	7.19741
3.42773	2.32191	3.42958	2.53368	3.42953	0.71415	3.42899	-0.17022	3.42954	-1.88761	3.42917	19.2005	3.4297	1.21591	3.42785	1.26843	3.4291	7.19163
3.43105	2.32248	3.43291	2.53077	3.43286	0.7156	3.43232	-0.17185	3.43287	-1.88921	3.4325	19.1889	3.43303	1.21599	3.43117	1.26797	3.43242	7.18092
3.43438	2.32222	3.43624	2.52783	3.43619	0.71697	3.43565	-0.17326	3.4362	-1.89129	3.43583	19.1782	3.43636	1.21616	3.4345	1.26801	3.43575	7.16973
3.43771	2.3214	3.43957	2.52411	3.43952	0.71717	3.43898	-0.17518	3.43953	-1.89343	3.43916	19.1679	3.43969	1.2152	3.43783	1.26812	3.43908	7.15989
3.44104	2.31994	3.4429	2.51947	3.44285	0.71578	3.44231	-0.17688	3.44286	-1.89358	3.44249	19.1568	3.44302	1.21338	3.44116	1.26829	3.44241	7.14941
3.44437	2.31712	3.44623	2.51547	3.44618	0.71247	3.44564	-0.17711	3.44619	-1.89346	3.44582	19.1445	3.44635	1.2112	3.44449	1.26836	3.44574	7.13478
3.44769	2.31386	3.44956	2.51404	3.44951	0.70942	3.44896	-0.177	3.44952	-1.89444	3.44915	19.1339	3.44968	1.20843	3.44781	1.26786	3.44907	7.12407
3.45102	2.31076	3.45289	2.51443	3.45284	0.70803	3.45229	-0.17885	3.45285	-1.8956	3.45248	19.1224	3.45301	1.20585	3.45114	1.26659	3.4524	7.11504
3.45435	2.30725	3.45622	2.51454	3.45617	0.70729	3.45562	-0.18189	3.45618	-1.89709	3.4558	19.1103	3.45634	1.20431	3.45447	1.2647	3.45573	7.10104
3.45768	2.30378	3.45955	2.51396	3.4595	0.70677	3.45895	-0.18515	3.45951	-1.89896	3.45913	19.0971	3.45967	1.20388	3.4578	1.26213	3.45906	7.08468
3.46101	2.30047	3.46288	2.51261	3.46283	0.70718	3.46228	-0.18767	3.46284	-1.90084	3.46246	19.0853	3.463	1.20369	3.46113	1.25885	3.46239	7.07187
3.46434	2.29676	3.46621	2.50992	3.46616	0.70684	3.46561	-0.18902	3.46617	-1.9025	3.46579	19.0752	3.46633	1.20349	3.46446	1.25602	3.46572	7.06189
3.46766	2.29267	3.46954	2.50588	3.46949	0.70453	3.46894	-0.19051	3.4695	-1.90309	3.46912	19.0639	3.46966	1.203	3.46779	1.25431	3.46905	7.05226
3.47099	2.28834	3.47287	2.50075	3.47282	0.70156	3.47227	-0.19292	3.47282	-1.90472	3.47245	19.0571	3.47299	1.20162	3.47111	1.25236	3.47238	7.04329
3.47432	2.28383	3.4762	2.49688	3.47614	0.6984	3.4756	-0.1952	3.47615	-1.90637	3.47578	19.0491	3.47632	1.19949	3.47444	1.24963	3.47571	7.03393
3.47765	2.28003	3.47953	2.4928	3.47947	0.69497	3.47893	-0.19691	3.47948	-1.90861	3.47911	19.0397	3.47965	1.19678	3.47777	1.24635	3.47904	7.02411
3.48098	2.27641	3.48286	2.4898	3.4828	0.69187	3.48226	-0.19882	3.48282	-1.91252	3.48244	19.0298	3.48298	1.19566	3.4811	1.24265	3.48237	7.01083
3.4843	2.27377	3.48619	2.48714	3.48614	0.69093	3.48559	-0.20183	3.48615	-1.91688	3.48577	19.0206	3.48631	1.19543	3.48443	1.23793	3.4857	7.00095
3.48763	2.27327	3.48952	2.483	3.48947	0.68995	3.48892	-0.20541	3.48948	-1.91902	3.4891	19.0118	3.48964	1.19625	3.48775	1.2327	3.48903	6.99191
3.49096	2.27396	3.49285	2.47817	3.4928	0.68784	3.49225	-0.20799	3.49281	-1.92009	3.49243	19.0017	3.49297	1.19697	3.49108	1.22875	3.49236	6.98001
3.49429	2.27449	3.49618	2.47296	3.49613	0.68505	3.49558	-0.20864	3.49614	-1.92162	3.49576	18.9923	3.4963	1.1968	3.49441	1.22635	3.49569	6.96705
3.49762	2.27399	3.49951	2.46784	3.49946	0.68244	3.49891	-0.20984	3.49946	-1.92263	3.49909	18.9808	3.49964	1.19621	3.49774	1.22436	3.49902	6.95664
3.50095	2.2726	3.50284	2.46281	3.50278	0.67978	3.50224	-0.21093	3.50279	-1.9243	3.50242	18.971	3.50296	1.19637	3.50107	1.2234	3.50235	6.94964
3.50427	2.27056	3.50617	2.45866	3.50611	0.677	3.50556	-0.21237	3.50612	-1.92667	3.50575	18.9601	3.5063	1.19626	3.5044	1.22345	3.50567	6.94287
3.5076	2.26886	3.5095	2.45577	3.50944	0.67493	3.50889	-0.21427	3.50945	-1.92903	3.50908	18.95	3.50963	1.19654	3.50773	1.22347	3.509	6.93617
3.51093	2.26766	3.51283	2.4559	3.51277	0.67181	3.51222	-0.21629	3.51278	-1.93113	3.51241	18.9413	3.51295	1.19733	3.51105	1.22284	3.51233	6.92746
3.51426	2.26695	3.51616	2.45669	3.5161	0.66738	3.51555	-0.21848	3.51611	-1.93236	3.51574	18.9334	3.51628	1.19786	3.51438	1.22088	3.51566	6.91582
3.51759	2.26665	3.51949	2.45769	3.51943	0.66358	3.51888	-0.2206	3.51944	-1.9323	3.51907	18.9266	3.51961	1.19833	3.51771	1.2189	3.51899	6.90382
3.52092	2.26622	3.52282	2.45881	3.52276	0.66146	3.52221	-0.22187	3.52277	-1.93104	3.5224	18.9193	3.52295	1.19939	3.52104	1.21718	3.52232	6.88865
3.52424	2.26604	3.52615	2.45932	3.52609	0.65951	3.52554	-0.22278	3.5261	-1.92992	3.52573	18.9123	3.52628	1.20056	3.52437	1.21602	3.52565	6.87783
3.52757	2.26628	3.52948	2.45919	3.52942	0.65722	3.52887	-0.22507	3.52943	-1.93031	3.52906	18.9039	3.52961	1.2008	3.5277	1.21592	3.52898	6.86726
3.5309	2.26504	3.53281	2.45836	3.53275	0.65538	3.5322	-0.22873	3.53276	-1.93194	3.53239	18.8962	3.53294	1.20188	3.53102	1.21609	3.53231	6.85959
3.53423	2.26151	3.53614	2.45803	3.53608	0.65415	3.53553	-0.23285	3.53609	-1.93469	3.53571	18.8869	3.53627	1.20382	3.53435	1.2154	3.53564	6.85156
3.53756	2.2575	3.53947	2.45832	3.53941	0.65324	3.53886	-0.23793	3.53942	-1.93688	3.53904	18.8754	3.5396	1.20599	3.53768	1.21395	3.53897	6.84123
3.54088	2.25391	3.5428	2.45931	3.54274	0.65213	3.54219	-0.24221	3.54275	-1.93672	3.54237	18.8651	3.54293	1.20787	3.54101	1.21244	3.5423	6.82981
3.54421	2.25056	3.54613	2.46035	3.54607	0.65097	3.54552	-0.24499	3.54608	-1.93513	3.5457	18.855	3.54626	1.2087	3.54434	1.21058	3.54563	6.82024
3.54754	2.24747	3.54946	2.46084	3.5494	0.64998	3.54885	-0.24691	3.54941	-1.93497	3.54903	18.8467	3.54959	1.20699	3.54766	1.20823	3.54896	6.8107
3.55087	2.24428	3.55279	2.46007	3.55273	0.64848	3.55218	-0.24974	3.55274	-1.93557	3.55236	18.8416	3.55292	1.20489	3.55099	1.20536	3.55229	6.80022
3.5542	2.24091	3.55612	2.4564	3.55606	0.64889	3.55551	-0.25318	3.55607	-1.93538	3.55569	18.837	3.55625	1.20296	3.55432	1.20229	3.55562	6.79396
3.55753	2.23663	3.55945	2.45223	3.55939	0.64868	3.55884	-0.25584	3.5594	-1.93423	3.55902	18.8299	3.55958	1.20195	3.55765	1.19979	3.55895	6.78473
3.56085	2.23187	3.56278	2.44883	3.56272	0.64703	3.56216	-0.25675	3.56273	-1.93411	3.56235	18.8204	3.56291	1.20122	3.56098	1.19736	3.56228	6.77419
3.56418	2.22817	3.56611	2.44638	3.56605	0.6453	3.56549	-0.2583	3.56606	-1.93575	3.56568	18.8114	3.56624	1.20047	3.56431	1.19496	3.56561	6.76608
3.56751	2.22552	3.56944	2.44447	3.56938	0.6451	3.56882	-0.25993	3.56939	-1.93723	3.56901	18.8027	3.56957	1.19965	3.56763	1.19306	3.56894	6.76121
3.57084	2.22302	3.57277	2.44367	3.57271	0.64506	3.57215	-0.25916	3.57272	-1.9385	3.57234	18.7958	3.5729	1.19902	3.57096	1.19099	3.57226	6.75641
3.57417	2.2205	3.5761	2.44349	3.57604	0.64389	3.57548	-0.25925	3.57605	-1.9384	3.57567	18.7868	3.57623	1.19748	3.57429	1.18867	3.57559	6.7471
3.57749	2.21886	3.57943	2.44247	3.57937	0.64165	3.57881	-0.25892	3.57938	-1.93868	3.579	18.7819	3.57956	1.19444	3.57762	1.18669	3.57892	6.73872
3.58082	2.21811	3.58276	2.44021	3.5827	0.63946	3.58214	-0.25805	3.58271	-1.94148	3.58233	18.7773	3.58289	1.19077	3.58095	1.18501	3.58225	6.73193
3.58415	2.21757	3.58609	2.43557	3.58603	0.63751	3.58547	-0.25772	3.58604	-1.94541	3.58566	18.7724	3.58622	1.18732	3.58428	1.18278	3.58558	6.7251
3.58748	2.21688	3.58942	2.42883	3.58936	0.63562	3.5888	-0.25871	3.58937	-1.94683	3.58899	18.7677	3.58955	1.18588	3.5876	1.18044	3.58891	6.71614
3.59081	2.21605	3.59275	2.42319	3.59269	0.63399	3.59213	-0.26059	3.5927	-1.94601	3.59232	18.7624	3.59288	1.18607	3.59093	1.17814	3.59224	6.7039
3.59414	2.21492	3.59608	2.42212	3.59602	0.63278	3.59546	-0.26068	3.59603	-1.94484	3.59565	18.7544	3.59621	1.18808	3.59426	1.1763	3.59557	6.69201
3.59746	2.21291	3.59941	2.42325	3.59935	0.63062	3.59879	-0.26062	3.59936	-1.94535	3.59898	18.7435	3.59954	1.1901	3.59759	1.17526	3.5989	6.68268
3.60079	2.21111	3.60274	2.42317	3.60268	0.62895	3.60212	-0.26244	3.60269	-1.94716	3.60231	18.7372	3.60287	1.19272	3.60092	1.17491	3.60223	6.68087
3.60412	2.21099	3.60607	2.42158	3.60601	0.62668	3.60545	-0.26533	3.60602	-1.9491	3.60563	18.7321	3.6062	1.19492	3.60425	1.17487	3.60556	6.67836
3.60745	2.21076	3.6094	2.41905	3.60934	0.6229	3.60878	-0.26833	3.60935	-1.95009	3.60897	18.7273	3.60953	1.19557	3.60757	1.17345	3.60889	6.67219
3.61078	2.20887	3.61273	2.415	3.61267	0.61857	3.61211	-0.27096	3.61268	-1.95092	3.61229	18.7221	3.61286	1.19489	3.6109	1.17066	3.61222	6.66366
3.6141	2.20641	3.61606	2.41062	3.616	0.61438	3.61544	-0.27254	3.61601	-1.95196	3.61562	18.7173	3.61619	1.19454	3.61423	1.16853	3.61555	6.65456
3.61743	2.20371	3.61939	2.40655	3.61933	0.61102	3.61877	-0.2728	3.61934	-1.95371	3.61895	18.7142	3.61952	1.19588	3.61756	1.16705	3.61888	6.64878
3.62076	2.20028	3.62272	2.40309	3.62266	0.60868	3.62209	-0.2742	3.62267	-1.95374	3.62228	18.7087	3.62285	1.1982	3.62089	1.16568	3.62221	6.64072
3.62409	2.19623	3.62605	2.39963	3.62599	0.60659	3.62542	-0.27611	3.626	-1.95249	3.62561	18.7037	3.62618	1.19852	3.62422	1.16499	3.62554	6.63007
3.62742	2.19153	3.62938	2.4006	3.62932	0.60492	3.62875	-0.27784	3.62933	-1.95154	3.62894	18.6996	3.62951	1.19861	3.62754	1.16485	3.62887	6.61711
3.63075	2.18649	3.63271	2.39988	3.63265	0.60393	3.63208	-0.27875	3.63266	-1.95167	3.63227	18.6956	3.63284	1.19852	3.63087	1.16392	3.6322	6.60673
3.63407	2.18239	3.63604	2.39497	3.63598	0.60348	3.63541	-0.27931	3.63599	-1.9521	3.6356	18.6912	3.63617	1.19667	3.6342	1.16247	3.63552	6.59854
3.6374	2.18038	3.63937	2.38918	3.63931	0.60448	3.63874	-0.28101	3.63932	-1.95296	3.63893	18.6878	3.6395	1.19417	3.63753	1.16104	3.63886	6.59065
3.64073	2.17991	3.6427	2.38493	3.64264	0.60595	3.64207	-0.28317	3.64265	-1.95437	3.64226	18.6856	3.64283	1.19155	3.64086	1.15893	3.64218	6.58125
3.64406	2.17903	3.64603	2.38149	3.64597	0.60519	3.6454	-0.28623	3.64598	-1.95407	3.64559	18.6801	3.64616	1.18848	3.64419	1.15621	3.64551	6.57105
3.64739	2.177	3.64936	2.37805	3.6493	0.60459	3.64873	-0.28907	3.64931	-1.95569	3.64892	18.6733	3.64949	1.1853	3.64751	1.15416	3.64884	6.56258
3.65071	2.17451	3.65269	2.37615	3.65263	0.60406	3.65206	-0.29236	3.65264	-1.95909	3.65225	18.6668	3.65282	1.18428	3.65084	1.1534	3.65217	6.55474
3.65404	2.17272	3.65602	2.37426	3.65596	0.6039	3.65539	-0.29668	3.65597	-1.96195	3.65558	18.6611	3.65615	1.18433	3.65417	1.15299	3.6555	6.54958
3.65737	2.172	3.65935	2.37242	3.65929	0.60384	3.65872	-0.30099	3.6593	-1.96277	3.65891	18.6557	3.65948	1.18365	3.6575	1.15176	3.65883	6.54315
3.6607	2.1725	3.66268	2.3704	3.66262	0.60325	3.66205	-0.30361	3.66263	-1.96301	3.66224	18.6515	3.66281	1.18224	3.66083	1.14878	3.66216	6.53517
3.66403	2.17362	3.66601	2.36813	3.66595	0.60168	3.66538	-0.3053	3.66596	-1.96501	3.66557	18.6486	3.66614	1.181	3.66416	1.14451	3.66549	6.52763
3.66736	2.17466	3.66934	2.36578	3.66928	0.59889	3.66871	-0.30902	3.66929	-1.96918	3.6689	18.644	3.66947	1.18092	3.66748	1.14085	3.66882	6.51725
3.67068	2.17579	3.67267	2.36165	3.67261	0.59544	3.67204	-0.2173	3.67262	-1.97282	3.67223	18.6382	3.6728	1.18082	3.67081	1.13909	3.67215	6.50896
3.67401	2.17536	3.676	2.36029	3.67594	0.59262	3.67537	1.186	3.67595	-1.97598	3.67556	18.632	3.67613	1.18076	3.67414	1.13835	3.67548	6.50015
3.67734	2.17263	3.67933	2.3609	3.67927	0.5895	3.67869	1.18345	3.67928	-1.97913	3.67889	18.626	3.67946	1.18018	3.67747	1.13717	3.67881	6.4894
3.68067	2.16887	3.68266	2.36129	3.6826	0.58541	3.68202	1.18157	3.68261	-1.98214	3.68221	18.6196	3.68279	1.17924	3.6808	1.13566	3.68214	6.47821
3.684	2.16484	3.68599	2.36068	3.68593	0.58127	3.68535	1.18091	3.68594	-1.98469	3.68554	18.6145	3.68612	1.17862	3.68412	1.13398	3.68547	6.46764
3.68732	2.16108	3.68932	2.35919	3.68926	0.57905	3.68868	1.1811	3.68927	-1.98637	3.68887	18.611	3.68945	1.17872	3.68745	1.13229	3.6888	6.45652
3.69065	2.1578	3.69265	2.35785	3.69259	0.57774	3.69201	1.18015	3.6926	-1.98454	3.6922	18.6067	3.69278	1.179	3.69078	1.13058	3.69213	6.44183
3.69398	2.15476	3.69598	2.35705	3.69592	0.57629	3.69534	1.17977	3.69593	-1.98348	3.69553	18.6019	3.69611	1.17849	3.69411	1.12839	3.69546	6.4263
3.69731	2.15156	3.69931	2.35625	3.69925	0.57367	3.69867	1.17887	3.69926	-1.98456	3.69886	18.5962	3.69944	1.17672	3.69744	1.12615	3.69879	6.41036
3.70064	2.14779	3.70264	2.3555	3.70258	0.57049	3.702	1.17649	3.70259	-1.98613	3.70219	18.5901	3.70277	1.17489	3.70077	1.12501	3.70212	6.39857
3.70397	2.14246	3.70597	2.35521	3.70591	0.56768	3.70533	1.17385	3.70592	-1.98677	3.70552	18.5849	3.7061	1.17413	3.7041	1.12516	3.70545	6.38649
3.70729	2.13624	3.7093	2.35445	3.70924	0.56607	3.70866	1.17291	3.70925	-1.98628	3.70885	18.5819	3.70943	1.17385	3.70742	1.12506	3.70878	6.37628
3.71062	2.13086	3.71263	2.35428	3.71257	0.56509	3.71199	1.17339	3.71258	-1.98727	3.71218	18.5797	3.71276	1.17401	3.71075	1.12339	3.7121	6.36744
3.71395	2.12716	3.71596	2.35462	3.7159	0.56319	3.71532	1.17329	3.71591	-1.98906	3.71551	18.5757	3.71609	1.17423	3.71408	1.11994	3.71543	6.35844
3.71728	2.12533	3.71929	2.3528	3.71923	0.56031	3.71865	1.17208	3.71924	-1.99013	3.71884	18.5717	3.71942	1.17514	3.71741	1.11627	3.71876	6.34996
3.72061	2.12399	3.72262	2.34866	3.72256	0.55799	3.72198	1.17113	3.72257	-1.99065	3.72217	18.5673	3.72275	1.17654	3.72074	1.11411	3.72209	6.33868
3.72393	2.1229	3.72595	2.34502	3.72589	0.55737	3.72531	1.16976	3.7259	-1.99113	3.7255	18.5638	3.72608	1.17745	3.72407	1.11371	3.72542	6.32702
3.72726	2.12234	3.72928	2.34288	3.72922	0.55702	3.72864	1.16737	3.72923	-1.99192	3.72883	18.5599	3.72941	1.17751	3.72739	1.11386	3.72875	6.31353
3.73059	2.12174	3.73261	2.34226	3.73255	0.55605	3.73197	1.16327	3.73256	-1.9931	3.73216	18.5562	3.73274	1.17784	3.73072	1.11267	3.73208	6.3024
3.73392	2.12063	3.73594	2.34218	3.73588	0.55448	3.7353	1.1602	3.73589	-1.99419	3.73549	18.5531	3.73607	1.1788	3.73405	1.11061	3.73541	6.29284
3.73725	2.11939	3.73927	2.34101	3.73921	0.55272	3.73862	1.15714	3.73922	-1.9943	3.73882	18.551	3.7394	1.1799	3.73738	1.10975	3.73874	6.28395
3.74058	2.11793	3.7426	2.33783	3.74254	0.55241	3.74195	1.15495	3.74255	-1.99557	3.74215	18.5498	3.74273	1.18075	3.74071	1.10942	3.74207	6.27577
3.7439	2.11652	3.74593	2.33459	3.74587	0.55228	3.74528	1.15202	3.74588	-1.99744	3.74548	18.5478	3.74606	1.18171	3.74403	1.10767	3.7454	6.26997
3.74723	2.1161	3.74926	2.33054	3.7492	0.55165	3.74861	1.14809	3.74921	-1.99881	3.74881	18.5438	3.74939	1.18212	3.74736	1.10475	3.74873	6.26592
3.75056	2.11647	3.75259	2.32764	3.75253	0.55071	3.75194	1.14419	3.75254	-1.99883	3.75214	18.5384	3.75272	1.18175	3.75069	1.10189	3.75206	6.26076
3.75389	2.11635	3.75592	2.32465	3.75586	0.54991	3.75527	1.14137	3.75587	-1.99817	3.75547	18.5336	3.75605	1.18119	3.75402	1.10001	3.75539	6.2558
3.75722	2.11544	3.75925	2.32306	3.75919	0.54908	3.7586	1.13894	3.7592	-1.99806	3.7588	18.5287	3.75938	1.18017	3.75735	1.09946	3.75872	6.24931
3.76055	2.11434	3.76258	2.32208	3.76252	0.54644	3.76193	1.13636	3.76253	-1.9989	3.76213	18.5225	3.76271	1.17909	3.76068	1.09787	3.76205	6.24191
3.76387	2.11375	3.76591	2.32088	3.76585	0.54391	3.76526	1.13321	3.76586	-1.99942	3.76545	18.5165	3.76604	1.17942	3.764	1.09305	3.76538	6.2365
3.7672	2.11377	3.76924	2.31933	3.76918	0.54417	3.76859	1.13062	3.76919	-1.99988	3.76878	18.5105	3.76937	1.18015	3.76733	1.08774	3.76871	6.23584
3.77053	2.11354	3.77257	2.31744	3.77251	0.54526	3.77192	1.13031	3.77252	-2.00088	3.77211	18.5052	3.7727	1.17937	3.77066	1.08521	3.77203	6.23781
3.77386	2.11209	3.7759	2.31352	3.77584	0.54531	3.77525	1.13041	3.77585	-2.00236	3.77544	18.4992	3.77603	1.17757	3.77399	1.0846	3.77536	6.23641
3.77718	2.10981	3.77923	2.30992	3.77917	0.54452	3.77858	1.12937	3.77918	-2.00384	3.77877	18.4921	3.77936	1.17539	3.77732	1.08331	3.77869	6.23323
3.78051	2.10761	3.78256	2.30867	3.7825	0.54353	3.78191	1.12844	3.78251	-2.00503	3.7821	18.4842	3.78269	1.17302	3.78065	1.08053	3.78202	6.2291
3.78384	2.10576	3.78589	2.30717	3.78583	0.54074	3.78524	1.12881	3.78584	-2.00505	3.78543	18.4761	3.78602	1.17128	3.78397	1.07658	3.78535	6.22257
3.78717	2.10474	3.78922	2.30503	3.78916	0.53758	3.78857	1.13035	3.78917	-2.00623	3.78876	18.4686	3.78935	1.17132	3.7873	1.07329	3.78868	6.21482
3.7905	2.10428	3.79255	2.30316	3.79249	0.53393	3.7919	1.13214	3.7925	-2.00866	3.79209	18.4612	3.79268	1.17193	3.79063	1.07202	3.79201	6.20773
3.79383	2.10392	3.79588	2.30067	3.79582	0.53054	3.79522	1.13319	3.79583	-2.01058	3.79542	18.4554	3.79601	1.17341	3.79396	1.07138	3.79534	6.20189
3.79716	2.10311	3.79921	2.29826	3.79915	0.52763	3.79855	1.13347	3.79916	-2.01173	3.79875	18.4492	3.79934	1.17518	3.79729	1.0703	3.79867	6.19355
3.80048	2.10213	3.80254	2.29663	3.80248	0.52604	3.80188	1.13285	3.80249	-2.01279	3.80208	18.4449	3.80267	1.17524	3.80062	1.06931	3.802	6.18801
3.80381	2.10006	3.80587	2.29523	3.80581	0.52521	3.80521	1.13232	3.80582	-2.0143	3.80541	18.441	3.806	1.17311	3.80394	1.0697	3.80533	6.18267
3.80714	2.09553	3.8092	2.29372	3.80914	0.52331	3.80854	1.13192	3.80915	-2.01611	3.80874	18.4368	3.80933	1.17069	3.80727	1.07083	3.80866	6.1739
3.81047	2.09049	3.81253	2.29217	3.81247	0.51862	3.81187	1.13076	3.81248	-2.01872	3.81207	18.4328	3.81266	1.16944	3.8106	1.07035	3.81199	6.16238
3.8138	2.08704	3.81586	2.29047	3.8158	0.51366	3.8152	1.12825	3.81581	-2.02034	3.8154	18.4293	3.81599	1.16949	3.81393	1.06759	3.81532	6.14962
3.81712	2.08542	3.81919	2.28738	3.81913	0.51057	3.81853	1.12619	3.81914	-2.02184	3.81873	18.4269	3.81932	1.1693	3.81726	1.06424	3.81865	6.1398
3.82045	2.08482	3.82252	2.28392	3.82246	0.50677	3.82186	1.12493	3.82247	-2.02315	3.82206	18.4226	3.82265	1.16982	3.82059	1.06137	3.82198	6.13078
3.82378	2.0849	3.82585	2.28042	3.82579	0.50379	3.82519	1.12379	3.8258	-2.02458	3.82539	18.4187	3.82598	1.17029	3.82391	1.05909	3.82531	6.12336
3.82711	2.08389	3.82918	2.27861	3.82912	0.50217	3.82852	1.12197	3.82913	-2.02599	3.82872	18.4149	3.82931	1.16932	3.82724	1.0576	3.82864	6.11211
3.83044	2.0808	3.83251	2.27682	3.83245	0.5019	3.83185	1.1199	3.83246	-2.02663	3.83205	18.4113	3.83264	1.16795	3.83057	1.05613	3.83197	6.09723
3.83377	2.07711	3.83584	2.27542	3.83578	0.50172	3.83518	1.11731	3.83579	-2.02643	3.83538	18.4071	3.83597	1.16669	3.8339	1.05364	3.8353	6.08341
3.83709	2.07405	3.83917	2.27465	3.83911	0.49873	3.83851	1.11312	3.83912	-2.02717	3.83871	18.4015	3.8393	1.16489	3.83723	1.05047	3.83863	6.07591
3.84042	2.07163	3.8425	2.27461	3.84244	0.4953	3.84184	1.10921	3.84245	-2.02934	3.84203	18.3962	3.84263	1.16566	3.84056	1.04784	3.84196	6.07134
3.84375	2.06963	3.84583	2.27391	3.84577	0.4931	3.84517	1.10603	3.84578	-2.03209	3.84536	18.3915	3.84596	1.16932	3.84388	1.04554	3.84528	6.06485
3.84708	2.06886	3.84916	2.27075	3.8491	0.49135	3.8485	1.10404	3.84911	-2.03445	3.84869	18.3874	3.84929	1.17136	3.84721	1.04285	3.84861	6.05879
3.85041	2.07003	3.85249	2.26765	3.85243	0.48952	3.85183	1.10194	3.85244	-2.03532	3.85202	18.3828	3.85262	1.17208	3.85054	1.03999	3.85194	6.05075
3.85373	2.07187	3.85582	2.2642	3.85576	0.48794	3.85515	1.09955	3.85577	-2.03567	3.85535	18.3777	3.85595	1.17192	3.85387	1.03733	3.85527	6.0432
3.85706	2.07292	3.85915	2.26153	3.85909	0.48659	3.85848	1.09891	3.8591	-2.0354	3.85868	18.372	3.85928	1.17069	3.8572	1.03556	3.8586	6.03643
3.86039	2.07388	3.86247	2.25931	3.86242	0.4842	3.86181	1.09627	3.86243	-2.03526	3.86201	18.3663	3.86261	1.16975	3.86053	1.03448	3.86193	6.02921
3.86372	2.07363	3.8658	2.257	3.86575	0.48337	3.86514	1.09166	3.86576	-2.03584	3.86534	18.3619	3.86594	1.17126	3.86385	1.03328	3.86526	6.02162
3.86705	2.07209	3.86914	2.25477	3.86908	0.48364	3.86847	1.08765	3.86909	-2.03637	3.86867	18.3566	3.86927	1.1728	3.86718	1.03137	3.86859	6.01407
3.87038	2.0708	3.87247	2.25251	3.87241	0.48297	3.8718	1.08508	3.87242	-2.03666	3.872	18.3512	3.8726	1.17383	3.87051	1.02852	3.87192	6.01267
3.8737	2.07122	3.8758	2.25047	3.87574	0.48086	3.87513	1.08269	3.87575	-2.03714	3.87533	18.3461	3.87593	1.17404	3.87384	1.0256	3.87525	6.0118
3.87703	2.07244	3.87913	2.2485	3.87907	0.4783	3.87846	1.08142	3.87908	-2.03821	3.87866	18.3428	3.87926	1.17382	3.87717	1.02302	3.87858	6.0057
3.88036	2.07278	3.88246	2.24549	3.8824	0.47738	3.88179	1.08229	3.88241	-2.04015	3.88199	18.3398	3.88259	1.17194	3.88049	1.02063	3.88191	5.99666
3.88369	2.07221	3.88578	2.24127	3.88573	0.47655	3.88512	1.08141	3.88574	-2.04006	3.88532	18.3361	3.88592	1.16883	3.88382	1.01842	3.88524	5.9877
3.88702	2.07153	3.88911	2.23687	3.88906	0.47411	3.88845	1.0785	3.88907	-2.03855	3.88865	18.3317	3.88925	1.16589	3.88715	1.01676	3.88857	5.98014
3.89034	2.0701	3.89244	2.23387	3.89239	0.47132	3.89178	1.07591	3.8924	-2.03752	3.89198	18.325	3.89259	1.16479	3.89048	1.01594	3.8919	5.97406
3.89367	2.0673	3.89578	2.2311	3.89572	0.46847	3.89511	1.07475	3.89573	-2.03713	3.89531	18.3185	3.89592	1.16489	3.89381	1.01588	3.89523	5.97091
3.897	2.06413	3.89911	2.22876	3.89905	0.46563	3.89844	1.07379	3.89906	-2.03743	3.89864	18.314	3.89925	1.16689	3.89714	1.01601	3.89856	5.96718
3.90033	2.06114	3.90244	2.2267	3.90238	0.46346	3.90177	1.07173	3.90239	-2.03817	3.90197	18.3113	3.90258	1.16912	3.90047	1.01578	3.90189	5.96347
3.90366	2.05784	3.90577	2.22491	3.90571	0.46187	3.9051	1.07226	3.90571	-2.04007	3.9053	18.3077	3.90591	1.1699	3.90379	1.01536	3.90522	5.95883
3.90699	2.05565	3.9091	2.22388	3.90903	0.45958	3.90843	1.07416	3.90904	-2.04111	3.90862	18.303	3.90923	1.16921	3.90712	1.0156	3.90855	5.95263
3.91031	2.05579	3.91242	2.22393	3.91236	0.45589	3.91175	1.07458	3.91237	-2.0422	3.91195	18.2985	3.91256	1.16744	3.91045	1.01729	3.91188	5.94653
3.91364	2.05667	3.91575	2.22395	3.91569	0.45246	3.91508	1.07259	3.91571	-2.04352	3.91528	18.2931	3.91589	1.16628	3.91378	1.01889	3.9152	5.94175
3.91697	2.05694	3.91908	2.22311	3.91903	0.45163	3.91841	1.06814	3.91904	-2.04495	3.91861	18.2872	3.91923	1.16801	3.91711	1.01863	3.91853	5.93776
3.9203	2.05585	3.92242	2.22221	3.92236	0.45129	3.92174	1.06395	3.92237	-2.04589	3.92194	18.281	3.92256	1.17094	3.92043	1.01766	3.92186	5.93466
3.92363	2.05443	3.92575	2.21862	3.92569	0.45063	3.92507	1.06272	3.9257	-2.04628	3.92527	18.2754	3.92589	1.17242	3.92376	1.0166	3.92519	5.93284
3.92695	2.05406	3.92908	2.21614	3.92902	0.44937	3.9284	1.06344	3.92903	-2.047	3.9286	18.2701	3.92922	1.17284	3.92709	1.01544	3.92852	5.9292
3.93028	2.05398	3.93241	2.21367	3.93235	0.44749	3.93173	1.06278	3.93235	-2.04926	3.93193	18.2666	3.93255	1.17371	3.93042	1.01425	3.93185	5.92149
3.93361	2.05381	3.93574	2.21081	3.93567	0.44585	3.93506	1.06029	3.93568	-2.05112	3.93526	18.2641	3.93588	1.17512	3.93375	1.01265	3.93518	5.9123
3.93694	2.05208	3.93906	2.20839	3.939	0.44323	3.93839	1.05686	3.93901	-2.05227	3.93859	18.2596	3.93921	1.17552	3.93708	1.00991	3.93851	5.90017
3.94027	2.04934	3.94239	2.20793	3.94233	0.44075	3.94172	1.05398	3.94234	-2.05398	3.94192	18.2531	3.94254	1.17599	3.94041	1.00663	3.94184	5.88848
3.9436	2.04743	3.94572	2.20732	3.94567	0.43931	3.94505	1.05145	3.94567	-2.05559	3.94525	18.2462	3.94587	1.17654	3.94373	1.00393	3.94517	5.87647
3.94692	2.04665	3.94906	2.20641	3.949	0.43871	3.94838	1.04754	3.949	-2.05676	3.94858	18.2419	3.9492	1.17565	3.94706	1.00142	3.9485	5.86669
3.95025	2.04517	3.95239	2.20392	3.95232	0.43812	3.95171	1.04242	3.95233	-2.05897	3.95191	18.2384	3.95253	1.17503	3.95039	0.99849	3.95183	5.85937
3.95358	2.04169	3.95572	2.20048	3.95565	0.4374	3.95504	1.03791	3.95566	-2.06117	3.95524	18.2355	3.95586	1.17479	3.95372	0.99561	3.95516	5.85357
3.95691	2.03689	3.95905	2.19707	3.95898	0.43657	3.95837	1.03756	3.95899	-2.06109	3.95857	18.2328	3.95919	1.17321	3.95705	0.99404	3.95849	5.84678
3.96024	2.0327	3.96237	2.19411	3.96231	0.43449	3.9617	1.03716	3.96232	-2.06038	3.9619	18.2291	3.96252	1.16949	3.96038	0.99326	3.96182	5.83653
3.96356	2.02982	3.9657	2.19235	3.96564	0.43218	3.96503	1.03454	3.96565	-2.06054	3.96523	18.2255	3.96585	1.16788	3.9637	0.9918	3.96515	5.82483
3.96689	2.02728	3.96903	2.19297	3.96897	0.43019	3.96836	1.0307	3.96898	-2.06168	3.96856	18.2223	3.96918	1.16893	3.96703	0.99012	3.96848	5.8129
3.97022	2.02461	3.97236	2.19265	3.9723	0.42919	3.97168	1.02684	3.97231	-2.06287	3.97189	18.2191	3.97251	1.16903	3.97036	0.98797	3.97181	5.80548
3.97355	2.02243	3.97569	2.19279	3.97563	0.42861	3.97501	1.02391	3.97564	-2.06422	3.97522	18.2155	3.97584	1.16779	3.97369	0.98557	3.97513	5.80005
3.97688	2.02212	3.97902	2.19303	3.97896	0.42874	3.97834	1.02161	3.97897	-2.06599	3.97855	18.213	3.97917	1.16597	3.97702	0.98357	3.97846	5.79725
3.98021	2.02311	3.98235	2.19155	3.98229	0.42954	3.98167	1.02044	3.9823	-2.06744	3.98188	18.2108	3.9825	1.16381	3.98034	0.98242	3.98179	5.79596
3.98353	2.02263	3.98568	2.18916	3.98562	0.43034	3.985	1.01938	3.98563	-2.0675	3.98521	18.2077	3.98583	1.16165	3.98367	0.98121	3.98512	5.79378
3.98686	2.02034	3.98901	2.18664	3.98895	0.42969	3.98833	1.01934	3.98896	-2.06811	3.98854	18.2045	3.98916	1.16012	3.987	0.97895	3.98845	5.7918
3.99019	2.01759	3.99234	2.18428	3.99228	0.42909	3.99166	1.0196	3.99229	-2.06853	3.99186	18.2027	3.99249	1.16047	3.99033	0.97652	3.99178	5.78746
3.99352	2.01556	3.99567	2.18175	3.99561	0.42862	3.99499	1.01959	3.99562	-2.06844	3.99519	18.2011	3.99582	1.16141	3.99366	0.97457	3.99511	5.7791
3.99685	2.01471	3.999	2.18023	3.99894	0.42768	3.99832	1.01923	3.99895	-2.06909	3.99852	18.1966	3.99915	1.16269	3.99699	0.97257	3.99844	5.77044
4.00017	2.01455	4.00233	2.17838	4.00227	0.42645	4.00165	1.01659	4.00228	-2.07154	4.00185	18.1915	4.00248	1.16406	4.00031	0.97027	4.00177	5.76457
4.0035	2.01457	4.00566	2.17618	4.0056	0.42621	4.00498	1.01392	4.00561	-2.07433	4.00518	18.1882	4.00581	1.16435	4.00364	0.9681	4.0051	5.76012
4.00683	2.01506	4.00899	2.17359	4.00893	0.42706	4.00831	1.01232	4.00894	-2.07544	4.00851	18.1868	4.00914	1.16346	4.00697	0.96608	4.00843	5.75542
4.01016	2.0155	4.01232	2.17108	4.01226	0.42743	4.01164	1.0122	4.01227	-2.07609	4.01184	18.1855	4.01247	1.16206	4.0103	0.96406	4.01176	5.75078
4.01349	2.01478	4.01565	2.16925	4.01559	0.4259	4.01497	1.01186	4.0156	-2.07651	4.01517	18.1821	4.0158	1.16165	4.01363	0.96312	4.01509	5.74481
4.01682	2.01276	4.01898	2.16825	4.01892	0.42338	4.0183	1.01028	4.01893	-2.07694	4.0185	18.1785	4.01913	1.16264	4.01696	0.96335	4.01842	5.73778
4.02014	2.01056	4.02231	2.16722	4.02225	0.42107	4.02163	1.00842	4.02226	-2.07759	4.02183	18.1733	4.02246	1.16425	4.02028	0.96276	4.02175	5.73057
4.02347	2.0092	4.02564	2.16564	4.02558	0.41891	4.02496	1.00658	4.02559	-2.07855	4.02516	18.1682	4.02579	1.1644	4.02361	0.96062	4.02508	5.72442
4.0268	2.00852	4.02897	2.16407	4.02891	0.41613	4.02829	1.0046	4.02892	-2.08148	4.02849	18.1641	4.02912	1.16299	4.02694	0.95824	4.02841	5.7183
4.03013	2.00768	4.0323	2.16217	4.03224	0.41099	4.03162	1.00254	4.03225	-2.08334	4.03182	18.1605	4.03245	1.16185	4.03027	0.95621	4.03174	5.71197
4.03346	2.00742	4.03563	2.15995	4.03557	0.40594	4.03494	1.00043	4.03558	-2.08574	4.03515	18.1562	4.03578	1.16191	4.0336	0.95396	4.03507	5.70698
4.03678	2.00737	4.03896	2.15785	4.0389	0.40261	4.03827	0.99808	4.03891	-2.08862	4.03848	18.152	4.03911	1.16156	4.03693	0.95146	4.0384	5.70255
4.04011	2.00689	4.04229	2.15524	4.04223	0.4009	4.0416	0.99631	4.04224	-2.09138	4.04181	18.1507	4.04244	1.16021	4.04025	0.9495	4.04173	5.69763
4.04344	2.00579	4.04562	2.15298	4.04556	0.39954	4.04493	0.99587	4.04557	-2.09368	4.04514	18.1497	4.04577	1.15866	4.04358	0.94855	4.04505	5.69336
4.04677	2.00407	4.04895	2.1513	4.04889	0.3976	4.04826	0.99547	4.0489	-2.0957	4.04847	18.1455	4.0491	1.1572	4.04691	0.94861	4.04838	5.69026
4.0501	2.00209	4.05228	2.15052	4.05222	0.39502	4.05159	0.99347	4.05223	-2.09682	4.0518	18.1396	4.05243	1.15651	4.05024	0.94939	4.05171	5.68608
4.05342	2.00088	4.05561	2.14941	4.05555	0.39276	4.05492	0.99055	4.05556	-2.09835	4.05513	18.1338	4.05576	1.15557	4.05357	0.94887	4.05504	5.68002
4.05675	2.00057	4.05894	2.14726	4.05888	0.39259	4.05825	0.9884	4.05889	-2.09996	4.05846	18.1289	4.05909	1.15225	4.0569	0.94585	4.05837	5.67427
4.06008	1.99883	4.06227	2.14458	4.06221	0.39219	4.06158	0.9871	4.06222	-2.10156	4.06179	18.1239	4.06242	1.14795	4.06022	0.94238	4.0617	5.67012
4.06341	1.99643	4.0656	2.14179	4.06554	0.3912	4.06491	0.98645	4.06555	-2.10373	4.06511	18.1206	4.06575	1.14478	4.06355	0.94106	4.06503	5.6665
4.06674	1.99544	4.06893	2.13952	4.06887	0.39034	4.06824	0.98575	4.06888	-2.10592	4.06844	18.1184	4.06908	1.1444	4.06688	0.9417	4.06836	5.66129
4.07007	1.99639	4.07226	2.13668	4.0722	0.39117	4.07157	0.98462	4.07221	-2.10705	4.07177	18.115	4.07241	1.14573	4.07021	0.94149	4.07169	5.65675
4.07339	1.99599	4.07559	2.13437	4.07553	0.39271	4.0749	0.98357	4.07554	-2.10613	4.0751	18.1102	4.07574	1.14677	4.07354	0.94068	4.07502	5.65236
4.07672	1.99158	4.07892	2.13239	4.07886	0.39275	4.07823	0.98209	4.07887	-2.10428	4.07843	18.1048	4.07907	1.14685	4.07687	0.94	4.07835	5.64711
4.08005	1.98684	4.08225	2.13114	4.08219	0.39129	4.08156	0.98108	4.0822	-2.10397	4.08176	18.0996	4.0824	1.14617	4.08019	0.93945	4.08168	5.64157
4.08338	1.98269	4.08558	2.13027	4.08552	0.3882	4.08489	0.97989	4.08553	-2.10485	4.08509	18.0953	4.08573	1.14603	4.08352	0.93825	4.08501	5.63626
4.08671	1.9792	4.08891	2.12951	4.08885	0.38479	4.08821	0.97823	4.08886	-2.10538	4.08842	18.0916	4.08906	1.14524	4.08685	0.9354	4.08834	5.63025
4.09004	1.97633	4.09224	2.12822	4.09218	0.38281	4.09155	0.97641	4.09219	-2.10576	4.09175	18.088	4.09239	1.14427	4.09018	0.93119	4.09167	5.62167
4.09336	1.97384	4.09557	2.12651	4.09551	0.38185	4.09487	0.97399	4.09552	-2.10673	4.09508	18.0858	4.09572	1.14322	4.09351	0.92726	4.095	5.6152
4.09669	1.97143	4.0989	2.1256	4.09884	0.38071	4.0982	0.97238	4.09885	-2.10864	4.09841	18.0832	4.09905	1.14387	4.09684	0.92474	4.09833	5.60942
4.10002	1.97003	4.10223	2.12488	4.10217	0.37895	4.10153	0.97083	4.10218	-2.11054	4.10174	18.0802	4.10238	1.14546	4.10016	0.92323	4.10166	5.60241
4.10335	1.96979	4.10556	2.12442	4.1055	0.37725	4.10486	0.96819	4.10551	-2.11149	4.10507	18.0774	4.10571	1.14704	4.10349	0.92177	4.10499	5.59462
4.10668	1.96783	4.10889	2.1238	4.10883	0.37418	4.10819	0.96576	4.10884	-2.11067	4.1084	18.0744	4.10904	1.14802	4.10682	0.92021	4.10832	5.58805
4.11	1.96351	4.11222	2.12223	4.11216	0.37099	4.11152	0.96398	4.11217	-2.11019	4.11173	18.0708	4.11237	1.14859	4.11015	0.92004	4.11165	5.58349
4.11333	1.95906	4.11555	2.12116	4.11549	0.36752	4.11485	0.96242	4.1155	-2.11156	4.11506	18.0683	4.1157	1.14672	4.11348	0.92059	4.11498	5.58124
4.11666	1.95716	4.11888	2.12082	4.11882	0.36475	4.11818	0.96093	4.11883	-2.1139	4.11839	18.0681	4.11903	1.14464	4.11681	0.92018	4.11831	5.58065
4.11999	1.95792	4.12221	2.12012	4.12215	0.36239	4.12151	0.95981	4.12216	-2.11545	4.12172	18.0678	4.12236	1.14387	4.12013	0.919	4.12163	5.57827
4.12332	1.95958	4.12554	2.11889	4.12548	0.36099	4.12484	0.95842	4.12549	-2.1153	4.12505	18.0658	4.12569	1.14351	4.12346	0.91761	4.12496	5.57378
4.12665	1.96027	4.12887	2.11709	4.12881	0.36031	4.12817	0.9576	4.12882	-2.11527	4.12838	18.063	4.12902	1.14351	4.12679	0.91661	4.12829	5.5683
4.12997	1.95938	4.1322	2.11493	4.13214	0.35794	4.1315	0.95657	4.13215	-2.11644	4.13171	18.0586	4.13235	1.14385	4.13012	0.9171	4.13162	5.56248
4.1333	1.95792	4.13553	2.11233	4.13547	0.35377	4.13483	0.95587	4.13548	-2.11854	4.13504	18.0538	4.13568	1.14425	4.13345	0.9192	4.13495	5.55839
4.13663	1.95736	4.13886	2.11	4.1388	0.35087	4.13816	0.95522	4.13881	-2.12099	4.13837	18.049	4.13901	1.14473	4.13678	0.92118	4.13828	5.55389
4.13996	1.95718	4.14219	2.10795	4.14213	0.34908	4.14149	0.95316	4.14214	-2.12281	4.1417	18.0458	4.14234	1.1461	4.1401	0.92134	4.14161	5.54997
4.14329	1.9569	4.14552	2.10587	4.14546	0.34723	4.14482	0.95106	4.14547	-2.1233	4.14502	18.043	4.14567	1.14707	4.14343	0.91993	4.14494	5.54751
4.14661	1.95705	4.14885	2.1036	4.14879	0.3458	4.14815	0.94981	4.1488	-2.12456	4.14835	18.0403	4.149	1.14785	4.14676	0.91778	4.14827	5.54544
4.14994	1.95751	4.15218	2.10221	4.15212	0.34501	4.15147	0.94811	4.15213	-2.12717	4.15168	18.0373	4.15233	1.1486	4.15009	0.91464	4.1516	5.54262
4.15327	1.95719	4.15551	2.10111	4.15545	0.34397	4.1548	0.94708	4.15546	-2.12879	4.15501	18.0325	4.15566	1.14945	4.15342	0.91206	4.15493	5.5375
4.1566	1.95743	4.15884	2.09907	4.15878	0.34326	4.15813	0.94678	4.15879	-2.12986	4.15834	18.0261	4.15899	1.15056	4.15674	0.91197	4.15826	5.53068
4.15993	1.95726	4.16217	2.09647	4.16211	0.34107	4.16146	0.94601	4.16212	-2.1308	4.16167	18.0197	4.16232	1.15178	4.16007	0.91215	4.16159	5.52254
4.16326	1.95592	4.1655	2.09443	4.16544	0.33831	4.16479	0.94366	4.16545	-2.13218	4.165	18.0152	4.16565	1.15181	4.1634	0.91088	4.16492	5.51685
4.16658	1.95455	4.16883	2.09322	4.16877	0.33661	4.16812	0.94137	4.16878	-2.13478	4.16833	18.011	4.16898	1.15155	4.16673	0.90931	4.16825	5.51037
4.16991	1.95434	4.17216	2.09108	4.1721	0.33682	4.17145	0.93856	4.17211	-2.13725	4.17166	18.0078	4.17231	1.15215	4.17006	0.90686	4.17158	5.50393
4.17324	1.95473	4.17549	2.08868	4.17543	0.33732	4.17478	0.93609	4.17544	-2.13831	4.17499	18.0062	4.17564	1.15353	4.17339	0.90282	4.17491	5.49818
4.17657	1.95399	4.17882	2.08694	4.17876	0.33588	4.17811	0.93379	4.17877	-2.13741	4.17832	18.0066	4.17897	1.15445	4.17671	0.89892	4.17824	5.4935
4.1799	1.95226	4.18215	2.08636	4.18209	0.33336	4.18144	0.93284	4.1821	-2.13649	4.18165	18.0074	4.1823	1.15347	4.18004	0.89747	4.18157	5.48973
4.18323	1.95144	4.18548	2.08577	4.18542	0.33032	4.18477	0.93222	4.18543	-2.13707	4.18498	18.0049	4.18563	1.15171	4.18337	0.89725	4.1849	5.48735
4.18655	1.95097	4.18881	2.08579	4.18875	0.32778	4.1881	0.93008	4.18876	-2.13851	4.18831	18.0012	4.18896	1.15119	4.1867	0.89615	4.18822	5.4836
4.18988	1.94976	4.19214	2.08612	4.19208	0.32558	4.19143	0.92714	4.19209	-2.13962	4.19164	17.9971	4.19229	1.15112	4.19003	0.89532	4.19155	5.47959
4.19321	1.94802	4.19547	2.08467	4.19541	0.32387	4.19476	0.92643	4.19542	-2.13973	4.19497	17.9938	4.19562	1.15118	4.19336	0.89458	4.19488	5.47714
4.19654	1.94588	4.1988	2.08275	4.19874	0.32133	4.19809	0.92496	4.19875	-2.14077	4.1983	17.9918	4.19895	1.15114	4.19669	0.8928	4.19821	5.47399
4.19987	1.94119	4.20213	2.08068	4.20207	0.3167	4.20142	0.9231	4.20208	-2.14268	4.20163	17.9905	4.20228	1.15118	4.20001	0.89063	4.20154	5.46935
4.20319	1.93714	4.20546	2.07739	4.2054	0.31344	4.20475	0.92265	4.20541	-2.14428	4.20496	17.9888	4.20561	1.15211	4.20334	0.89022	4.20487	5.46505
4.20652	1.93511	4.20879	2.07361	4.20873	0.31175	4.20808	0.92277	4.20874	-2.14446	4.20829	17.9851	4.20894	1.154	4.20667	0.89124	4.2082	5.46114
4.20985	1.93359	4.21212	2.069	4.21206	0.30806	4.2114	0.92288	4.21207	-2.14411	4.21162	17.9809	4.21227	1.15381	4.21	0.89228	4.21153	5.45909
4.21318	1.93157	4.21545	2.06573	4.21539	0.30438	4.21473	0.9234	4.2154	-2.14457	4.21495	17.9769	4.2156	1.15193	4.21333	0.89399	4.21486	5.45957
4.21651	1.92934	4.21878	2.06471	4.21872	0.30179	4.21806	0.9231	4.21873	-2.14616	4.21828	17.9709	4.21893	1.14978	4.21665	0.89474	4.21819	5.46061
4.21983	1.92673	4.22211	2.06401	4.22205	0.29948	4.22139	0.92244	4.22206	-2.14811	4.2216	17.9651	4.22226	1.14902	4.21998	0.89381	4.22152	5.46006
4.22316	1.92206	4.22544	2.06255	4.22538	0.29667	4.22472	0.92153	4.22539	-2.14954	4.22493	17.9627	4.22559	1.1492	4.22331	0.89251	4.22485	5.45667
4.22649	1.91701	4.22877	2.0597	4.22871	0.29427	4.22805	0.92151	4.22872	-2.15065	4.22826	17.9627	4.22892	1.14936	4.22664	0.89215	4.22818	5.45168
4.22982	1.91402	4.2321	2.05633	4.23204	0.292	4.23138	0.92202	4.23205	-2.15147	4.23159	17.9594	4.23225	1.1485	4.22997	0.89319	4.23151	5.4457
4.23315	1.91315	4.23543	2.05287	4.23537	0.28916	4.23471	0.92157	4.23538	-2.15284	4.23492	17.9554	4.23558	1.14637	4.2333	0.89506	4.23484	5.43929
4.23648	1.91332	4.23876	2.05173	4.2387	0.2865	4.23804	0.91935	4.23871	-2.15564	4.23825	17.9523	4.23891	1.14399	4.23662	0.89599	4.23817	5.43308
4.2398	1.91542	4.24209	2.0495	4.24203	0.2866	4.24137	0.91601	4.24204	-2.15807	4.24158	17.9485	4.24224	1.14206	4.23995	0.89568	4.2415	5.43014
4.24313	1.9183	4.24542	2.04707	4.24536	0.28743	4.2447	0.91302	4.24537	-2.15866	4.24491	17.9437	4.24557	1.13989	4.24328	0.8942	4.24483	5.42653
4.24646	1.91906	4.24875	2.04461	4.24869	0.28711	4.24803	0.90905	4.2487	-2.15939	4.24824	17.9392	4.2489	1.13771	4.24661	0.892	4.24816	5.42115
4.24979	1.91757	4.25208	2.04185	4.25202	0.28586	4.25136	0.90505	4.25203	-2.15926	4.25157	17.9359	4.25223	1.1368	4.24994	0.88954	4.25148	5.41568
4.25312	1.9169	4.25541	2.03955	4.25535	0.28588	4.25469	0.90144	4.25536	-2.15806	4.2549	17.9329	4.25556	1.13704	4.25327	0.88691	4.25481	5.41005
4.25645	1.91687	4.25874	2.03902	4.25868	0.28592	4.25802	0.89875	4.25869	-2.15735	4.25823	17.93	4.25889	1.13931	4.25659	0.88353	4.25814	5.40267
4.25977	1.91606	4.26207	2.03577	4.26201	0.28469	4.26135	0.89646	4.26202	-2.15834	4.26156	17.9271	4.26222	1.14205	4.25992	0.8814	4.26147	5.39674
4.2631	1.91545	4.2654	2.03333	4.26534	0.28362	4.26468	0.8935	4.26535	-2.15941	4.26489	17.9219	4.26556	1.14279	4.26325	0.88028	4.2648	5.39442
4.26643	1.91531	4.26873	2.03279	4.26867	0.28243	4.268	0.8907	4.26868	-2.15924	4.26822	17.915	4.26889	1.14152	4.26658	0.87924	4.26813	5.39279
4.26976	1.91405	4.27206	2.03171	4.272	0.28054	4.27133	0.88775	4.27201	-2.15929	4.27155	17.9096	4.27222	1.14013	4.26991	0.87763	4.27146	5.39136
4.27309	1.91161	4.27539	2.02906	4.27533	0.2785	4.27466	0.88469	4.27534	-2.15997	4.27488	17.9066	4.27555	1.13983	4.27324	0.87492	4.27479	5.38972
4.27641	1.91	4.27872	2.02637	4.27866	0.27547	4.27799	0.88092	4.27867	-2.1592	4.27821	17.9035	4.27888	1.14009	4.27656	0.87123	4.27812	5.38677
4.27974	1.90807	4.28205	2.02379	4.28199	0.2723	4.28132	0.87714	4.282	-2.15741	4.28154	17.8997	4.28221	1.13926	4.27989	0.86714	4.28145	5.38309
4.28307	1.90625	4.28538	2.02328	4.28532	0.26806	4.28465	0.87391	4.28533	-2.15606	4.28487	17.8952	4.28554	1.13784	4.28322	0.86439	4.28478	5.37864
4.2864	1.90516	4.28871	2.02228	4.28865	0.26389	4.28798	0.87134	4.28866	-2.15604	4.2882	17.8918	4.28887	1.13773	4.28655	0.86264	4.28811	5.37693
4.28973	1.90444	4.29204	2.02182	4.29198	0.26021	4.29131	0.86984	4.29199	-2.15673	4.29153	17.889	4.2922	1.13788	4.28988	0.86193	4.29144	5.37535
4.29305	1.9034	4.29537	2.02264	4.29531	0.25641	4.29464	0.86854	4.29532	-2.15884	4.29486	17.886	4.29553	1.13778	4.29321	0.86164	4.29477	5.3726
4.29638	1.90161	4.2987	2.0238	4.29864	0.25215	4.29797	0.86647	4.29865	-2.16062	4.29818	17.8824	4.29886	1.13651	4.29653	0.86226	4.2981	5.37006
4.29971	1.89938	4.30203	2.02361	4.30197	0.24978	4.3013	0.86407	4.30198	-2.16022	4.30151	17.8774	4.30219	1.13387	4.29986	0.86344	4.30143	5.36749
4.30304	1.89907	4.30536	2.02095	4.3053	0.24906	4.30463	0.86209	4.30531	-2.15946	4.30484	17.872	4.30552	1.13006	4.30319	0.86409	4.30476	5.36351
4.30637	1.89895	4.30869	2.01644	4.30863	0.24777	4.30796	0.86078	4.30864	-2.15989	4.30817	17.8672	4.30885	1.1287	4.30652	0.86299	4.30809	5.35729
4.3097	1.89909	4.31202	2.01099	4.31196	0.24714	4.31129	0.86106	4.31197	-2.16125	4.3115	17.8639	4.31218	1.12851	4.30985	0.86006	4.31142	5.35085
4.31302	1.89911	4.31535	2.00774	4.31529	0.24659	4.31462	0.8617	4.3153	-2.16323	4.31483	17.8605	4.31551	1.12834	4.31318	0.85712	4.31475	5.34547
4.31635	1.89838	4.31868	2.00588	4.31862	0.24653	4.31794	0.85992	4.31862	-2.16462	4.31816	17.8568	4.31884	1.12765	4.3165	0.85498	4.31808	5.34198
4.31968	1.89652	4.32201	2.00489	4.32195	0.24652	4.32128	0.85874	4.32196	-2.16558	4.32149	17.8529	4.32217	1.12677	4.31983	0.85403	4.32141	5.33872
4.32301	1.89333	4.32534	2.00352	4.32528	0.24457	4.32461	0.8566	4.32529	-2.16671	4.32482	17.8485	4.3255	1.12644	4.32316	0.85369	4.32473	5.33528
4.32634	1.89056	4.32867	2.00062	4.32861	0.24368	4.32793	0.85318	4.32862	-2.168	4.32815	17.8443	4.32883	1.12779	4.32649	0.8533	4.32806	5.33226
4.32967	1.88924	4.332	1.99818	4.33193	0.24411	4.33126	0.85003	4.33195	-2.16915	4.33148	17.8411	4.33216	1.12799	4.32982	0.85208	4.33139	5.32955
4.33299	1.88807	4.33533	1.99553	4.33527	0.2439	4.33459	0.84907	4.33528	-2.16999	4.33481	17.8383	4.33549	1.1274	4.33315	0.85053	4.33472	5.32781
4.33632	1.88543	4.33866	1.99082	4.33859	0.24468	4.33792	0.84833	4.33861	-2.17063	4.33814	17.8353	4.33882	1.12698	4.33647	0.84887	4.33805	5.32675
4.33965	1.88192	4.34199	1.98612	4.34192	0.24527	4.34125	0.84539	4.34194	-2.17179	4.34147	17.8334	4.34215	1.1259	4.3398	0.84753	4.34138	5.32463
4.34298	1.87943	4.34532	1.98318	4.34525	0.24432	4.34458	0.84222	4.34527	-2.17365	4.3448	17.8322	4.34548	1.1247	4.34313	0.84633	4.34471	5.32108
4.34631	1.8791	4.34865	1.98142	4.34858	0.24105	4.34791	0.83976	4.3486	-2.17473	4.34813	17.8303	4.34881	1.12437	4.34646	0.84488	4.34804	5.31738
4.34963	1.87844	4.35198	1.98025	4.35192	0.23827	4.35124	0.83665	4.35192	-2.17659	4.35146	17.8279	4.35214	1.12601	4.34979	0.8439	4.35137	5.31477
4.35296	1.87699	4.35531	1.97966	4.35525	0.23716	4.35457	0.83276	4.35525	-2.17897	4.35479	17.8238	4.35547	1.12708	4.35311	0.84454	4.3547	5.31359
4.35629	1.87526	4.35864	1.97882	4.35858	0.23627	4.3579	0.82961	4.35858	-2.18091	4.35812	17.8197	4.3588	1.12628	4.35644	0.84427	4.35803	5.31211
4.35962	1.87342	4.36197	1.97674	4.36191	0.23528	4.36123	0.82814	4.36191	-2.18216	4.36145	17.8163	4.36213	1.12565	4.35977	0.84316	4.36136	5.30718
4.36295	1.87223	4.3653	1.97394	4.36524	0.23597	4.36456	0.82775	4.36524	-2.18355	4.36477	17.8141	4.36546	1.12595	4.3631	0.84244	4.36469	5.30145
4.36627	1.87213	4.36863	1.97258	4.36857	0.23717	4.36789	0.8293	4.36857	-2.1865	4.3681	17.8119	4.36879	1.12611	4.36643	0.8418	4.36802	5.2971
4.3696	1.87318	4.37196	1.97192	4.3719	0.23607	4.37122	0.82974	4.3719	-2.1897	4.37143	17.8074	4.37212	1.12527	4.36976	0.84113	4.37135	5.29426
4.37293	1.87251	4.37529	1.97128	4.37523	0.23392	4.37455	0.82751	4.37523	-2.19223	4.37476	17.8014	4.37545	1.12442	4.37308	0.84084	4.37468	5.29163
4.37626	1.87099	4.37862	1.97064	4.37855	0.23406	4.37788	0.8241	4.37856	-2.1946	4.37809	17.7964	4.37878	1.12423	4.37641	0.84066	4.37801	5.28791
4.37959	1.87164	4.38195	1.96896	4.38188	0.23276	4.3812	0.82157	4.38189	-2.197	4.38142	17.7922	4.38211	1.12459	4.37974	0.83987	4.38134	5.28342
4.38292	1.87223	4.38528	1.96646	4.38521	0.23093	4.38453	0.82051	4.38522	-2.19899	4.38475	17.7881	4.38544	1.12667	4.38307	0.83813	4.38467	5.27945
4.38624	1.87152	4.38861	1.9638	4.38854	0.23125	4.38786	0.81822	4.38855	-2.20044	4.38808	17.7845	4.38877	1.12915	4.3864	0.83531	4.388	5.27768
4.38957	1.87011	4.39194	1.96092	4.39187	0.23167	4.39119	0.81465	4.39188	-2.20187	4.39141	17.7812	4.3921	1.13021	4.38973	0.83237	4.39133	5.27692
4.3929	1.87017	4.39527	1.95834	4.3952	0.22949	4.39452	0.81162	4.39521	-2.20164	4.39474	17.779	4.39543	1.13006	4.39306	0.83088	4.39465	5.27532
4.39623	1.87099	4.3986	1.95649	4.39853	0.2263	4.39785	0.80924	4.39854	-2.20205	4.39807	17.7783	4.39876	1.13013	4.39638	0.83174	4.39798	5.27267
4.39956	1.87089	4.40193	1.95485	4.40186	0.22281	4.40118	0.80722	4.40187	-2.20395	4.4014	17.7779	4.40209	1.13199	4.39971	0.8328	4.40131	5.27067
4.40289	1.87107	4.40526	1.95323	4.40519	0.21943	4.40451	0.80509	4.4052	-2.20602	4.40473	17.7767	4.40542	1.13442	4.40304	0.83224	4.40464	5.27147
4.40621	1.87022	4.40859	1.95209	4.40852	0.21634	4.40784	0.80262	4.40853	-2.20673	4.40806	17.7737	4.40875	1.13534	4.40637	0.8306	4.40797	5.27306
4.40954	1.86744	4.41192	1.9502	4.41185	0.21499	4.41117	0.80072	4.41186	-2.20638	4.41139	17.7711	4.41208	1.13542	4.4097	0.82837	4.4113	5.2726
4.41287	1.86439	4.41525	1.94833	4.41518	0.2143	4.4145	0.8005	4.41519	-2.20774	4.41472	17.7696	4.41541	1.13518	4.41303	0.82571	4.41463	5.27091
4.4162	1.86316	4.41858	1.94584	4.41851	0.21233	4.41783	0.80082	4.41852	-2.21038	4.41805	17.7681	4.41874	1.13497	4.41635	0.82339	4.41796	5.26974
4.41953	1.86281	4.42191	1.94327	4.42184	0.20872	4.42116	0.80114	4.42185	-2.21177	4.42138	17.7659	4.42207	1.13472	4.41968	0.82203	4.42129	5.26916
4.42285	1.86004	4.42524	1.94111	4.42517	0.20453	4.42449	0.80033	4.42518	-2.21245	4.42471	17.7632	4.4254	1.1341	4.42301	0.8208	4.42462	5.26838
4.42618	1.85724	4.42857	1.93905	4.4285	0.20097	4.42782	0.79926	4.42851	-2.21337	4.42804	17.7603	4.42873	1.1338	4.42634	0.81931	4.42795	5.26696
4.42951	1.85499	4.4319	1.93703	4.43183	0.19674	4.43115	0.79851	4.43184	-2.21462	4.43137	17.7576	4.43206	1.13355	4.42967	0.81953	4.43128	5.26405
4.43284	1.85221	4.43523	1.93466	4.43516	0.19408	4.43447	0.79679	4.43517	-2.21591	4.4347	17.7549	4.43539	1.13182	4.43299	0.81904	4.43461	5.26041
4.43617	1.84885	4.43856	1.93131	4.43849	0.19242	4.43781	0.79424	4.4385	-2.21834	4.43802	17.7516	4.43872	1.12932	4.43632	0.81637	4.43794	5.25753
4.4395	1.84575	4.44189	1.92812	4.44182	0.19193	4.44113	0.79268	4.44183	-2.21973	4.44135	17.7477	4.44205	1.12783	4.43965	0.81298	4.44127	5.25561
4.44282	1.8434	4.44522	1.92546	4.44515	0.19169	4.44446	0.79116	4.44516	-2.22015	4.44468	17.7435	4.44538	1.12824	4.44298	0.8102	4.4446	5.25305
4.44615	1.84107	4.44855	1.92304	4.44848	0.18998	4.44779	0.78957	4.44849	-2.22093	4.44801	17.7386	4.44871	1.12863	4.44631	0.80857	4.44793	5.24902
4.44948	1.84029	4.45188	1.92123	4.45181	0.1878	4.45112	0.78782	4.45182	-2.22206	4.45134	17.7352	4.45204	1.12777	4.44964	0.80808	4.45126	5.24477
4.45281	1.84044	4.45521	1.92027	4.45514	0.18622	4.45445	0.78558	4.45515	-2.22239	4.45467	17.7328	4.45537	1.12742	4.45296	0.80851	4.45459	5.2416
4.45614	1.84009	4.45854	1.91785	4.45847	0.18514	4.45778	0.78098	4.45848	-2.22179	4.458	17.7303	4.4587	1.12644	4.45629	0.8087	4.45791	5.23937
4.45946	1.84019	4.46187	1.91628	4.4618	0.18354	4.46111	0.7758	4.46181	-2.22213	4.46133	17.7277	4.46203	1.12487	4.45962	0.80798	4.46124	5.2361
4.46279	1.84253	4.4652	1.91479	4.46513	0.18125	4.46444	0.77061	4.46514	-2.22434	4.46466	17.7253	4.46536	1.12361	4.46295	0.8059	4.46457	5.23204
4.46612	1.84551	4.46853	1.91317	4.46846	0.17934	4.46777	0.76722	4.46847	-2.22679	4.46799	17.7228	4.46869	1.12286	4.46628	0.802	4.4679	5.22853
4.46945	1.84488	4.47186	1.91209	4.47179	0.17751	4.4711	0.76501	4.4718	-2.22862	4.47132	17.7184	4.47202	1.12197	4.46961	0.79884	4.47123	5.22681
4.47278	1.84336	4.47519	1.91236	4.47512	0.17667	4.47443	0.76495	4.47513	-2.23034	4.47465	17.713	4.47535	1.12131	4.47293	0.79635	4.47456	5.2261
4.47611	1.84182	4.47852	1.91321	4.47845	0.17663	4.47776	0.7653	4.47846	-2.23143	4.47798	17.7091	4.47868	1.1226	4.47626	0.79434	4.47789	5.22265
4.47943	1.84058	4.48185	1.91381	4.48178	0.17574	4.48109	0.76285	4.48179	-2.23168	4.48131	17.7071	4.48201	1.12401	4.47959	0.79246	4.48122	5.21694
4.48276	1.83943	4.48518	1.91367	4.48511	0.17452	4.48442	0.75899	4.48512	-2.23178	4.48464	17.7057	4.48534	1.12291	4.48292	0.79084	4.48455	5.21146
4.48609	1.83847	4.48851	1.91279	4.48844	0.17399	4.48775	0.75571	4.48845	-2.23263	4.48797	17.7048	4.48867	1.12093	4.48625	0.78902	4.48788	5.20854
4.48942	1.83825	4.49184	1.9112	4.49177	0.17427	4.49108	0.75281	4.49178	-2.23461	4.4913	17.7043	4.492	1.11959	4.48958	0.78634	4.49121	5.20758
4.49275	1.8395	4.49517	1.90923	4.4951	0.17503	4.49441	0.74954	4.49511	-2.23691	4.49463	17.702	4.49533	1.11889	4.4929	0.78315	4.49454	5.20728
4.49608	1.83921	4.4985	1.90766	4.49843	0.17513	4.49773	0.74736	4.49844	-2.23838	4.49796	17.6986	4.49866	1.11789	4.49623	0.78109	4.49787	5.20626
4.4994	1.83767	4.50183	1.90706	4.50176	0.1733	4.50106	0.74619	4.50177	-2.23833	4.50129	17.6949	4.50199	1.11767	4.49956	0.77915	4.5012	5.20291
4.50273	1.83471	4.50516	1.90553	4.50509	0.17228	4.50439	0.74476	4.5051	-2.23777	4.50462	17.6911	4.50532	1.11917	4.50289	0.77741	4.50453	5.19955
4.50606	1.83193	4.50849	1.90396	4.50842	0.17231	4.50772	0.74337	4.50843	-2.23838	4.50795	17.6876	4.50865	1.12029	4.50622	0.77768	4.50786	5.19893
4.50939	1.83142	4.51182	1.90275	4.51175	0.1733	4.51105	0.74266	4.51176	-2.23947	4.51128	17.6856	4.51198	1.11985	4.50955	0.77825	4.51119	5.19862
4.51272	1.83248	4.51515	1.90031	4.51508	0.17416	4.51438	0.74035	4.51509	-2.24013	4.51461	17.6848	4.51531	1.11809	4.51287	0.77734	4.51452	5.19843
4.51604	1.83348	4.51848	1.89712	4.51841	0.17298	4.51771	0.73773	4.51842	-2.24034	4.51793	17.6832	4.51864	1.11648	4.5162	0.77591	4.51785	5.20079
4.51937	1.83451	4.52181	1.89379	4.52174	0.17093	4.52104	0.73676	4.52175	-2.24078	4.52126	17.6796	4.52197	1.11593	4.51953	0.77402	4.52118	5.20483
4.5227	1.83528	4.52514	1.89046	4.52507	0.17054	4.52437	0.73682	4.52508	-2.24176	4.52459	17.6742	4.5253	1.11574	4.52286	0.77225	4.52451	5.20696
4.52603	1.83598	4.52847	1.88649	4.5284	0.17065	4.5277	0.73593	4.52841	-2.24299	4.52792	17.6685	4.52863	1.11472	4.52619	0.77201	4.52783	5.20735
4.52936	1.83563	4.5318	1.88309	4.53173	0.16972	4.53103	0.73413	4.53174	-2.24408	4.53125	17.6626	4.53196	1.11359	4.52952	0.77314	4.53116	5.20566
4.53268	1.83309	4.53513	1.87972	4.53506	0.16724	4.53436	0.73306	4.53507	-2.24429	4.53458	17.658	4.53529	1.11278	4.53284	0.77425	4.53449	5.20141
4.53601	1.82977	4.53846	1.87663	4.53839	0.16413	4.53769	0.73306	4.5384	-2.24347	4.53791	17.6549	4.53862	1.11264	4.53617	0.7747	4.53782	5.19694
4.53934	1.82693	4.54179	1.87398	4.54172	0.16072	4.54102	0.7335	4.54173	-2.24399	4.54124	17.6528	4.54195	1.11301	4.5395	0.77401	4.54115	5.19506
4.54267	1.82497	4.54512	1.87237	4.54505	0.15891	4.54435	0.73452	4.54506	-2.24488	4.54457	17.651	4.54528	1.11308	4.54283	0.77093	4.54448	5.19468
4.546	1.82298	4.54845	1.87164	4.54838	0.15753	4.54768	0.73586	4.54839	-2.24497	4.5479	17.6497	4.54861	1.11189	4.54616	0.76816	4.54781	5.19227
4.54933	1.82072	4.55178	1.87118	4.55171	0.15454	4.55101	0.73702	4.55172	-2.24442	4.55123	17.6483	4.55194	1.11075	4.54948	0.76576	4.55114	5.18697
4.55265	1.81751	4.55511	1.87044	4.55504	0.15089	4.55434	0.7377	4.55505	-2.24423	4.55456	17.6458	4.55527	1.112	4.55281	0.76463	4.55447	5.18108
4.55598	1.81381	4.55844	1.86903	4.55837	0.14794	4.55766	0.73581	4.55838	-2.24458	4.55789	17.6429	4.5586	1.11339	4.55614	0.76416	4.5578	5.17425
4.55931	1.81041	4.56177	1.86777	4.5617	0.14566	4.56099	0.73291	4.56171	-2.24447	4.56122	17.6401	4.56193	1.11369	4.55947	0.76426	4.56113	5.1675
4.56264	1.8076	4.5651	1.86576	4.56503	0.14234	4.56432	0.7308	4.56504	-2.24349	4.56455	17.6375	4.56526	1.11313	4.5628	0.76451	4.56446	5.16326
4.56597	1.80495	4.56843	1.86349	4.56836	0.1375	4.56765	0.73031	4.56837	-2.24318	4.56788	17.6356	4.56859	1.11202	4.56613	0.76341	4.56779	5.16142
4.5693	1.80217	4.57176	1.86177	4.57169	0.13262	4.57098	0.73049	4.5717	-2.24342	4.57121	17.6342	4.57192	1.11131	4.56945	0.76023	4.57112	5.16172
4.57262	1.80083	4.57509	1.86092	4.57502	0.12987	4.57431	0.73051	4.57503	-2.24375	4.57454	17.633	4.57525	1.11147	4.57278	0.75787	4.57445	5.1639
4.57595	1.80083	4.57842	1.8604	4.57835	0.12706	4.57764	0.72998	4.57836	-2.24458	4.57787	17.6323	4.57858	1.1114	4.57611	0.75592	4.57778	5.16684
4.57928	1.80147	4.58175	1.86037	4.58168	0.12485	4.58097	0.72786	4.58169	-2.24609	4.5812	17.6316	4.58191	1.11144	4.57944	0.75427	4.58111	5.16896
4.58261	1.80223	4.58508	1.85993	4.58501	0.12329	4.5843	0.72509	4.58502	-2.24818	4.58453	17.6305	4.58524	1.11124	4.58277	0.75415	4.58444	5.16846
4.58594	1.80314	4.58841	1.85882	4.58834	0.12221	4.58763	0.7215	4.58835	-2.25047	4.58786	17.6291	4.58857	1.11086	4.5861	0.75535	4.58777	5.16801
4.58926	1.80383	4.59174	1.85708	4.59167	0.12096	4.59096	0.71734	4.59168	-2.25256	4.59119	17.6271	4.5919	1.11032	4.58943	0.7559	4.5911	5.16906
4.59259	1.80337	4.59507	1.85483	4.595	0.1199	4.59429	0.71327	4.59501	-2.25415	4.59452	17.6224	4.59523	1.10966	4.59275	0.75603	4.59443	5.1708
4.59592	1.8041	4.5984	1.85219	4.59833	0.11979	4.59762	0.7107	4.59834	-2.25539	4.59785	17.6176	4.59856	1.10937	4.59608	0.75514	4.59775	5.1723
4.59925	1.80303	4.60173	1.84991	4.60166	0.11911	4.60095	0.70984	4.60167	-2.25657	4.60117	17.6149	4.60189	1.10948	4.59941	0.75359	4.60108	5.17236
4.60258	1.80074	4.60506	1.84902	4.60499	0.11838	4.60428	0.70849	4.605	-2.25818	4.6045	17.6141	4.60522	1.10965	4.60274	0.75256	4.60441	5.17102
4.6059	1.79862	4.60839	1.84973	4.60832	0.11737	4.60761	0.7058	4.60833	-2.26044	4.60783	17.6136	4.60855	1.11077	4.60607	0.75267	4.60774	5.16909
4.60923	1.79709	4.61172	1.85105	4.61165	0.11529	4.61093	0.70252	4.61166	-2.26178	4.61116	17.6122	4.61188	1.11186	4.6094	0.75295	4.61107	5.16591
4.61256	1.79553	4.61505	1.8519	4.61498	0.11306	4.61426	0.69876	4.61499	-2.2622	4.61449	17.6103	4.61521	1.11157	4.61272	0.75169	4.6144	5.16329
4.61589	1.79251	4.61838	1.85154	4.61831	0.11194	4.61759	0.69479	4.61832	-2.26213	4.61782	17.6075	4.61854	1.11056	4.61605	0.74952	4.61773	5.16247
4.61922	1.78811	4.62171	1.84938	4.62164	0.1113	4.62092	0.69148	4.62165	-2.2623	4.62115	17.6037	4.62187	1.10945	4.61938	0.74774	4.62106	5.16181
4.62255	1.7848	4.62504	1.84655	4.62497	0.11039	4.62425	0.68905	4.62498	-2.26275	4.62448	17.5996	4.6252	1.10814	4.62271	0.74603	4.62439	5.15971
4.62587	1.78157	4.62837	1.84396	4.6283	0.10869	4.62758	0.68726	4.62831	-2.26304	4.62781	17.5953	4.62853	1.10727	4.62604	0.74469	4.62772	5.15848
4.6292	1.77851	4.6317	1.84209	4.63163	0.10677	4.63091	0.68643	4.63164	-2.26324	4.63114	17.5908	4.63187	1.10689	4.62937	0.74404	4.63105	5.15959
4.63253	1.77647	4.63503	1.84091	4.63496	0.1047	4.63424	0.68595	4.63497	-2.26366	4.63447	17.5874	4.63519	1.1068	4.63269	0.74321	4.63438	5.16088
4.63586	1.77508	4.63836	1.84076	4.63829	0.10252	4.63757	0.6851	4.6383	-2.26291	4.6378	17.5858	4.63852	1.10702	4.63602	0.74125	4.63771	5.1614
4.63919	1.77399	4.64169	1.83998	4.64162	0.10033	4.6409	0.68368	4.64163	-2.26199	4.64113	17.5839	4.64185	1.10715	4.63935	0.74041	4.64104	5.16218
4.64252	1.77486	4.64502	1.83704	4.64495	0.0991	4.64423	0.68176	4.64496	-2.2621	4.64446	17.5797	4.64518	1.10607	4.64268	0.73993	4.64437	5.16341
4.64584	1.77616	4.64835	1.83303	4.64828	0.09872	4.64756	0.68002	4.64829	-2.26265	4.64779	17.5746	4.64851	1.10472	4.64601	0.73839	4.6477	5.16404
4.64917	1.77697	4.65168	1.82906	4.65161	0.09982	4.65089	0.67783	4.65162	-2.2629	4.65112	17.5703	4.65184	1.10391	4.64933	0.73614	4.65103	5.16436
4.6525	1.77759	4.65501	1.82486	4.65494	0.09976	4.65422	0.67587	4.65495	-2.26318	4.65445	17.5662	4.65517	1.1046	4.65266	0.73421	4.65436	5.16417
4.65583	1.77876	4.65834	1.82084	4.65827	0.09706	4.65755	0.67466	4.65828	-2.26398	4.65778	17.5613	4.6585	1.10607	4.65599	0.73297	4.65769	5.1609
4.65916	1.78012	4.66167	1.8189	4.6616	0.0936	4.66088	0.67398	4.66161	-2.26578	4.66111	17.5566	4.66184	1.10797	4.65932	0.7318	4.66101	5.15695
4.66249	1.78032	4.665	1.81801	4.66493	0.09046	4.66421	0.67321	4.66494	-2.26721	4.66444	17.5519	4.66517	1.10984	4.66265	0.73017	4.66435	5.15591
4.66581	1.77952	4.66833	1.81759	4.66826	0.08774	4.66754	0.67187	4.66827	-2.26776	4.66777	17.5472	4.6685	1.11042	4.66598	0.72792	4.66767	5.15666
4.66914	1.77838	4.67166	1.81715	4.67159	0.08661	4.67087	0.67031	4.6716	-2.26774	4.6711	17.5426	4.67183	1.11006	4.6693	0.72503	4.671	5.15588
4.67247	1.77685	4.67499	1.81548	4.67492	0.08604	4.67419	0.66929	4.67493	-2.26773	4.67443	17.5384	4.67516	1.10974	4.67263	0.72313	4.67433	5.15286
4.6758	1.77367	4.67832	1.81293	4.67825	0.08426	4.67752	0.66829	4.67826	-2.26859	4.67775	17.5347	4.67849	1.10904	4.67596	0.72305	4.67766	5.15052
4.67913	1.76978	4.68165	1.81062	4.68158	0.08118	4.68085	0.66609	4.68159	-2.27056	4.68108	17.5321	4.68182	1.10778	4.67929	0.72349	4.68099	5.14982
4.68245	1.76752	4.68498	1.8106	4.68491	0.07814	4.68418	0.66414	4.68492	-2.27256	4.68441	17.5302	4.68515	1.10644	4.68262	0.72349	4.68432	5.14949
4.68578	1.76802	4.68831	1.81084	4.68824	0.07525	4.68751	0.66237	4.68825	-2.27311	4.68774	17.5277	4.68848	1.10568	4.68595	0.72303	4.68765	5.14968
4.68911	1.76795	4.69164	1.81006	4.69157	0.07161	4.69084	0.66072	4.69158	-2.27372	4.69107	17.5246	4.69181	1.10531	4.68927	0.72208	4.69098	5.15002
4.69244	1.76493	4.69497	1.80875	4.6949	0.06779	4.69417	0.65939	4.69491	-2.27478	4.6944	17.5211	4.69514	1.10431	4.6926	0.72199	4.69431	5.14944
4.69577	1.76216	4.6983	1.80659	4.69823	0.06734	4.6975	0.65797	4.69824	-2.27617	4.69773	17.5187	4.69847	1.10327	4.69593	0.72018	4.69764	5.14883
4.69909	1.75934	4.70163	1.80385	4.70156	0.06679	4.70083	0.65587	4.70157	-2.27757	4.70106	17.5172	4.7018	1.10185	4.69926	0.71741	4.70097	5.14874
4.70242	1.75706	4.70496	1.80172	4.70489	0.06538	4.70416	0.65533	4.7049	-2.27826	4.70439	17.5156	4.70513	1.101	4.70259	0.7152	4.7043	5.14717
4.70575	1.75568	4.70829	1.79942	4.70822	0.06401	4.70749	0.65607	4.70823	-2.27742	4.70772	17.5142	4.70846	1.10216	4.70592	0.71425	4.70763	5.14389
4.70908	1.75581	4.71162	1.79591	4.71155	0.06286	4.71082	0.65592	4.71156	-2.27707	4.71105	17.5134	4.71179	1.10411	4.70924	0.71374	4.71096	5.14121
4.71241	1.75618	4.71495	1.79162	4.71488	0.06041	4.71415	0.65421	4.71489	-2.27852	4.71438	17.5131	4.71512	1.10412	4.71257	0.71365	4.71429	5.13954
4.71573	1.75689	4.71828	1.78764	4.71821	0.05744	4.71748	0.65155	4.71822	-2.28055	4.71771	17.5122	4.71845	1.10342	4.7159	0.71214	4.71762	5.13737
4.71906	1.76008	4.72161	1.78353	4.72154	0.05689	4.72081	0.64841	4.72155	-2.2826	4.72104	17.5098	4.72178	1.10244	4.71923	0.7085	4.72095	5.13384
4.72239	1.76375	4.72494	1.779	4.72487	0.05543	4.72414	0.64617	4.72488	-2.28477	4.72437	17.5063	4.72511	1.10208	4.72256	0.70423	4.72428	5.12904
4.72572	1.7641	4.72827	1.77662	4.7282	0.05287	4.72746	0.64564	4.72821	-2.28705	4.7277	17.5024	4.72844	1.10241	4.72589	0.70026	4.7276	5.12397
4.72905	1.76212	4.7316	1.77663	4.73153	0.0508	4.73079	0.64601	4.73154	-2.28934	4.73103	17.4988	4.73177	1.10319	4.72921	0.69706	4.73093	5.11952
4.73238	1.75908	4.73493	1.77633	4.73486	0.0502	4.73412	0.64559	4.73487	-2.29107	4.73436	17.4972	4.7351	1.10383	4.73254	0.69448	4.73426	5.11679
4.73571	1.75767	4.73826	1.77552	4.73819	0.04975	4.73745	0.64432	4.7382	-2.29245	4.73769	17.4967	4.73843	1.10402	4.73587	0.69387	4.73759	5.11496
4.73903	1.75753	4.74159	1.77476	4.74152	0.04774	4.74078	0.64287	4.74153	-2.29327	4.74102	17.496	4.74176	1.10396	4.7392	0.69498	4.74092	5.11267
4.74236	1.75753	4.74492	1.77329	4.74485	0.04668	4.74411	0.6407	4.74486	-2.29288	4.74435	17.4951	4.74509	1.10364	4.74253	0.69445	4.74425	5.11036
4.74569	1.75677	4.74825	1.77101	4.74818	0.04592	4.74744	0.63712	4.74819	-2.29224	4.74768	17.4939	4.74842	1.10153	4.74585	0.69214	4.74758	5.11002
4.74902	1.75421	4.75158	1.7693	4.75151	0.04448	4.75077	0.63368	4.75152	-2.29249	4.75101	17.4913	4.75175	1.09963	4.74918	0.68928	4.75091	5.11156
4.75235	1.7518	4.75491	1.76987	4.75484	0.0425	4.7541	0.6322	4.75485	-2.29313	4.75433	17.4877	4.75508	1.09994	4.75251	0.6855	4.75424	5.11359
4.75567	1.75012	4.75824	1.77083	4.75817	0.04042	4.75743	0.63042	4.75817	-2.29257	4.75766	17.4836	4.75841	1.10145	4.75584	0.68144	4.75757	5.11584
4.759	1.74841	4.76157	1.77164	4.7615	0.03844	4.76076	0.62874	4.7615	-2.29155	4.76099	17.4799	4.76174	1.10253	4.75917	0.67817	4.7609	5.11803
4.76233	1.74618	4.7649	1.77225	4.76483	0.03493	4.76409	0.62755	4.76483	-2.2904	4.76432	17.477	4.76507	1.10366	4.7625	0.67737	4.76423	5.12039
4.76566	1.74322	4.76823	1.77091	4.76816	0.03276	4.76742	0.62604	4.76816	-2.29044	4.76765	17.4749	4.7684	1.10599	4.76583	0.67749	4.76756	5.1231
4.76899	1.74141	4.77156	1.7672	4.77149	0.03146	4.77075	0.62352	4.77149	-2.29169	4.77098	17.4739	4.77173	1.10791	4.76915	0.67738	4.77089	5.12519
4.77231	1.74344	4.77489	1.76465	4.77482	0.0287	4.77408	0.61953	4.77482	-2.29267	4.77431	17.4726	4.77506	1.10918	4.77248	0.67731	4.77422	5.12643
4.77564	1.74537	4.77822	1.76452	4.77815	0.02565	4.77741	0.61637	4.77815	-2.29233	4.77764	17.4697	4.77839	1.11021	4.77581	0.6766	4.77755	5.1262
4.77897	1.74582	4.78155	1.76417	4.78148	0.0238	4.78074	0.61396	4.78149	-2.29167	4.78097	17.4641	4.78172	1.11121	4.77914	0.67543	4.78088	5.12545
4.7823	1.74585	4.78488	1.76337	4.78481	0.02254	4.78407	0.61172	4.78481	-2.29349	4.7843	17.4576	4.78505	1.11185	4.78247	0.67524	4.78421	5.12562
4.78563	1.74681	4.78821	1.76258	4.78813	0.01942	4.7874	0.60954	4.78815	-2.29791	4.78763	17.4524	4.78838	1.11254	4.7858	0.67632	4.78754	5.12523
4.78896	1.74849	4.79154	1.761	4.79146	0.01589	4.79072	0.60722	4.79147	-2.30226	4.79096	17.4494	4.79171	1.11397	4.78912	0.67516	4.79087	5.12355
4.79228	1.74965	4.79487	1.75867	4.79479	0.01372	4.79405	0.60483	4.79481	-2.30537	4.79429	17.4475	4.79504	1.11413	4.79245	0.67431	4.7942	5.12157
4.79561	1.74961	4.7982	1.75622	4.79812	0.01241	4.79738	0.60363	4.79813	-2.30833	4.79762	17.4457	4.79837	1.11298	4.79578	0.67373	4.79753	5.11963
4.79894	1.74991	4.80153	1.75419	4.80145	0.01087	4.80071	0.60391	4.80146	-2.31198	4.80095	17.4444	4.8017	1.11177	4.79911	0.67332	4.80086	5.11799
4.80227	1.75077	4.80486	1.75208	4.80478	0.00995	4.80404	0.60285	4.80479	-2.31576	4.80428	17.4433	4.80503	1.11157	4.80244	0.67278	4.80418	5.11695
4.8056	1.75177	4.80819	1.75053	4.80811	0.00994	4.80737	0.60042	4.80812	-2.31847	4.80761	17.4421	4.80836	1.11247	4.80577	0.67136	4.80751	5.1155
4.80893	1.75242	4.81152	1.74997	4.81145	0.00958	4.8107	0.59819	4.81145	-2.31898	4.81094	17.4413	4.81169	1.11276	4.80909	0.66914	4.81084	5.11376
4.81225	1.75209	4.81485	1.74979	4.81478	0.00851	4.81403	0.59742	4.81478	-2.31807	4.81427	17.4403	4.81502	1.1116	4.81242	0.66777	4.81417	5.11259
4.81558	1.75151	4.81818	1.74853	4.8181	0.00829	4.81736	0.59759	4.81811	-2.31801	4.8176	17.4375	4.81835	1.11085	4.81575	0.66622	4.8175	5.1126
4.81891	1.75237	4.82151	1.74622	4.82143	0.00799	4.82069	0.59669	4.82144	-2.3194	4.82092	17.4343	4.82168	1.10928	4.81908	0.66479	4.82083	5.11389
4.82224	1.75174	4.82484	1.74495	4.82476	0.00747	4.82402	0.59502	4.82477	-2.3207	4.82426	17.4321	4.82501	1.10756	4.82241	0.66316	4.82416	5.11494
4.82557	1.74967	4.82817	1.74438	4.82809	0.00815	4.82735	0.59366	4.8281	-2.32033	4.82758	17.4297	4.82834	1.1061	4.82573	0.6609	4.82749	5.11469
4.82889	1.74784	4.8315	1.74434	4.83142	0.00986	4.83068	0.59248	4.83143	-2.31831	4.83091	17.4259	4.83167	1.10446	4.82906	0.65837	4.83082	5.11324
4.83222	1.74743	4.83483	1.74427	4.83475	0.01163	4.83401	0.5913	4.83476	-2.31665	4.83424	17.4221	4.835	1.10234	4.83239	0.65762	4.83415	5.11107
4.83555	1.74739	4.83816	1.74356	4.83808	0.01222	4.83734	0.5894	4.83809	-2.3169	4.83757	17.4194	4.83833	1.10063	4.83572	0.65709	4.83748	5.10906
4.83888	1.74741	4.84149	1.74265	4.84141	0.01253	4.84067	0.58672	4.84142	-2.31705	4.8409	17.4163	4.84166	1.10019	4.83905	0.65625	4.84081	5.10751
4.84221	1.74671	4.84482	1.74254	4.84474	0.01353	4.84399	0.58382	4.84475	-2.31669	4.84423	17.4119	4.84499	1.09889	4.84238	0.65519	4.84414	5.10584
4.84553	1.74517	4.84815	1.74313	4.84807	0.01383	4.84732	0.58239	4.84808	-2.31666	4.84756	17.4068	4.84832	1.09511	4.8457	0.65432	4.84747	5.10375
4.84886	1.74322	4.85148	1.74281	4.8514	0.01336	4.85065	0.58019	4.85141	-2.31691	4.85089	17.4005	4.85165	1.09052	4.84903	0.65346	4.8508	5.10212
4.85219	1.74082	4.85481	1.74066	4.85473	0.01304	4.85398	0.57627	4.85474	-2.31669	4.85422	17.3932	4.85498	1.08684	4.85236	0.65189	4.85413	5.10253
4.85552	1.73773	4.85814	1.73738	4.85806	0.01299	4.85731	0.57306	4.85807	-2.31686	4.85755	17.3875	4.85831	1.0842	4.85569	0.64976	4.85746	5.10382
4.85885	1.73485	4.86147	1.73371	4.86139	0.01216	4.86064	0.57192	4.8614	-2.31792	4.86088	17.3857	4.86164	1.08363	4.85902	0.649	4.86079	5.10332
4.86218	1.73269	4.8648	1.73036	4.86472	0.01132	4.86397	0.57176	4.86473	-2.31804	4.86421	17.3855	4.86497	1.08462	4.86235	0.64796	4.86412	5.10087
4.8655	1.73251	4.86813	1.72792	4.86805	0.01082	4.8673	0.57128	4.86806	-2.31832	4.86754	17.385	4.8683	1.08636	4.86567	0.64616	4.86745	5.09809
4.86883	1.7327	4.87146	1.72557	4.87138	0.01001	4.87063	0.57024	4.87139	-2.32037	4.87087	17.3844	4.87163	1.08822	4.869	0.64522	4.87077	5.09593
4.87216	1.73168	4.87479	1.72239	4.87471	0.00854	4.87396	0.56864	4.87472	-2.32315	4.8742	17.3825	4.87496	1.08968	4.87233	0.6447	4.8741	5.09452
4.87549	1.73052	4.87812	1.71941	4.87804	0.00655	4.87729	0.56689	4.87805	-2.32456	4.87753	17.3794	4.87829	1.08993	4.87566	0.64397	4.87743	5.09574
4.87882	1.72967	4.88145	1.71682	4.88137	0.00391	4.88062	0.56409	4.88138	-2.32433	4.88086	17.3764	4.88162	1.0897	4.87899	0.64306	4.88076	5.09819
4.88215	1.72866	4.88478	1.71413	4.8847	0.00124	4.88395	0.56085	4.88471	-2.32376	4.88419	17.3748	4.88495	1.09136	4.88232	0.64194	4.88409	5.09934
4.88547	1.72692	4.88811	1.71097	4.88803	-0.00255	4.88728	0.55795	4.88804	-2.32341	4.88752	17.3731	4.88828	1.09484	4.88564	0.64119	4.88742	5.09969
4.8888	1.72609	4.89144	1.70775	4.89136	-0.00495	4.89061	0.55608	4.89137	-2.32342	4.89085	17.3709	4.89161	1.09789	4.88897	0.64135	4.89075	5.10007
4.89213	1.7251	4.89477	1.70579	4.89469	-0.00799	4.89394	0.5555	4.8947	-2.32439	4.89418	17.3694	4.89494	1.09994	4.8923	0.64256	4.89408	5.09973
4.89546	1.72505	4.8981	1.70457	4.89802	-0.01211	4.89727	0.55639	4.89803	-2.32609	4.8975	17.3672	4.89827	1.10193	4.89563	0.64328	4.89741	5.09775
4.89879	1.72543	4.90143	1.70429	4.90135	-0.01572	4.9006	0.55615	4.90136	-2.32779	4.90083	17.3634	4.9016	1.10329	4.89896	0.64174	4.90074	5.0943
4.90211	1.72589	4.90476	1.70399	4.90468	-0.01811	4.90393	0.55501	4.90469	-2.32903	4.90416	17.3591	4.90493	1.10372	4.90229	0.63944	4.90407	5.09278
4.90544	1.72617	4.90809	1.70211	4.90801	-0.02041	4.90725	0.55398	4.90802	-2.32985	4.90749	17.3556	4.90826	1.10266	4.90561	0.63649	4.9074	5.0925
4.90877	1.72677	4.91142	1.69921	4.91134	-0.02311	4.91058	0.55288	4.91135	-2.32962	4.91082	17.3522	4.91159	1.1007	4.90894	0.63469	4.91073	5.09101
4.9121	1.72701	4.91474	1.69606	4.91467	-0.02533	4.91391	0.5513	4.91468	-2.32839	4.91415	17.3496	4.91492	1.0986	4.91227	0.63348	4.91406	5.08938
4.91543	1.7257	4.91808	1.69372	4.918	-0.02738	4.91724	0.54975	4.91801	-2.32763	4.91748	17.3479	4.91825	1.09749	4.9156	0.63276	4.91739	5.08749
4.91876	1.72314	4.92141	1.6918	4.92133	-0.02874	4.92057	0.54874	4.92134	-2.32832	4.92081	17.3462	4.92158	1.09703	4.91893	0.63158	4.92072	5.08396
4.92208	1.7216	4.92474	1.68968	4.92466	-0.02985	4.9239	0.54927	4.92467	-2.33046	4.92414	17.3441	4.92491	1.09605	4.92226	0.62943	4.92405	5.08077
4.92541	1.72243	4.92807	1.68697	4.92799	-0.03044	4.92723	0.55008	4.928	-2.33272	4.92747	17.3421	4.92824	1.09408	4.92558	0.62745	4.92738	5.07988
4.92874	1.72354	4.9314	1.68359	4.93132	-0.0306	4.93056	0.55026	4.93133	-2.3337	4.9308	17.3415	4.93157	1.09203	4.92891	0.62549	4.93071	5.07881
4.93207	1.72239	4.93473	1.68038	4.93465	-0.03137	4.93389	0.55025	4.93466	-2.33385	4.93413	17.3397	4.9349	1.09098	4.93224	0.62202	4.93403	5.07661
4.9354	1.72132	4.93806	1.67863	4.93798	-0.03123	4.93722	0.54981	4.93799	-2.33495	4.93746	17.3361	4.93823	1.09084	4.93557	0.61922	4.93736	5.07399
4.93872	1.72051	4.94139	1.67712	4.94131	-0.0302	4.94055	0.54842	4.94132	-2.33655	4.94079	17.3325	4.94156	1.0906	4.9389	0.61824	4.94069	5.07125
4.94205	1.7193	4.94472	1.67534	4.94464	-0.03074	4.94388	0.54641	4.94465	-2.33838	4.94412	17.3287	4.94489	1.08904	4.94223	0.61706	4.94402	5.06902
4.94538	1.7188	4.94804	1.67477	4.94797	-0.03273	4.94721	0.54458	4.94798	-2.34062	4.94745	17.3248	4.94822	1.08653	4.94555	0.61521	4.94735	5.06806
4.94871	1.71886	4.95137	1.67487	4.9513	-0.03536	4.95054	0.54251	4.95131	-2.34261	4.95078	17.3212	4.95155	1.08471	4.94888	0.61387	4.95068	5.06878
4.95204	1.71859	4.9547	1.6751	4.95463	-0.03763	4.95387	0.54074	4.95464	-2.34338	4.95411	17.3179	4.95488	1.08457	4.95221	0.61197	4.95401	5.07008
4.95536	1.71803	4.95803	1.6753	4.95796	-0.03923	4.9572	0.53943	4.95797	-2.34419	4.95744	17.3146	4.95821	1.0849	4.95554	0.60915	4.95734	5.07035
4.95869	1.71921	4.96136	1.67467	4.96129	-0.04074	4.96052	0.5382	4.9613	-2.34563	4.96077	17.3108	4.96154	1.0841	4.95887	0.6076	4.96067	5.06992
4.96202	1.72036	4.96469	1.67364	4.96462	-0.0436	4.96385	0.53681	4.96463	-2.34537	4.9641	17.3065	4.96487	1.08259	4.9622	0.60764	4.964	5.06897
4.96535	1.71897	4.96802	1.67269	4.96795	-0.04674	4.96718	0.53455	4.96796	-2.34446	4.96743	17.3019	4.9682	1.08198	4.96552	0.60755	4.96733	5.06694
4.96868	1.71511	4.97136	1.67271	4.97128	-0.05001	4.97051	0.53233	4.97129	-2.3447	4.97076	17.297	4.97153	1.08245	4.96885	0.60696	4.97066	5.06436
4.97201	1.71121	4.97469	1.67291	4.97461	-0.05257	4.97384	0.53024	4.97462	-2.34572	4.97408	17.2926	4.97486	1.08311	4.97218	0.60644	4.97399	5.06287
4.97534	1.70885	4.97802	1.67176	4.97794	-0.05423	4.97717	0.52787	4.97795	-2.34607	4.97741	17.2897	4.97819	1.08322	4.97551	0.60637	4.97732	5.06339
4.97866	1.70774	4.98135	1.66882	4.98127	-0.05527	4.9805	0.525	4.98128	-2.34518	4.98074	17.2873	4.98152	1.08264	4.97884	0.60558	4.98065	5.06561
4.98199	1.7065	4.98468	1.66376	4.9846	-0.05679	4.98383	0.52161	4.98461	-2.34497	4.98407	17.2845	4.98485	1.0814	4.98217	0.60234	4.98398	5.06767
4.98532	1.70547	4.98801	1.65807	4.98793	-0.05948	4.98716	0.51818	4.98794	-2.34486	4.9874	17.2819	4.98818	1.08227	4.98549	0.60035	4.98731	5.06774
4.98865	1.70298	4.99134	1.65451	4.99126	-0.06086	4.99049	0.51459	4.99127	-2.34468	4.99073	17.2794	4.99151	1.08494	4.98882	0.59909	4.99064	5.06653
4.99198	1.70093	4.99467	1.65213	4.99459	-0.06335	4.99382	0.51137	4.9946	-2.3459	4.99406	17.2765	4.99484	1.08731	4.99215	0.5985	4.99397	5.06636
4.9953	1.69987	4.998	1.64962	4.99792	-0.06726	4.99715	0.50822	4.99793	-2.34786	4.99739	17.2737	4.99817	1.08884	4.99548	0.59835	4.9973	5.06747
4.99863	1.69879	5.00132	1.64755	5.00125	-0.0704	5.00048	0.5049	5.00126	-2.34906	5.00072	17.2711	5.0015	1.09043	4.99881	0.59829	5.00063	5.06872
5.00196	1.69688	5.00465	1.64577	5.00458	-0.07119	5.00381	0.50189	5.00459	-2.34965	5.00405	17.269	5.00483	1.09285	5.00214	0.59715	5.00396	5.0696
5.00529	1.69498	5.00798	1.64341	5.00791	-0.07088	5.00714	0.50006	5.00792	-2.35042	5.00738	17.2675	5.00816	1.09471	5.00546	0.59572	5.00728	5.06939
5.00862	1.69333	5.01131	1.64068	5.01124	-0.07164	5.01047	0.49902	5.01125	-2.35097	5.01071	17.2663	5.01149	1.09474	5.00879	0.59517	5.01061	5.06786
5.01194	1.69476	5.01464	1.6376	5.01457	-0.07251	5.0138	0.4973	5.01458	-2.3509	5.01404	17.2653	5.01482	1.09414	5.01212	0.59383	5.01394	5.0662
5.01527	1.696	5.01797	1.6348	5.0179	-0.07287	5.01713	0.49523	5.01791	-2.35081	5.01737	17.2645	5.01816	1.09379	5.01545	0.59163	5.01727	5.06597
5.0186	1.69563	5.0213	1.63269	5.02123	-0.07393	5.02046	0.49365	5.02124	-2.35119	5.0207	17.2637	5.02148	1.09399	5.01878	0.58876	5.0206	5.06587
5.02193	1.69636	5.02463	1.63282	5.02456	-0.07565	5.02378	0.49312	5.02457	-2.35161	5.02403	17.2631	5.02482	1.0951	5.0221	0.58635	5.02393	5.06382
5.02526	1.69946	5.02797	1.63443	5.02789	-0.07716	5.02711	0.49375	5.0279	-2.35148	5.02736	17.2621	5.02815	1.09666	5.02543	0.58566	5.02726	5.06218
5.02858	1.70233	5.03129	1.63524	5.03122	-0.07816	5.03044	0.4955	5.03123	-2.35166	5.03069	17.2605	5.03148	1.09586	5.02876	0.58578	5.03059	5.0613
5.03191	1.70193	5.03463	1.63452	5.03455	-0.07951	5.03377	0.49753	5.03456	-2.35195	5.03402	17.2578	5.03481	1.09286	5.03209	0.58515	5.03392	5.05844
5.03524	1.70039	5.03795	1.63156	5.03788	-0.07956	5.0371	0.49889	5.03789	-2.35118	5.03735	17.2541	5.03813	1.08927	5.03542	0.58528	5.03725	5.05461
5.03857	1.69709	5.04129	1.62807	5.04121	-0.07935	5.04043	0.50007	5.04122	-2.35045	5.04068	17.2502	5.04146	1.08588	5.03875	0.58508	5.04058	5.05302
5.0419	1.69417	5.04461	1.62569	5.04454	-0.08169	5.04376	0.50088	5.04455	-2.3503	5.04401	17.246	5.04479	1.08369	5.04207	0.58376	5.04391	5.0535
5.04523	1.69189	5.04794	1.62484	5.04787	-0.08483	5.04709	0.50051	5.04788	-2.35024	5.04734	17.2414	5.04812	1.08393	5.0454	0.58112	5.04724	5.0529
5.04856	1.69008	5.05127	1.62471	5.0512	-0.08723	5.05042	0.49932	5.05121	-2.35004	5.05067	17.2362	5.05145	1.08526	5.04873	0.57874	5.05057	5.05265
5.05188	1.68852	5.0546	1.62488	5.05453	-0.08882	5.05375	0.4984	5.05454	-2.35007	5.05399	17.2308	5.05478	1.08604	5.05206	0.57829	5.0539	5.05431
5.05521	1.68779	5.05793	1.62532	5.05786	-0.09014	5.05708	0.4978	5.05787	-2.35074	5.05732	17.2264	5.05811	1.0866	5.05539	0.5788	5.05723	5.05553
5.05854	1.68762	5.06126	1.62497	5.06119	-0.09182	5.06041	0.49651	5.0612	-2.35342	5.06065	17.2231	5.06145	1.08664	5.05872	0.57891	5.06056	5.05519
5.06187	1.68716	5.06459	1.62354	5.06452	-0.09231	5.06374	0.49448	5.06453	-2.35662	5.06398	17.2202	5.06478	1.08547	5.06205	0.57973	5.06389	5.05417
5.0652	1.68311	5.06792	1.62155	5.06785	-0.09171	5.06707	0.49359	5.06786	-2.35832	5.06731	17.2173	5.06811	1.08383	5.06537	0.58008	5.06722	5.05403
5.06852	1.67952	5.07125	1.61935	5.07118	-0.09161	5.0704	0.49233	5.07119	-2.35813	5.07064	17.2148	5.07144	1.08347	5.0687	0.57918	5.07055	5.056
5.07185	1.67892	5.07458	1.61754	5.07451	-0.09153	5.07373	0.49009	5.07452	-2.35715	5.07397	17.2126	5.07477	1.08468	5.07203	0.57778	5.07387	5.06044
5.07518	1.67938	5.07791	1.61748	5.07784	-0.09127	5.07705	0.48813	5.07785	-2.35678	5.0773	17.2112	5.0781	1.08637	5.07536	0.5757	5.0772	5.06546
5.07851	1.67911	5.08124	1.61882	5.08117	-0.09193	5.08038	0.48653	5.08118	-2.3576	5.08063	17.2102	5.08143	1.08818	5.07869	0.5728	5.08053	5.06749
5.08184	1.68015	5.08457	1.61776	5.0845	-0.09277	5.08371	0.48499	5.08451	-2.35885	5.08396	17.2089	5.08476	1.09024	5.08202	0.57044	5.08386	5.06608
5.08516	1.68142	5.0879	1.6142	5.08783	-0.09413	5.08704	0.48369	5.08784	-2.35982	5.08729	17.2074	5.08809	1.08999	5.08534	0.57033	5.08719	5.06345
5.08849	1.68202	5.09123	1.61106	5.09116	-0.09559	5.09037	0.48208	5.09117	-2.36083	5.09062	17.2061	5.09142	1.08801	5.08867	0.56961	5.09052	5.06136
5.09182	1.68067	5.09456	1.60865	5.09449	-0.09706	5.0937	0.48063	5.0945	-2.36192	5.09395	17.205	5.09475	1.08568	5.092	0.56677	5.09385	5.06097
5.09515	1.67746	5.09789	1.60549	5.09782	-0.09878	5.09703	0.47816	5.09783	-2.36311	5.09728	17.2031	5.09808	1.08381	5.09533	0.5632	5.09718	5.06114
5.09848	1.67518	5.10122	1.60148	5.10115	-0.1006	5.10036	0.47516	5.10116	-2.36389	5.10061	17.1998	5.10141	1.08351	5.09866	0.56027	5.10051	5.06135
5.10181	1.67581	5.10455	1.5977	5.10448	-0.10282	5.10369	0.47293	5.10449	-2.36328	5.10394	17.1959	5.10474	1.0844	5.10199	0.55778	5.10384	5.06296
5.10513	1.67702	5.10788	1.59463	5.10781	-0.10602	5.10702	0.47105	5.10782	-2.36193	5.10727	17.192	5.10807	1.08488	5.10531	0.554	5.10717	5.06511
5.10846	1.67717	5.11121	1.59205	5.11114	-0.10988	5.11035	0.46835	5.11115	-2.3623	5.1106	17.1882	5.1114	1.08489	5.10864	0.55117	5.1105	5.06592
5.11179	1.67536	5.11454	1.59026	5.11447	-0.11282	5.11368	0.46464	5.11448	-2.36393	5.11393	17.1846	5.11473	1.08427	5.11197	0.54824	5.11383	5.06464
5.11512	1.67293	5.11787	1.58802	5.1178	-0.11519	5.11701	0.461	5.11781	-2.36548	5.11726	17.1811	5.11806	1.08297	5.1153	0.54545	5.11716	5.06055
5.11845	1.67197	5.1212	1.58516	5.12113	-0.1164	5.12034	0.45786	5.12114	-2.36637	5.12059	17.1775	5.12139	1.08152	5.11863	0.5432	5.12049	5.05523
5.12178	1.67277	5.12453	1.58378	5.12446	-0.11701	5.12367	0.4552	5.12447	-2.36623	5.12392	17.1738	5.12472	1.08023	5.12195	0.54162	5.12382	5.0522
5.1251	1.67518	5.12786	1.58414	5.12779	-0.11752	5.127	0.45307	5.1278	-2.36576	5.12725	17.1702	5.12805	1.0788	5.12528	0.53958	5.12715	5.05194
5.12843	1.67747	5.13119	1.58369	5.13112	-0.11767	5.13033	0.45171	5.13113	-2.36638	5.13058	17.1667	5.13138	1.0784	5.12861	0.53805	5.13048	5.05395
5.13176	1.67875	5.13452	1.58164	5.13445	-0.1163	5.13366	0.45091	5.13446	-2.36739	5.1339	17.1635	5.13471	1.07952	5.13194	0.53848	5.13381	5.05716
5.13509	1.68224	5.13785	1.57911	5.13778	-0.11443	5.13699	0.45058	5.13779	-2.36887	5.13723	17.161	5.13804	1.08065	5.13527	0.53911	5.13713	5.05978
5.13842	1.68393	5.14118	1.57826	5.14111	-0.11413	5.14031	0.4517	5.14112	-2.37056	5.14056	17.1593	5.14137	1.08034	5.1386	0.53935	5.14046	5.0601
5.14174	1.68137	5.14451	1.57797	5.14444	-0.11554	5.14364	0.45371	5.14445	-2.37145	5.14389	17.1575	5.1447	1.07923	5.14192	0.53915	5.14379	5.05813
5.14507	1.67796	5.14784	1.57685	5.14777	-0.11727	5.14697	0.45479	5.14778	-2.37129	5.14722	17.1556	5.14803	1.07881	5.14525	0.5391	5.14712	5.05558
5.1484	1.67539	5.15117	1.57526	5.1511	-0.11847	5.1503	0.45464	5.15111	-2.3709	5.15055	17.1538	5.15136	1.07921	5.14858	0.53984	5.15045	5.05411
5.15173	1.67341	5.1545	1.57333	5.15443	-0.11921	5.15363	0.45423	5.15444	-2.3706	5.15388	17.152	5.15469	1.07815	5.15191	0.53915	5.15378	5.05407
5.15506	1.67181	5.15783	1.57075	5.15776	-0.12048	5.15696	0.45421	5.15777	-2.37001	5.15721	17.1499	5.15802	1.07711	5.15524	0.53868	5.15711	5.05619
5.15839	1.6706	5.16116	1.56764	5.16109	-0.12247	5.16029	0.45443	5.1611	-2.3694	5.16054	17.1477	5.16135	1.07736	5.15857	0.53889	5.16044	5.061
5.16171	1.67032	5.16449	1.56445	5.16442	-0.12441	5.16362	0.45448	5.16443	-2.3699	5.16387	17.1455	5.16468	1.07845	5.16189	0.53848	5.16377	5.06607
5.16504	1.66795	5.16782	1.56228	5.16775	-0.12595	5.16695	0.45383	5.16776	-2.37132	5.1672	17.1427	5.16801	1.07955	5.16522	0.53747	5.1671	5.06917
5.16837	1.66471	5.17115	1.56205	5.17108	-0.12758	5.17028	0.45227	5.17108	-2.37244	5.17053	17.1394	5.17134	1.07977	5.16855	0.53569	5.17043	5.07012
5.1717	1.66215	5.17448	1.56248	5.17441	-0.13045	5.17361	0.45066	5.17442	-2.37276	5.17386	17.1364	5.17467	1.0789	5.17188	0.53346	5.17376	5.06865
5.17503	1.66009	5.17781	1.56183	5.17774	-0.13449	5.17694	0.44943	5.17774	-2.37257	5.17719	17.1335	5.178	1.07721	5.17521	0.53024	5.17709	5.06576
5.17835	1.65824	5.18114	1.56063	5.18107	-0.13964	5.18027	0.44762	5.18107	-2.37163	5.18052	17.1301	5.18133	1.07601	5.17854	0.52689	5.18042	5.06461
5.18168	1.65834	5.18447	1.56026	5.1844	-0.14272	5.1836	0.44421	5.1844	-2.37087	5.18385	17.1262	5.18466	1.07554	5.18186	0.52378	5.18375	5.06523
5.18501	1.65881	5.1878	1.56103	5.18773	-0.14482	5.18693	0.44015	5.18774	-2.37194	5.18718	17.1229	5.18799	1.07497	5.18519	0.52131	5.18708	5.06532
5.18834	1.65853	5.19113	1.56155	5.19106	-0.14701	5.19026	0.438	5.19107	-2.37384	5.19051	17.1213	5.19132	1.07374	5.18852	0.51918	5.19041	5.06426
5.19167	1.65805	5.19446	1.56143	5.19439	-0.14982	5.19358	0.43786	5.1944	-2.37528	5.19384	17.1211	5.19465	1.0722	5.19185	0.51816	5.19374	5.06225
5.19499	1.65737	5.19779	1.561	5.19772	-0.15344	5.19691	0.43761	5.19773	-2.37664	5.19717	17.12	5.19798	1.07166	5.19518	0.51786	5.19707	5.05866
5.19832	1.65671	5.20112	1.56035	5.20105	-0.15694	5.20024	0.43662	5.20106	-2.3796	5.2005	17.1183	5.20131	1.07219	5.1985	0.5166	5.2004	5.05472
5.20165	1.65593	5.20445	1.55993	5.20438	-0.16003	5.20357	0.43542	5.20439	-2.38337	5.20383	17.1171	5.20464	1.0717	5.20183	0.51451	5.20373	5.05191
5.20498	1.65457	5.20778	1.56024	5.2077	-0.16328	5.2069	0.43455	5.20772	-2.38663	5.20715	17.1167	5.20797	1.0711	5.20516	0.51452	5.20706	5.04991
5.20831	1.65448	5.21111	1.55957	5.21104	-0.1664	5.21023	0.43413	5.21104	-2.38928	5.21048	17.117	5.2113	1.07141	5.20849	0.51636	5.21038	5.04873
5.21164	1.65533	5.21444	1.55794	5.21436	-0.16876	5.21356	0.43372	5.21438	-2.39093	5.21381	17.1168	5.21463	1.07192	5.21182	0.51744	5.21371	5.04874
5.21496	1.65362	5.21777	1.55741	5.2177	-0.17018	5.21689	0.43286	5.2177	-2.39136	5.21714	17.1158	5.21796	1.07211	5.21515	0.51755	5.21704	5.04901
5.21829	1.65114	5.2211	1.55729	5.22103	-0.16997	5.22022	0.43146	5.22103	-2.39144	5.22047	17.1146	5.22129	1.07251	5.21847	0.51801	5.22037	5.04842
5.22162	1.64996	5.22443	1.5558	5.22436	-0.16882	5.22355	0.43143	5.22436	-2.39254	5.2238	17.1141	5.22462	1.07271	5.2218	0.51856	5.2237	5.04636
5.22495	1.6504	5.22776	1.55316	5.22769	-0.16803	5.22688	0.43323	5.22769	-2.39372	5.22713	17.114	5.22795	1.07212	5.22513	0.51882	5.22703	5.04342
5.22828	1.65109	5.23109	1.55023	5.23102	-0.16772	5.23021	0.43477	5.23102	-2.39402	5.23046	17.1126	5.23128	1.07198	5.22846	0.51933	5.23036	5.0414
5.23161	1.65177	5.23442	1.54789	5.23435	-0.16814	5.23354	0.43468	5.23435	-2.3943	5.23379	17.109	5.23461	1.07352	5.23179	0.51957	5.23369	5.04145
5.23493	1.65253	5.23775	1.5459	5.23768	-0.16777	5.23687	0.43332	5.23768	-2.39513	5.23712	17.1047	5.23794	1.07622	5.23512	0.51967	5.23702	5.04339
5.23826	1.65306	5.24108	1.54419	5.24101	-0.16699	5.2402	0.43215	5.24101	-2.39553	5.24045	17.1008	5.24127	1.07928	5.23844	0.52021	5.24035	5.04573
5.24159	1.65321	5.24441	1.54327	5.24434	-0.16654	5.24353	0.43092	5.24434	-2.39472	5.24378	17.097	5.2446	1.08193	5.24177	0.52098	5.24368	5.04707
5.24492	1.65361	5.24774	1.54258	5.24766	-0.16615	5.24686	0.42933	5.24767	-2.39297	5.24711	17.0928	5.24793	1.08338	5.2451	0.52	5.24701	5.04786
5.24825	1.6537	5.25107	1.54097	5.25099	-0.16495	5.25019	0.42767	5.251	-2.39127	5.25044	17.0887	5.25126	1.08359	5.24843	0.51637	5.25034	5.04901
5.25157	1.6528	5.2544	1.53732	5.25432	-0.16372	5.25352	0.42605	5.25433	-2.39037	5.25377	17.0856	5.25459	1.08333	5.25176	0.5128	5.25367	5.0496
5.2549	1.65149	5.25773	1.53279	5.25765	-0.16213	5.25684	0.42459	5.25766	-2.39139	5.2571	17.0838	5.25792	1.08356	5.25509	0.51155	5.257	5.04952
5.25823	1.65275	5.26106	1.52814	5.26098	-0.16161	5.26017	0.42349	5.26099	-2.3935	5.26043	17.0832	5.26125	1.08381	5.25842	0.51066	5.26033	5.04918
5.26156	1.65473	5.26439	1.52456	5.26431	-0.16331	5.2635	0.4227	5.26432	-2.39491	5.26376	17.0825	5.26458	1.08312	5.26174	0.50954	5.26366	5.04901
5.26489	1.65444	5.26772	1.52202	5.26764	-0.16645	5.26683	0.42017	5.26765	-2.39521	5.26709	17.0798	5.26791	1.08215	5.26507	0.50792	5.26699	5.05001
5.26822	1.65247	5.27105	1.51994	5.27097	-0.16897	5.27016	0.41554	5.27098	-2.39492	5.27042	17.0758	5.27124	1.08126	5.2684	0.50489	5.27032	5.053
5.27154	1.64955	5.27438	1.51809	5.2743	-0.16934	5.27349	0.41114	5.27431	-2.39496	5.27375	17.0722	5.27457	1.07953	5.27173	0.50144	5.27365	5.05577
5.27487	1.64684	5.27771	1.51617	5.27763	-0.16856	5.27682	0.4085	5.27764	-2.39646	5.27708	17.0696	5.2779	1.07797	5.27506	0.49951	5.27698	5.05725
5.2782	1.64514	5.28104	1.51424	5.28096	-0.16786	5.28015	0.40663	5.28097	-2.39834	5.28041	17.0681	5.28123	1.07649	5.27839	0.49814	5.2803	5.059
5.28153	1.64385	5.28437	1.51312	5.28429	-0.16698	5.28348	0.40462	5.2843	-2.39962	5.28373	17.0671	5.28456	1.07464	5.28171	0.49606	5.28363	5.06104
5.28486	1.64266	5.2877	1.51161	5.28762	-0.16606	5.28681	0.40282	5.28763	-2.40087	5.28706	17.0665	5.28789	1.07283	5.28504	0.49427	5.28696	5.06294
5.28819	1.64077	5.29103	1.50838	5.29095	-0.16594	5.29014	0.40177	5.29096	-2.40251	5.29039	17.0659	5.29122	1.07151	5.28837	0.49277	5.29029	5.06419
5.29151	1.63932	5.29436	1.50545	5.29428	-0.16639	5.29347	0.40112	5.29429	-2.40424	5.29372	17.0648	5.29455	1.06979	5.2917	0.4907	5.29362	5.06428
5.29484	1.63932	5.29769	1.50406	5.29761	-0.16705	5.2968	0.40043	5.29762	-2.4055	5.29705	17.0635	5.29788	1.06788	5.29503	0.48824	5.29695	5.06408
5.29817	1.63963	5.30102	1.50379	5.30094	-0.16803	5.30013	0.39949	5.30095	-2.40605	5.30038	17.0615	5.30121	1.06659	5.29835	0.48639	5.30028	5.06469
5.3015	1.63907	5.30435	1.50393	5.30427	-0.17091	5.30346	0.39806	5.30428	-2.40622	5.30371	17.058	5.30454	1.06692	5.30168	0.48494	5.30361	5.06554
5.30483	1.63825	5.30768	1.50319	5.3076	-0.17208	5.30679	0.39698	5.30761	-2.40704	5.30704	17.0548	5.30787	1.06778	5.30501	0.48372	5.30694	5.06689
5.30815	1.6384	5.31101	1.50163	5.31093	-0.17268	5.31011	0.39688	5.31094	-2.4092	5.31037	17.0536	5.3112	1.06753	5.30834	0.48381	5.31027	5.069
5.31148	1.64032	5.31434	1.50063	5.31426	-0.17532	5.31344	0.39536	5.31427	-2.41189	5.3137	17.0525	5.31453	1.06659	5.31167	0.48434	5.3136	5.0711
5.31481	1.64089	5.31767	1.50041	5.31759	-0.17887	5.31677	0.39166	5.3176	-2.41359	5.31703	17.0511	5.31786	1.06658	5.315	0.4839	5.31693	5.07138
5.31814	1.63948	5.321	1.49995	5.32092	-0.18184	5.3201	0.38806	5.32093	-2.41376	5.32036	17.0494	5.32119	1.06623	5.31832	0.48235	5.32026	5.06967
5.32147	1.63814	5.32433	1.49809	5.32425	-0.18442	5.32343	0.38561	5.32426	-2.41303	5.32369	17.0476	5.32452	1.06587	5.32165	0.48206	5.32359	5.06753
5.32479	1.63775	5.32766	1.49518	5.32758	-0.18718	5.32676	0.38381	5.32759	-2.41257	5.32702	17.0451	5.32785	1.06639	5.32498	0.48315	5.32692	5.06561
5.32812	1.63737	5.33099	1.4935	5.33091	-0.18997	5.33009	0.38191	5.33092	-2.41271	5.33035	17.0422	5.33118	1.06696	5.32831	0.48307	5.33025	5.06409
5.33145	1.6351	5.33432	1.49407	5.33424	-0.19329	5.33342	0.37965	5.33425	-2.41303	5.33368	17.0397	5.33451	1.06676	5.33164	0.48269	5.33358	5.06377
5.33478	1.63149	5.33765	1.49497	5.33757	-0.19717	5.33675	0.37743	5.33758	-2.41348	5.33701	17.0388	5.33784	1.06654	5.33497	0.48314	5.33691	5.06493
5.33811	1.62777	5.34098	1.49462	5.3409	-0.20116	5.34008	0.37539	5.34091	-2.41448	5.34034	17.0389	5.34117	1.06678	5.33829	0.48446	5.34023	5.06541
5.34144	1.6252	5.34431	1.49311	5.34423	-0.20412	5.34341	0.37292	5.34424	-2.41606	5.34367	17.0371	5.3445	1.06655	5.34162	0.48533	5.34356	5.06416
5.34476	1.62389	5.34764	1.49108	5.34756	-0.20549	5.34674	0.37068	5.34757	-2.41763	5.347	17.0336	5.34783	1.06587	5.34495	0.48337	5.34689	5.06361
5.34809	1.62363	5.35097	1.48933	5.35089	-0.2056	5.35007	0.36844	5.3509	-2.41802	5.35033	17.0315	5.35116	1.06617	5.34828	0.48067	5.35022	5.06396
5.35142	1.62324	5.3543	1.48785	5.35422	-0.20501	5.3534	0.36648	5.35423	-2.41736	5.35365	17.0305	5.35449	1.06737	5.35161	0.47925	5.35355	5.0636
5.35475	1.62191	5.35763	1.48576	5.35755	-0.20478	5.35673	0.36548	5.35756	-2.41691	5.35698	17.0296	5.35782	1.06831	5.35494	0.47885	5.35688	5.06292
5.35808	1.62205	5.36096	1.4835	5.36088	-0.20563	5.36006	0.36396	5.36089	-2.4172	5.36031	17.0281	5.36115	1.0685	5.35826	0.47903	5.36021	5.06297
5.36141	1.62295	5.36429	1.48262	5.36421	-0.20719	5.36339	0.36122	5.36422	-2.41827	5.36364	17.0262	5.36448	1.06863	5.36159	0.47891	5.36354	5.06427
5.36473	1.62259	5.36762	1.48254	5.36754	-0.20912	5.36672	0.35905	5.36755	-2.41967	5.36697	17.0249	5.36781	1.06829	5.36492	0.47789	5.36687	5.06625
5.36806	1.62179	5.37095	1.48151	5.37087	-0.21095	5.37005	0.35754	5.37088	-2.41987	5.3703	17.0248	5.37114	1.06691	5.36825	0.47627	5.3702	5.06858
5.37139	1.62213	5.37428	1.47953	5.3742	-0.21219	5.37337	0.35571	5.37421	-2.41885	5.37363	17.0247	5.37447	1.06596	5.37158	0.47607	5.37353	5.07135
5.37472	1.62349	5.37761	1.47874	5.37753	-0.21259	5.3767	0.35335	5.37754	-2.41851	5.37696	17.022	5.3778	1.06586	5.37491	0.47503	5.37686	5.07321
5.37805	1.62455	5.38094	1.47949	5.38086	-0.21317	5.38003	0.35054	5.38087	-2.41863	5.38029	17.0167	5.38113	1.06586	5.37823	0.47208	5.38019	5.07453
5.38137	1.62537	5.38427	1.47909	5.38419	-0.21416	5.38336	0.34751	5.3842	-2.41852	5.38362	17.0114	5.38446	1.06566	5.38156	0.46851	5.38352	5.07649
5.3847	1.62607	5.3876	1.47824	5.38752	-0.21528	5.38669	0.34471	5.38753	-2.41845	5.38695	17.008	5.38779	1.06591	5.38489	0.46661	5.38685	5.07907
5.38803	1.62488	5.39093	1.47808	5.39085	-0.21679	5.39002	0.34192	5.39086	-2.41836	5.39028	17.0057	5.39112	1.06657	5.38822	0.46628	5.39018	5.0803
5.39136	1.62324	5.39426	1.47788	5.39418	-0.21875	5.39335	0.33987	5.39419	-2.41786	5.39361	17.0031	5.39445	1.06676	5.39155	0.46592	5.39351	5.07878
5.39469	1.62263	5.39759	1.47741	5.39751	-0.22046	5.39668	0.33911	5.39752	-2.41733	5.39694	16.9992	5.39778	1.06641	5.39488	0.46437	5.39684	5.07558
5.39802	1.62322	5.40092	1.47659	5.40084	-0.22141	5.40001	0.33955	5.40085	-2.41817	5.40027	16.9947	5.40111	1.06573	5.3982	0.4635	5.40017	5.07313
5.40134	1.625	5.40425	1.47529	5.40417	-0.22272	5.40334	0.34085	5.40418	-2.41959	5.4036	16.9912	5.40444	1.06458	5.40153	0.46243	5.4035	5.07173
5.40467	1.62681	5.40758	1.47436	5.4075	-0.22385	5.40667	0.34189	5.40751	-2.42027	5.40693	16.9877	5.40778	1.06328	5.40486	0.4604	5.40683	5.07043
5.408	1.62743	5.41091	1.47419	5.41083	-0.22513	5.41	0.34177	5.41084	-2.42117	5.41026	16.9839	5.41111	1.06291	5.40819	0.45799	5.41015	5.06872
5.41133	1.62731	5.41424	1.47429	5.41416	-0.22712	5.41333	0.33928	5.41417	-2.42289	5.41359	16.9802	5.41444	1.06365	5.41152	0.45607	5.41348	5.0663
5.41466	1.62664	5.41757	1.4735	5.41749	-0.22929	5.41666	0.33576	5.4175	-2.42432	5.41692	16.9777	5.41777	1.06489	5.41484	0.45608	5.41681	5.06318
5.41798	1.62561	5.4209	1.47145	5.42082	-0.23062	5.41999	0.33261	5.42083	-2.42456	5.42025	16.9765	5.4211	1.06603	5.41817	0.45728	5.42014	5.06127
5.42131	1.62495	5.42423	1.46948	5.42415	-0.23122	5.42332	0.32975	5.42416	-2.4248	5.42358	16.9765	5.42443	1.06668	5.4215	0.45811	5.42347	5.06031
5.42464	1.62589	5.42756	1.46904	5.42748	-0.23234	5.42664	0.32728	5.42749	-2.42559	5.42691	16.9772	5.42776	1.06652	5.42483	0.45882	5.4268	5.05883
5.42797	1.62739	5.43089	1.46871	5.43081	-0.23373	5.42997	0.3251	5.43082	-2.42623	5.43023	16.9763	5.43109	1.06558	5.42816	0.45814	5.43013	5.05708
5.4313	1.62677	5.43422	1.46774	5.43414	-0.23497	5.4333	0.32318	5.43415	-2.42692	5.43356	16.9743	5.43442	1.06407	5.43149	0.45558	5.43346	5.05621
5.43462	1.62444	5.43755	1.46662	5.43747	-0.23629	5.43663	0.32127	5.43748	-2.42815	5.43689	16.9725	5.43775	1.06275	5.43482	0.45295	5.43679	5.05766
5.43795	1.62258	5.44088	1.46551	5.4408	-0.23783	5.43996	0.31865	5.44081	-2.42978	5.44022	16.9717	5.44108	1.06196	5.43814	0.45215	5.44012	5.06014
5.44128	1.62085	5.44421	1.46499	5.44413	-0.2393	5.44329	0.31608	5.44414	-2.43069	5.44355	16.9714	5.44441	1.06166	5.44147	0.45097	5.44345	5.06029
5.44461	1.61864	5.44754	1.46519	5.44746	-0.24028	5.44662	0.3144	5.44747	-2.43018	5.44688	16.9704	5.44774	1.06164	5.4448	0.44886	5.44678	5.05907
5.44794	1.6164	5.45087	1.4651	5.45079	-0.24149	5.44995	0.3125	5.4508	-2.42959	5.45021	16.9686	5.45107	1.06112	5.44813	0.44808	5.45011	5.0581
5.45127	1.61511	5.4542	1.46331	5.45412	-0.24225	5.45328	0.31031	5.45413	-2.42951	5.45354	16.9663	5.4544	1.06004	5.45146	0.44832	5.45344	5.05746
5.45459	1.61301	5.45753	1.46049	5.45745	-0.24367	5.45661	0.30908	5.45746	-2.42981	5.45687	16.9637	5.45773	1.0588	5.45479	0.44823	5.45677	5.05772
5.45792	1.6112	5.46086	1.45791	5.46078	-0.24673	5.45994	0.30881	5.46079	-2.43054	5.4602	16.9612	5.46106	1.05745	5.45811	0.44699	5.4601	5.05855
5.46125	1.61041	5.46419	1.45575	5.46411	-0.25032	5.46327	0.30874	5.46412	-2.43145	5.46353	16.9584	5.46439	1.05597	5.46144	0.44418	5.46343	5.05778
5.46458	1.60932	5.46752	1.45373	5.46744	-0.25308	5.4666	0.30868	5.46745	-2.43196	5.46686	16.9554	5.46772	1.05492	5.46477	0.44145	5.46676	5.05565
5.46791	1.60723	5.47085	1.45208	5.47077	-0.25509	5.46993	0.30855	5.47078	-2.43209	5.47019	16.9536	5.47105	1.05494	5.4681	0.43775	5.47009	5.05505
5.47124	1.60517	5.47418	1.45073	5.4741	-0.25754	5.47326	0.30817	5.47411	-2.43254	5.47352	16.9525	5.47438	1.05641	5.47143	0.43633	5.47342	5.05579
5.47456	1.60484	5.47751	1.44802	5.47743	-0.26041	5.47659	0.3075	5.47744	-2.43343	5.47685	16.9495	5.47771	1.05883	5.47476	0.43623	5.47675	5.05649
5.47789	1.60586	5.48084	1.44432	5.48076	-0.26264	5.47992	0.30676	5.48077	-2.43389	5.48018	16.9458	5.48104	1.06166	5.47808	0.43511	5.48008	5.05701
5.48122	1.60585	5.48417	1.4408	5.48409	-0.26403	5.48325	0.30623	5.4841	-2.43379	5.48351	16.9431	5.48437	1.06436	5.48141	0.4326	5.48341	5.05843
5.48455	1.60435	5.4875	1.43636	5.48742	-0.26512	5.48658	0.30513	5.48743	-2.43417	5.48684	16.9418	5.4877	1.06531	5.48474	0.42952	5.48673	5.06086
5.48788	1.60209	5.49083	1.4314	5.49075	-0.26596	5.4899	0.30238	5.49076	-2.43561	5.49017	16.9404	5.49103	1.06502	5.48807	0.42696	5.49006	5.06312
5.4912	1.59986	5.49416	1.42802	5.49408	-0.26641	5.49323	0.29963	5.49409	-2.43841	5.4935	16.9388	5.49436	1.06483	5.4914	0.4237	5.49339	5.06522
5.49453	1.59838	5.49749	1.42621	5.49741	-0.26672	5.49656	0.29816	5.49742	-2.44179	5.49683	16.9372	5.49769	1.06482	5.49472	0.41913	5.49672	5.06719
5.49786	1.59792	5.50082	1.42442	5.50074	-0.26565	5.49989	0.29706	5.50075	-2.444	5.50016	16.9343	5.50102	1.06461	5.49805	0.41609	5.50005	5.06783
5.50119	1.59826	5.50415	1.42213	5.50407	-0.2647	5.50322	0.29577	5.50408	-2.44476	5.50349	16.9307	5.50435	1.06401	5.50138	0.41586	5.50338	5.06837
5.50452	1.5978	5.50748	1.41899	5.5074	-0.26491	5.50655	0.29387	5.50741	-2.44556	5.50681	16.9279	5.50768	1.06336	5.50471	0.41678	5.50671	5.07018
5.50784	1.59646	5.51081	1.41527	5.51073	-0.26594	5.50988	0.29156	5.51074	-2.44767	5.51014	16.9259	5.51101	1.06309	5.50804	0.41826	5.51004	5.07299
5.51117	1.59532	5.51414	1.41164	5.51406	-0.26727	5.51321	0.29037	5.51407	-2.45043	5.51347	16.924	5.51434	1.06214	5.51137	0.42058	5.51337	5.07482
5.5145	1.59446	5.51747	1.40929	5.51739	-0.26833	5.51654	0.29068	5.5174	-2.45247	5.5168	16.9239	5.51767	1.06086	5.51469	0.42229	5.5167	5.07613
5.51783	1.59321	5.5208	1.40882	5.52072	-0.26919	5.51987	0.29092	5.52073	-2.45371	5.52013	16.9255	5.521	1.05946	5.51802	0.4228	5.52003	5.08001
5.52116	1.59129	5.52413	1.40971	5.52405	-0.27093	5.5232	0.2903	5.52406	-2.45523	5.52346	16.926	5.52433	1.058	5.52135	0.42259	5.52336	5.08438
5.52449	1.58884	5.52746	1.41114	5.52738	-0.27327	5.52653	0.2892	5.52739	-2.457	5.52679	16.9243	5.52766	1.05784	5.52468	0.42258	5.52669	5.08757
5.52781	1.58765	5.53079	1.41158	5.53071	-0.27579	5.52986	0.28866	5.53072	-2.45836	5.53012	16.9207	5.53099	1.05907	5.52801	0.42321	5.53002	5.08995
5.53114	1.58643	5.53412	1.41041	5.53404	-0.27932	5.53319	0.28938	5.53405	-2.45858	5.53345	16.9163	5.53432	1.05942	5.53134	0.425	5.53335	5.09298
5.53447	1.58449	5.53745	1.40838	5.53737	-0.28403	5.53652	0.29013	5.53738	-2.4576	5.53678	16.9126	5.53765	1.05867	5.53467	0.42747	5.53668	5.09665
5.5378	1.58313	5.54078	1.40623	5.5407	-0.2888	5.53984	0.28988	5.54071	-2.45647	5.54011	16.9102	5.54098	1.0588	5.53799	0.42866	5.54001	5.09832
5.54113	1.5828	5.54411	1.40419	5.54403	-0.29254	5.54317	0.28901	5.54404	-2.45654	5.54344	16.9088	5.54431	1.06033	5.54132	0.42723	5.54333	5.09718
5.54446	1.58238	5.54744	1.4024	5.54736	-0.29519	5.5465	0.28816	5.54737	-2.45756	5.54677	16.9068	5.54764	1.06228	5.54465	0.42401	5.54667	5.09659
5.54778	1.58104	5.55077	1.40125	5.55069	-0.29743	5.54983	0.28747	5.5507	-2.45729	5.5501	16.9032	5.55097	1.06379	5.54798	0.42013	5.54999	5.09711
5.55111	1.57986	5.5541	1.40015	5.55402	-0.29904	5.55316	0.28578	5.55403	-2.45553	5.55343	16.8987	5.5543	1.06469	5.55131	0.41664	5.55332	5.09822
5.55444	1.58008	5.55743	1.39862	5.55735	-0.29984	5.55649	0.2826	5.55736	-2.45369	5.55676	16.8934	5.55763	1.06502	5.55464	0.41404	5.55665	5.09965
5.55777	1.58123	5.56076	1.39623	5.56068	-0.3003	5.55982	0.27918	5.56069	-2.45218	5.56009	16.888	5.56096	1.06482	5.55796	0.41202	5.55998	5.10041
5.5611	1.58227	5.56409	1.39205	5.56401	-0.30095	5.56315	0.27665	5.56402	-2.45009	5.56342	16.8829	5.56429	1.06451	5.56129	0.40981	5.56331	5.09954
5.56443	1.58312	5.56742	1.38694	5.56734	-0.30192	5.56648	0.27451	5.56735	-2.44686	5.56675	16.8779	5.56762	1.06378	5.56462	0.40808	5.56664	5.10003
5.56775	1.58412	5.57075	1.38293	5.57067	-0.30286	5.56981	0.27199	5.57068	-2.4437	5.57008	16.8732	5.57095	1.06224	5.56795	0.40611	5.56997	5.10185
5.57108	1.58517	5.57408	1.38033	5.574	-0.30355	5.57314	0.26915	5.57401	-2.4416	5.57341	16.8711	5.57428	1.06096	5.57128	0.4031	5.5733	5.10177
5.57441	1.58686	5.57741	1.37869	5.57733	-0.30253	5.57647	0.26658	5.57734	-2.44064	5.57674	16.8703	5.57761	1.06066	5.57461	0.40006	5.57663	5.09955
5.57774	1.58804	5.58074	1.37783	5.58066	-0.30077	5.5798	0.26469	5.58067	-2.44074	5.58007	16.8699	5.58094	1.06065	5.57793	0.39799	5.57996	5.09783
5.58107	1.58707	5.58407	1.37658	5.58399	-0.29969	5.58313	0.26333	5.584	-2.44128	5.5834	16.8688	5.58427	1.05974	5.58126	0.39662	5.58329	5.09888
5.58439	1.58606	5.5874	1.37447	5.58732	-0.30005	5.58646	0.26245	5.58733	-2.44123	5.58673	16.8671	5.5876	1.05866	5.58459	0.39564	5.58662	5.10084
5.58772	1.58662	5.59073	1.37227	5.59065	-0.30207	5.58979	0.26215	5.59065	-2.44064	5.59005	16.8649	5.59093	1.05813	5.58792	0.39583	5.58995	5.09963
5.59105	1.58765	5.59406	1.37048	5.59398	-0.30471	5.59312	0.26277	5.59399	-2.441	5.59338	16.8615	5.59426	1.05712	5.59125	0.39602	5.59328	5.09711
5.59438	1.58679	5.59739	1.36916	5.59731	-0.30756	5.59645	0.26313	5.59732	-2.4429	5.59671	16.8588	5.59759	1.05536	5.59457	0.39525	5.59661	5.09623
5.59771	1.58404	5.60072	1.36843	5.60064	-0.31115	5.59978	0.26163	5.60065	-2.44497	5.60004	16.8558	5.60092	1.05354	5.5979	0.39377	5.59994	5.09575
5.60104	1.58045	5.60405	1.36897	5.60397	-0.31421	5.60311	0.2591	5.60398	-2.44688	5.60337	16.8526	5.60425	1.05178	5.60123	0.39223	5.60327	5.09582
5.60436	1.57726	5.60738	1.37006	5.6073	-0.31617	5.60643	0.25657	5.60731	-2.4493	5.6067	16.8504	5.60758	1.04996	5.60456	0.39101	5.6066	5.09701
5.60769	1.57485	5.61071	1.37002	5.61063	-0.31788	5.60976	0.25426	5.61064	-2.45196	5.61003	16.8502	5.61091	1.04857	5.60789	0.39024	5.60993	5.09746
5.61102	1.57316	5.61404	1.3693	5.61396	-0.31988	5.61309	0.25242	5.61397	-2.45424	5.61336	16.8501	5.61424	1.04834	5.61122	0.38992	5.61326	5.0981
5.61435	1.5718	5.61737	1.36901	5.61729	-0.3222	5.61642	0.25105	5.6173	-2.45677	5.61669	16.8481	5.61757	1.04869	5.61454	0.38994	5.61658	5.10025
5.61768	1.57079	5.6207	1.36872	5.62062	-0.32536	5.61975	0.24954	5.62063	-2.45897	5.62002	16.8439	5.6209	1.04867	5.61787	0.38938	5.61991	5.10145
5.621	1.57051	5.62403	1.36765	5.62395	-0.32882	5.62308	0.24758	5.62395	-2.45983	5.62335	16.8396	5.62423	1.04825	5.6212	0.3886	5.62324	5.10158
5.62433	1.5695	5.62736	1.36692	5.62728	-0.33222	5.62641	0.24531	5.62728	-2.46056	5.62668	16.8356	5.62756	1.04733	5.62453	0.38796	5.62657	5.10119
5.62766	1.5666	5.63069	1.36777	5.63061	-0.33376	5.62974	0.24277	5.63061	-2.46183	5.63001	16.8322	5.63089	1.04586	5.62786	0.38718	5.6299	5.10147
5.63099	1.56433	5.63402	1.3694	5.63394	-0.33396	5.63307	0.23981	5.63394	-2.46307	5.63334	16.8298	5.63422	1.04438	5.63119	0.38605	5.63323	5.10454
5.63432	1.56483	5.63735	1.37093	5.63727	-0.33368	5.6364	0.23572	5.63727	-2.46339	5.63667	16.828	5.63755	1.04407	5.63451	0.38502	5.63656	5.10832
5.63765	1.56625	5.64068	1.37208	5.6406	-0.33333	5.63973	0.23207	5.6406	-2.46363	5.64	16.8249	5.64088	1.04452	5.63784	0.38429	5.63989	5.10961
5.64097	1.56636	5.64401	1.37289	5.64393	-0.33395	5.64306	0.23084	5.64393	-2.46498	5.64333	16.8228	5.64421	1.04493	5.64117	0.38413	5.64322	5.11031
5.6443	1.56608	5.64734	1.37106	5.64726	-0.33594	5.64639	0.23094	5.64726	-2.46662	5.64666	16.8218	5.64754	1.04542	5.6445	0.38351	5.64655	5.1094
5.64763	1.5654	5.65067	1.36699	5.65059	-0.33845	5.64972	0.23123	5.65059	-2.46768	5.64999	16.82	5.65087	1.04596	5.64783	0.38218	5.64988	5.10741
5.65096	1.56371	5.654	1.36445	5.65391	-0.3407	5.65305	0.23056	5.65392	-2.46893	5.65332	16.8168	5.6542	1.04613	5.65116	0.38034	5.65321	5.10484
5.65429	1.56221	5.65733	1.36294	5.65724	-0.34332	5.65637	0.22895	5.65725	-2.47084	5.65665	16.8132	5.65753	1.04518	5.65448	0.3779	5.65654	5.10283
5.65761	1.56152	5.66066	1.36121	5.66057	-0.34605	5.6597	0.22756	5.66058	-2.47247	5.65998	16.8103	5.66086	1.04367	5.65781	0.37534	5.65987	5.10151
5.66094	1.56104	5.66399	1.35986	5.6639	-0.34807	5.66303	0.22694	5.66391	-2.47278	5.6633	16.8072	5.66419	1.04185	5.66114	0.37403	5.6632	5.10163
5.66427	1.56057	5.66732	1.35918	5.66723	-0.34911	5.66636	0.22678	5.66724	-2.47269	5.66663	16.8042	5.66752	1.03979	5.66447	0.37318	5.66653	5.10311
5.6676	1.56059	5.67065	1.35739	5.67056	-0.3498	5.66969	0.22692	5.67057	-2.47403	5.66996	16.7993	5.67085	1.03812	5.6678	0.37124	5.66986	5.10637
5.67093	1.56152	5.67398	1.35353	5.67389	-0.35057	5.67302	0.22715	5.6739	-2.47646	5.67329	16.7938	5.67418	1.0371	5.67113	0.36906	5.67319	5.11048
5.67425	1.56134	5.67731	1.34943	5.67723	-0.35183	5.67635	0.22761	5.67723	-2.47831	5.67662	16.7897	5.67751	1.03633	5.67445	0.3674	5.67652	5.11434
5.67758	1.55979	5.68064	1.34621	5.68056	-0.35384	5.67968	0.22897	5.68056	-2.47875	5.67995	16.7878	5.68084	1.03585	5.67778	0.36627	5.67985	5.11579
5.68091	1.55894	5.68397	1.34231	5.68389	-0.35586	5.68301	0.23053	5.68389	-2.47846	5.68328	16.7869	5.68417	1.03561	5.68111	0.36516	5.68318	5.11504
5.68424	1.55903	5.6873	1.33761	5.68722	-0.35722	5.68634	0.23055	5.68722	-2.47925	5.68661	16.7849	5.6875	1.03475	5.68444	0.36355	5.68651	5.1139
5.68757	1.56039	5.69063	1.33469	5.69055	-0.35778	5.68967	0.22904	5.69055	-2.48139	5.68994	16.7808	5.69083	1.033	5.68777	0.36238	5.68983	5.11311
5.6909	1.56264	5.69396	1.33405	5.69387	-0.35802	5.693	0.2277	5.69388	-2.48332	5.69327	16.7764	5.69416	1.03157	5.69109	0.36248	5.69316	5.11364
5.69422	1.56562	5.69729	1.33286	5.69721	-0.35895	5.69633	0.22696	5.69721	-2.48371	5.6966	16.7733	5.69749	1.03176	5.69442	0.36391	5.69649	5.11623
5.69755	1.56824	5.70062	1.32981	5.70053	-0.35943	5.69966	0.22586	5.70054	-2.48285	5.69993	16.7714	5.70082	1.03322	5.69775	0.36497	5.69982	5.12074
5.70088	1.56955	5.70395	1.32597	5.70386	-0.35923	5.70299	0.2242	5.70387	-2.48246	5.70326	16.7703	5.70415	1.03456	5.70108	0.3639	5.70315	5.12456
5.70421	1.56927	5.70728	1.32254	5.70719	-0.35955	5.70632	0.22323	5.7072	-2.48344	5.70659	16.7691	5.70748	1.03598	5.70441	0.36154	5.70648	5.12636
5.70754	1.5686	5.71061	1.32103	5.71052	-0.36037	5.70965	0.22308	5.71053	-2.48561	5.70992	16.7682	5.71081	1.03791	5.70774	0.35953	5.70981	5.12609
5.71087	1.56849	5.71394	1.32116	5.71385	-0.36112	5.71298	0.22204	5.71386	-2.48759	5.71325	16.7692	5.71414	1.03942	5.71106	0.35884	5.71314	5.12388
5.71419	1.56783	5.71727	1.32086	5.71718	-0.36181	5.71631	0.22017	5.71719	-2.48855	5.71658	16.769	5.71747	1.04093	5.71439	0.35923	5.71647	5.11987
5.71752	1.56662	5.7206	1.3193	5.72051	-0.36311	5.71964	0.2187	5.72052	-2.49022	5.71991	16.7673	5.7208	1.04341	5.71772	0.35935	5.7198	5.11678
5.72085	1.56637	5.72393	1.31754	5.72384	-0.36417	5.72296	0.21836	5.72385	-2.49247	5.72324	16.7661	5.72413	1.04597	5.72105	0.35901	5.72313	5.1168
5.72418	1.56626	5.72726	1.31814	5.72717	-0.36517	5.72629	0.21876	5.72718	-2.493	5.72657	16.7653	5.72746	1.0461	5.72438	0.35885	5.72646	5.11836
5.72751	1.56493	5.73059	1.32086	5.7305	-0.36706	5.72962	0.2181	5.73051	-2.49237	5.7299	16.7639	5.73079	1.04505	5.72771	0.35912	5.72979	5.11975
5.73083	1.56264	5.73392	1.32255	5.73383	-0.36931	5.73295	0.21643	5.73384	-2.49321	5.73323	16.7618	5.73412	1.0449	5.73104	0.35934	5.73312	5.12125
5.73416	1.55998	5.73725	1.32281	5.73716	-0.37085	5.73628	0.21422	5.73717	-2.49581	5.73656	16.7606	5.73745	1.04393	5.73436	0.35849	5.73645	5.12241
5.73749	1.55658	5.74058	1.32258	5.74049	-0.37174	5.73961	0.21084	5.7405	-2.49773	5.73988	16.7587	5.74078	1.04196	5.73769	0.35563	5.73978	5.12149
5.74082	1.55214	5.74391	1.32274	5.74382	-0.37368	5.74294	0.20781	5.74383	-2.49863	5.74321	16.756	5.74411	1.04028	5.74102	0.35312	5.74311	5.11956
5.74415	1.54921	5.74724	1.32282	5.74715	-0.37655	5.74627	0.20501	5.74716	-2.49932	5.74654	16.754	5.74744	1.0391	5.74435	0.35134	5.74644	5.11774
5.74747	1.54821	5.75057	1.32114	5.75048	-0.37942	5.7496	0.20158	5.75049	-2.49837	5.74987	16.7534	5.75077	1.03811	5.74768	0.34964	5.74977	5.1166
5.7508	1.54749	5.7539	1.31791	5.75381	-0.38233	5.75293	0.19787	5.75382	-2.4961	5.7532	16.7521	5.7541	1.03696	5.75101	0.34791	5.7531	5.11548
5.75413	1.54629	5.75723	1.31462	5.75714	-0.38581	5.75626	0.19497	5.75715	-2.4949	5.75653	16.7492	5.75743	1.03501	5.75433	0.34628	5.75642	5.11614
5.75746	1.54477	5.76056	1.31201	5.76047	-0.38968	5.75959	0.19191	5.76048	-2.49503	5.75986	16.747	5.76076	1.0312	5.75766	0.34422	5.75975	5.11631
5.76079	1.54328	5.76389	1.31038	5.7638	-0.39309	5.76292	0.18657	5.76381	-2.49515	5.76319	16.7452	5.76409	1.02669	5.76099	0.3407	5.76308	5.115
5.76412	1.5413	5.76722	1.3092	5.76713	-0.39507	5.76625	0.18037	5.76714	-2.49575	5.76652	16.7423	5.76742	1.02443	5.76432	0.33671	5.76641	5.11369
5.76744	1.53994	5.77055	1.30731	5.77046	-0.39608	5.76958	0.17559	5.77047	-2.49734	5.76985	16.7394	5.77075	1.02472	5.76765	0.33306	5.76974	5.11319
5.77077	1.53934	5.77388	1.30497	5.77379	-0.39854	5.7729	0.17256	5.7738	-2.49814	5.77318	16.7375	5.77408	1.02529	5.77098	0.3297	5.77307	5.11238
5.7741	1.53885	5.77721	1.30263	5.77712	-0.40264	5.77623	0.1703	5.77713	-2.49737	5.77651	16.7366	5.77741	1.02503	5.7743	0.32655	5.7764	5.11027
5.77743	1.53843	5.78054	1.30014	5.78045	-0.4066	5.77956	0.16907	5.78046	-2.4966	5.77984	16.7366	5.78074	1.0252	5.77763	0.32443	5.77973	5.10784
5.78076	1.53845	5.78387	1.29781	5.78378	-0.40915	5.78289	0.16905	5.78379	-2.49692	5.78317	16.7359	5.78407	1.0261	5.78096	0.32433	5.78306	5.10678
5.78409	1.53909	5.7872	1.29595	5.78711	-0.41064	5.78622	0.16859	5.78712	-2.49782	5.7865	16.732	5.7874	1.02672	5.78429	0.32393	5.78639	5.10708
5.78741	1.53898	5.79053	1.29478	5.79044	-0.41227	5.78955	0.16703	5.79045	-2.49912	5.78983	16.7271	5.79073	1.02681	5.78762	0.32266	5.78972	5.10741
5.79074	1.53746	5.79386	1.29368	5.79377	-0.41427	5.79288	0.16499	5.79378	-2.50144	5.79316	16.7239	5.79406	1.02704	5.79094	0.32119	5.79305	5.10779
5.79407	1.53531	5.79719	1.29267	5.7971	-0.41635	5.79621	0.16313	5.79711	-2.50334	5.79649	16.7232	5.79739	1.02869	5.79427	0.31943	5.79638	5.10927
5.7974	1.53313	5.80052	1.29199	5.80043	-0.4174	5.79954	0.16284	5.80044	-2.50373	5.79982	16.7234	5.80072	1.03188	5.7976	0.3173	5.79971	5.11214
5.80073	1.53094	5.80385	1.29045	5.80376	-0.41812	5.80287	0.16478	5.80377	-2.50316	5.80315	16.7229	5.80406	1.03428	5.80093	0.31544	5.80304	5.11533
5.80405	1.52878	5.80718	1.28808	5.80709	-0.42007	5.8062	0.16752	5.8071	-2.50236	5.80648	16.7214	5.80739	1.03466	5.80426	0.31469	5.80637	5.11925
5.80738	1.52713	5.81051	1.28618	5.81042	-0.42275	5.80953	0.16953	5.81043	-2.50123	5.8098	16.7193	5.81072	1.03495	5.80759	0.31472	5.8097	5.12245
5.81071	1.52701	5.81384	1.28528	5.81375	-0.42435	5.81286	0.17029	5.81376	-2.49921	5.81313	16.7176	5.81405	1.03656	5.81091	0.31438	5.81303	5.1242
5.81404	1.52758	5.81717	1.28325	5.81708	-0.42406	5.81619	0.17047	5.81709	-2.49705	5.81646	16.716	5.81738	1.03849	5.81424	0.31324	5.81636	5.12484
5.81737	1.52755	5.8205	1.27957	5.82041	-0.42254	5.81952	0.17021	5.82042	-2.49528	5.81979	16.7137	5.82071	1.03917	5.81757	0.31104	5.81968	5.12641
5.82069	1.52689	5.82383	1.27755	5.82374	-0.42144	5.82285	0.16853	5.82375	-2.49427	5.82312	16.7111	5.82404	1.03859	5.8209	0.30832	5.82301	5.12868
5.82402	1.52607	5.82716	1.27763	5.82707	-0.42179	5.82618	0.16552	5.82708	-2.4946	5.82645	16.7097	5.82737	1.03849	5.82423	0.3062	5.82634	5.12981
5.82735	1.52586	5.83049	1.27791	5.8304	-0.42269	5.82951	0.16315	5.83041	-2.49572	5.82978	16.71	5.8307	1.03959	5.82756	0.30507	5.82967	5.13147
5.83068	1.52651	5.83382	1.27745	5.83373	-0.42377	5.83284	0.16218	5.83374	-2.49618	5.83311	16.7091	5.83403	1.04065	5.83088	0.30385	5.833	5.13425
5.83401	1.52752	5.83715	1.27677	5.83706	-0.42537	5.83616	0.16147	5.83707	-2.49551	5.83644	16.7062	5.83736	1.04021	5.83421	0.30238	5.83633	5.13832
5.83734	1.5287	5.84048	1.27585	5.84039	-0.42722	5.83949	0.1596	5.8404	-2.4951	5.83977	16.7027	5.84069	1.03872	5.83754	0.30073	5.83966	5.14294
5.84066	1.52839	5.84381	1.27461	5.84372	-0.42902	5.84282	0.15637	5.84373	-2.4963	5.8431	16.6988	5.84402	1.038	5.84087	0.29903	5.84299	5.14503
5.84399	1.52687	5.84714	1.27362	5.84705	-0.43037	5.84615	0.15316	5.84706	-2.49804	5.84643	16.6938	5.84735	1.03862	5.8442	0.29766	5.84632	5.14145
5.84732	1.5258	5.85047	1.27215	5.85038	-0.43101	5.84948	0.15026	5.85039	-2.49921	5.84976	16.6882	5.85068	1.03955	5.84753	0.29681	5.84965	5.13661
5.85065	1.52449	5.8538	1.27019	5.85371	-0.43186	5.85281	0.14657	5.85372	-2.50066	5.85309	16.6841	5.85401	1.03944	5.85085	0.29591	5.85298	5.1331
5.85398	1.52245	5.85713	1.26918	5.85704	-0.43338	5.85614	0.14211	5.85705	-2.50311	5.85642	16.682	5.85734	1.03843	5.85418	0.29411	5.85631	5.13248
5.85731	1.52102	5.86046	1.27013	5.86037	-0.43567	5.85947	0.13888	5.86038	-2.50605	5.85975	16.6794	5.86067	1.03819	5.85751	0.2926	5.85964	5.1337
5.86063	1.52065	5.86379	1.27224	5.8637	-0.43871	5.8628	0.13781	5.86371	-2.50922	5.86308	16.6768	5.864	1.03947	5.86084	0.29163	5.86297	5.13604
5.86396	1.51969	5.86712	1.27299	5.86703	-0.4422	5.86613	0.13862	5.86704	-2.51194	5.86641	16.6748	5.86733	1.0414	5.86417	0.29056	5.8663	5.13716
5.86729	1.51778	5.87045	1.27108	5.87036	-0.44499	5.86946	0.13809	5.87037	-2.51277	5.86974	16.6734	5.87066	1.04237	5.8675	0.28914	5.86963	5.13673
5.87062	1.51572	5.87378	1.26869	5.87369	-0.44668	5.87279	0.13559	5.8737	-2.51311	5.87307	16.6725	5.87399	1.04067	5.87082	0.28742	5.87296	5.13611
5.87395	1.51368	5.87711	1.26644	5.87702	-0.44739	5.87612	0.13348	5.87703	-2.51395	5.8764	16.6714	5.87732	1.03765	5.87415	0.28586	5.87629	5.13532
5.87728	1.51177	5.88044	1.2632	5.88035	-0.4481	5.87945	0.13306	5.88036	-2.51494	5.87973	16.6697	5.88065	1.03628	5.87748	0.28416	5.87962	5.13256
5.8806	1.5109	5.88377	1.26002	5.88368	-0.4495	5.88278	0.13295	5.88369	-2.51518	5.88306	16.6683	5.88398	1.03579	5.88081	0.28253	5.88295	5.13037
5.88393	1.51185	5.8871	1.25855	5.88701	-0.45103	5.88611	0.13247	5.88702	-2.51478	5.88638	16.6666	5.88731	1.03454	5.88414	0.28199	5.88628	5.1317
5.88726	1.51303	5.89043	1.25849	5.89034	-0.45203	5.88943	0.13153	5.89035	-2.51522	5.88971	16.6669	5.89064	1.03264	5.88746	0.28165	5.88961	5.13607
5.89059	1.51306	5.89376	1.25766	5.89367	-0.45306	5.89276	0.13077	5.89368	-2.51665	5.89304	16.6663	5.89397	1.0309	5.89079	0.28098	5.89293	5.14054
5.89392	1.51229	5.89709	1.25549	5.897	-0.4554	5.89609	0.13099	5.89701	-2.51748	5.89637	16.6635	5.8973	1.03041	5.89412	0.28072	5.89626	5.14391
5.89724	1.51044	5.90042	1.25259	5.90033	-0.45835	5.89942	0.13164	5.90034	-2.5171	5.8997	16.66	5.90063	1.03083	5.89745	0.28106	5.89959	5.14537
5.90057	1.50779	5.90375	1.24873	5.90366	-0.46068	5.90275	0.1311	5.90367	-2.51546	5.90303	16.6569	5.90396	1.03102	5.90078	0.28097	5.90292	5.14375
5.9039	1.50585	5.90708	1.24417	5.90699	-0.46173	5.90608	0.12885	5.907	-2.51274	5.90636	16.6544	5.90729	1.02992	5.90411	0.2804	5.90625	5.1414
5.90723	1.50506	5.91041	1.24048	5.91032	-0.46195	5.90941	0.12652	5.91033	-2.51127	5.90969	16.6529	5.91062	1.02736	5.90744	0.27986	5.90958	5.13963
5.91056	1.50371	5.91374	1.23849	5.91365	-0.46229	5.91274	0.12562	5.91366	-2.51251	5.91302	16.6509	5.91395	1.02595	5.91076	0.27991	5.91291	5.13899
5.91388	1.50152	5.91707	1.23724	5.91698	-0.46309	5.91607	0.12485	5.91699	-2.5139	5.91635	16.6482	5.91728	1.02706	5.91409	0.27972	5.91624	5.13923
5.91721	1.50001	5.9204	1.23699	5.92031	-0.46389	5.9194	0.12326	5.92032	-2.51387	5.91968	16.6458	5.92061	1.02879	5.91742	0.27887	5.91957	5.13912
5.92054	1.49905	5.92373	1.2382	5.92364	-0.46376	5.92273	0.12126	5.92365	-2.51349	5.92301	16.644	5.92394	1.02956	5.92075	0.27818	5.9229	5.13952
5.92387	1.49779	5.92706	1.23828	5.92697	-0.46356	5.92606	0.11985	5.92698	-2.51365	5.92634	16.6426	5.92727	1.0297	5.92408	0.27803	5.92623	5.13979
5.9272	1.49623	5.93039	1.23646	5.9303	-0.4646	5.92939	0.1183	5.93031	-2.51419	5.92967	16.6416	5.9306	1.03058	5.92741	0.27727	5.92956	5.13988
5.93053	1.49503	5.93372	1.23388	5.93363	-0.46672	5.93272	0.11624	5.93364	-2.51483	5.933	16.6397	5.93393	1.03241	5.93073	0.27604	5.93289	5.13953
5.93385	1.49455	5.93705	1.23182	5.93696	-0.4693	5.93605	0.11444	5.93697	-2.51564	5.93633	16.6382	5.93726	1.03371	5.93406	0.27484	5.93622	5.13836
5.93718	1.49481	5.94038	1.23074	5.94029	-0.47107	5.93938	0.11346	5.9403	-2.51679	5.93966	16.6362	5.94059	1.0337	5.93739	0.27287	5.93955	5.13656
5.94051	1.49511	5.94371	1.23049	5.94362	-0.47135	5.94271	0.11324	5.94363	-2.51904	5.94299	16.6336	5.94392	1.03308	5.94072	0.27028	5.94288	5.13636
5.94384	1.49463	5.94704	1.23034	5.94695	-0.47198	5.94604	0.11299	5.94696	-2.52178	5.94632	16.6305	5.94725	1.03259	5.94405	0.26796	5.94621	5.13742
5.94717	1.49319	5.95037	1.22855	5.95028	-0.47373	5.94937	0.11311	5.95029	-2.52255	5.94965	16.6265	5.95058	1.0333	5.94738	0.26606	5.94954	5.13917
5.9505	1.49132	5.9537	1.22557	5.95361	-0.47589	5.95269	0.11412	5.95362	-2.52086	5.95298	16.6217	5.95391	1.03548	5.9507	0.26424	5.95287	5.14064
5.95382	1.49004	5.95703	1.22325	5.95694	-0.478	5.95602	0.11509	5.95695	-2.51918	5.95631	16.6181	5.95724	1.0376	5.95403	0.26267	5.9562	5.14108
5.95715	1.48943	5.96036	1.22184	5.96027	-0.47984	5.95935	0.11566	5.96028	-2.51938	5.95964	16.6163	5.96057	1.03838	5.95736	0.26232	5.95953	5.14084
5.96048	1.48822	5.96369	1.22024	5.9636	-0.48165	5.96268	0.11569	5.96361	-2.52068	5.96296	16.6151	5.9639	1.03825	5.96069	0.26251	5.96285	5.14011
5.96381	1.48659	5.96702	1.21843	5.96693	-0.48348	5.96601	0.11509	5.96694	-2.52158	5.96629	16.6143	5.96723	1.0377	5.96402	0.26187	5.96618	5.13953
5.96714	1.48573	5.97035	1.21695	5.97026	-0.48444	5.96934	0.115	5.97027	-2.52213	5.96962	16.6122	5.97056	1.03717	5.96734	0.26031	5.96951	5.14129
5.97046	1.4858	5.97368	1.21613	5.97359	-0.48527	5.97267	0.11645	5.9736	-2.52331	5.97295	16.6082	5.97389	1.03735	5.97067	0.25816	5.97284	5.14321
5.97379	1.48639	5.97701	1.21576	5.97692	-0.48621	5.976	0.11764	5.97693	-2.52466	5.97628	16.6052	5.97722	1.03779	5.974	0.25578	5.97617	5.14526
5.97712	1.48647	5.98034	1.21411	5.98025	-0.48665	5.97933	0.11651	5.98026	-2.52547	5.97961	16.6037	5.98055	1.03669	5.97733	0.25367	5.9795	5.14836
5.98045	1.48477	5.98367	1.21116	5.98358	-0.48714	5.98266	0.11413	5.98359	-2.5255	5.98294	16.6031	5.98388	1.03466	5.98066	0.25289	5.98283	5.15135
5.98378	1.48226	5.987	1.20872	5.98691	-0.48818	5.98599	0.11235	5.98692	-2.52527	5.98627	16.6019	5.98721	1.03372	5.98399	0.25317	5.98616	5.15284
5.9871	1.48003	5.99033	1.20794	5.99024	-0.48902	5.98932	0.11129	5.99025	-2.52631	5.9896	16.6005	5.99054	1.03323	5.98731	0.25349	5.98949	5.15356
5.99043	1.47858	5.99366	1.20814	5.99357	-0.48903	5.99265	0.11013	5.99358	-2.52889	5.99293	16.5988	5.99387	1.03211	5.99064	0.25392	5.99282	5.15444
5.99376	1.47818	5.99698	1.2077	5.9969	-0.48929	5.99598	0.10845	5.99691	-2.53081	5.99626	16.5956	5.9972	1.03077	5.99397	0.25483	5.99615	5.15584
5.99709	1.47793	6.00031	1.20635	6.00023	-0.49046	5.99931	0.10705	6.00024	-2.5316	5.99959	16.5917	6.00053	1.03012	5.9973	0.25563	5.99948	5.1585
6.00042	1.47754	6.00364	1.20519	6.00356	-0.49224	6.00264	0.10667	6.00357	-2.53142	6.00292	16.5875	6.00386	1.02927	6.00063	0.25519	6.00281	5.1619
6.00375	1.47724	6.00697	1.20458	6.00689	-0.49439	6.00596	0.10661	6.0069	-2.53068	6.00625	16.5823	6.00719	1.02794	6.00396	0.25418	6.00614	5.16512
6.00707	1.47688	6.0103	1.20363	6.01022	-0.4966	6.00929	0.10566	6.01023	-2.53054	6.00958	16.5783	6.01052	1.02784	6.00729	0.25361	6.00947	5.16693
6.0104	1.47576	6.01363	1.20178	6.01355	-0.49834	6.01262	0.10348	6.01356	-2.53086	6.01291	16.5772	6.01385	1.02855	6.01061	0.25376	6.0128	5.16693
6.01373	1.47341	6.01696	1.19947	6.01688	-0.49914	6.01595	0.10109	6.01689	-2.53076	6.01624	16.5766	6.01718	1.02861	6.01394	0.25371	6.01613	5.16547
6.01706	1.47051	6.0203	1.19777	6.02021	-0.50029	6.01928	0.10003	6.02022	-2.53178	6.01957	16.5747	6.02051	1.02844	6.01727	0.25268	6.01946	5.1641
6.02039	1.46912	6.02363	1.19694	6.02354	-0.5024	6.02261	0.09965	6.02355	-2.53343	6.0229	16.5718	6.02384	1.02932	6.0206	0.25136	6.02278	5.16249
6.02372	1.46934	6.02696	1.1945	6.02687	-0.50489	6.02594	0.09723	6.02688	-2.53488	6.02623	16.5689	6.02717	1.03141	6.02393	0.2507	6.02611	5.1619
6.02704	1.46938	6.03029	1.19067	6.0302	-0.50785	6.02927	0.09442	6.0302	-2.53593	6.02956	16.5669	6.0305	1.0331	6.02725	0.25019	6.02944	5.16233
6.03037	1.46904	6.03362	1.18804	6.03353	-0.51102	6.0326	0.09263	6.03353	-2.53701	6.03289	16.565	6.03383	1.0333	6.03058	0.24807	6.03277	5.16351
6.0337	1.46901	6.03695	1.18728	6.03686	-0.5131	6.03593	0.09161	6.03686	-2.5385	6.03622	16.564	6.03716	1.03281	6.03391	0.24417	6.0361	5.16551
6.03703	1.4689	6.04028	1.1862	6.04019	-0.51381	6.03926	0.09052	6.04019	-2.53929	6.03955	16.5636	6.04049	1.03234	6.03724	0.24019	6.03943	5.16904
6.04036	1.46843	6.04361	1.18417	6.04352	-0.51567	6.04259	0.08874	6.04352	-2.53869	6.04288	16.5635	6.04382	1.03228	6.04057	0.23764	6.04276	5.17062
6.04368	1.46768	6.04694	1.18144	6.04685	-0.51872	6.04592	0.08642	6.04685	-2.53867	6.0462	16.563	6.04715	1.03316	6.0439	0.23626	6.04609	5.17
6.04701	1.46668	6.05026	1.17835	6.05018	-0.52125	6.04925	0.08453	6.05018	-2.53947	6.04953	16.5607	6.05048	1.03493	6.04722	0.23478	6.04942	5.16915
6.05034	1.46606	6.05359	1.17554	6.05351	-0.52346	6.05258	0.08283	6.05351	-2.54025	6.05286	16.5572	6.05381	1.036	6.05055	0.23282	6.05275	5.17019
6.05367	1.46602	6.05692	1.1731	6.05684	-0.52574	6.05591	0.07982	6.05685	-2.5406	6.05619	16.5524	6.05714	1.0353	6.05388	0.23141	6.05608	5.1738
6.057	1.46551	6.06025	1.17093	6.06017	-0.52771	6.05924	0.07663	6.06017	-2.54059	6.05952	16.5478	6.06047	1.03426	6.05721	0.23158	6.05941	5.17761
6.06032	1.46405	6.06358	1.16912	6.0635	-0.5288	6.06257	0.07513	6.0635	-2.5396	6.06285	16.5441	6.0638	1.03367	6.06054	0.23244	6.06274	5.18036
6.06365	1.46293	6.06691	1.16874	6.06683	-0.52977	6.0659	0.07611	6.06683	-2.53844	6.06618	16.5415	6.06713	1.03276	6.06387	0.23254	6.06607	5.18377
6.06698	1.46303	6.07024	1.1704	6.07016	-0.53089	6.06922	0.07743	6.07016	-2.53767	6.06951	16.5395	6.07046	1.03112	6.06719	0.23148	6.0694	5.18786
6.07031	1.46371	6.07357	1.1714	6.07349	-0.53157	6.07255	0.07716	6.07349	-2.53729	6.07284	16.5388	6.07379	1.02892	6.07052	0.23004	6.07273	5.19037
6.07364	1.46385	6.07691	1.17065	6.07682	-0.53265	6.07588	0.07581	6.07682	-2.53705	6.07617	16.5382	6.07712	1.02705	6.07385	0.22952	6.07606	5.19013
6.07697	1.46327	6.08024	1.16938	6.08015	-0.53492	6.07921	0.07416	6.08015	-2.53713	6.0795	16.5372	6.08045	1.02631	6.07718	0.22965	6.07939	5.18657
6.08029	1.46182	6.08357	1.16865	6.08348	-0.53762	6.08254	0.07246	6.08348	-2.53877	6.08283	16.5359	6.08378	1.02625	6.08051	0.22909	6.08272	5.18334
6.08362	1.45975	6.0869	1.16799	6.08681	-0.53922	6.08587	0.07068	6.08681	-2.54177	6.08616	16.5342	6.08711	1.026	6.08384	0.22863	6.08605	5.18323
6.08695	1.45786	6.09022	1.1671	6.09014	-0.54048	6.0892	0.06883	6.09014	-2.54366	6.08949	16.5332	6.09044	1.02484	6.08716	0.22917	6.08938	5.1847
6.09028	1.45603	6.09355	1.16656	6.09347	-0.5428	6.09253	0.06716	6.09347	-2.54407	6.09282	16.5329	6.09377	1.02277	6.09049	0.22987	6.0927	5.18438
6.09361	1.45408	6.09688	1.16538	6.0968	-0.54466	6.09586	0.06654	6.0968	-2.54386	6.09615	16.5332	6.0971	1.02095	6.09382	0.22985	6.09603	5.18139
6.09694	1.45266	6.10021	1.16382	6.10013	-0.5454	6.09919	0.06719	6.10013	-2.54325	6.09948	16.5348	6.10043	1.0201	6.09715	0.22901	6.09936	5.17944
6.10026	1.45203	6.10354	1.16228	6.10346	-0.54583	6.10252	0.06677	6.10346	-2.54342	6.10281	16.5355	6.10376	1.02012	6.10048	0.2279	6.10269	5.17905
6.10359	1.45136	6.10687	1.16067	6.10679	-0.54582	6.10585	0.06451	6.10679	-2.54497	6.10614	16.5347	6.10709	1.02057	6.10381	0.22692	6.10602	5.178
6.10692	1.44984	6.1102	1.15913	6.11012	-0.54543	6.10918	0.06213	6.11012	-2.54618	6.10947	16.5335	6.11042	1.0205	6.10713	0.22602	6.10935	5.17472
6.11025	1.44793	6.11353	1.15772	6.11344	-0.54566	6.11251	0.06049	6.11345	-2.54584	6.1128	16.5314	6.11375	1.01978	6.11046	0.22593	6.11268	5.17106
6.11358	1.44662	6.11686	1.1558	6.11677	-0.54688	6.11584	0.06014	6.11678	-2.54522	6.11613	16.5287	6.11708	1.01977	6.11379	0.22586	6.11601	5.1695
6.11691	1.44572	6.12019	1.15356	6.1201	-0.54866	6.11917	0.06125	6.12011	-2.54549	6.11945	16.5262	6.12041	1.02136	6.11712	0.22453	6.11934	5.17125
6.12023	1.44513	6.12352	1.1512	6.12343	-0.54992	6.12249	0.06217	6.12344	-2.54583	6.12278	16.5238	6.12374	1.02357	6.12045	0.22274	6.12267	5.17204
6.12356	1.4452	6.12685	1.14929	6.12676	-0.55028	6.12582	0.06199	6.12677	-2.54504	6.12611	16.5208	6.12707	1.0244	6.12378	0.22107	6.126	5.1707
6.12689	1.44531	6.13018	1.14825	6.13009	-0.55001	6.12915	0.06157	6.1301	-2.54336	6.12944	16.5184	6.1304	1.02446	6.1271	0.21893	6.12933	5.16994
6.13022	1.44504	6.13351	1.14757	6.13342	-0.54922	6.13248	0.06074	6.13343	-2.54264	6.13277	16.5158	6.13373	1.02513	6.13043	0.21711	6.13266	5.17115
6.13354	1.4438	6.13684	1.14708	6.13676	-0.54924	6.13581	0.05957	6.13676	-2.54351	6.1361	16.5132	6.13706	1.02588	6.13376	0.21643	6.13599	5.17319
6.13687	1.44159	6.14017	1.14698	6.14008	-0.55098	6.13914	0.0585	6.14009	-2.54491	6.13943	16.511	6.14039	1.0263	6.13709	0.21593	6.13932	5.17577
6.1402	1.43971	6.1435	1.14583	6.14341	-0.5531	6.14247	0.0578	6.14342	-2.54555	6.14276	16.5097	6.14372	1.02603	6.14042	0.21521	6.14265	5.1769
6.14353	1.43868	6.14683	1.14411	6.14674	-0.55497	6.1458	0.05712	6.14675	-2.54503	6.14609	16.5089	6.14705	1.02505	6.14375	0.21449	6.14598	5.17741
6.14686	1.43815	6.15016	1.14253	6.15007	-0.55681	6.14913	0.056	6.15008	-2.54485	6.14942	16.5082	6.15038	1.02425	6.14707	0.21389	6.14931	5.17962
6.15019	1.43788	6.15349	1.14092	6.1534	-0.55774	6.15246	0.05466	6.15341	-2.54614	6.15275	16.5074	6.15371	1.02462	6.1504	0.21336	6.15264	5.1822
6.15351	1.43757	6.15682	1.13958	6.15673	-0.55824	6.15579	0.05212	6.15674	-2.54837	6.15608	16.5066	6.15704	1.02527	6.15373	0.2126	6.15597	5.18401
6.15684	1.43679	6.16015	1.13945	6.16006	-0.56043	6.15912	0.04803	6.16007	-2.55027	6.15941	16.5057	6.16038	1.02357	6.15706	0.21273	6.1593	5.1854
6.16017	1.43568	6.16348	1.13868	6.16339	-0.56388	6.16245	0.04427	6.1634	-2.55104	6.16274	16.5044	6.1637	1.02045	6.16039	0.2141	6.16263	5.18799
6.1635	1.43504	6.16681	1.13523	6.16672	-0.56616	6.16578	0.04237	6.16673	-2.55242	6.16607	16.5022	6.16704	1.01931	6.16371	0.21528	6.16596	5.19087
6.16683	1.43504	6.17014	1.13068	6.17005	-0.56763	6.16911	0.04076	6.17006	-2.55524	6.1694	16.5004	6.17037	1.02035	6.16704	0.21583	6.16928	5.19182
6.17016	1.43487	6.17347	1.12707	6.17338	-0.56985	6.17244	0.03788	6.17339	-2.55775	6.17273	16.4981	6.1737	1.02124	6.17037	0.21533	6.17261	5.19017
6.17348	1.43393	6.1768	1.12459	6.17671	-0.57247	6.17577	0.03599	6.17672	-2.55896	6.17606	16.4962	6.17703	1.02114	6.1737	0.21372	6.17594	5.18852
6.17681	1.43308	6.18013	1.12211	6.18004	-0.57462	6.1791	0.03593	6.18005	-2.55936	6.17939	16.4951	6.18035	1.02037	6.17703	0.21183	6.17927	5.18671
6.18014	1.43364	6.18346	1.11999	6.18337	-0.57655	6.18243	0.03651	6.18338	-2.55996	6.18272	16.4942	6.18368	1.01923	6.18036	0.21024	6.1826	5.18506
6.18347	1.43507	6.18679	1.11882	6.1867	-0.57884	6.18575	0.03627	6.18671	-2.56099	6.18605	16.4928	6.18701	1.01867	6.18368	0.20951	6.18593	5.18598
6.1868	1.43543	6.19012	1.117	6.19003	-0.58162	6.18908	0.03534	6.19004	-2.56213	6.18938	16.4911	6.19034	1.01847	6.18701	0.20957	6.18926	5.18808
6.19013	1.43455	6.19345	1.1147	6.19336	-0.585	6.19241	0.03493	6.19337	-2.56274	6.19271	16.4892	6.19368	1.01836	6.19034	0.20929	6.19259	5.19057
6.19345	1.43304	6.19678	1.11203	6.19669	-0.58888	6.19574	0.0354	6.1967	-2.56322	6.19603	16.4867	6.197	1.01912	6.19367	0.20827	6.19592	5.19304
6.19678	1.4318	6.20011	1.1086	6.20002	-0.59133	6.19907	0.03674	6.20003	-2.56347	6.19936	16.4842	6.20034	1.02166	6.197	0.20706	6.19925	5.19448
6.20011	1.4311	6.20344	1.10505	6.20335	-0.59163	6.2024	0.03668	6.20336	-2.56323	6.20269	16.4825	6.20367	1.02407	6.20033	0.20578	6.20258	5.19439
6.20344	1.43089	6.20677	1.10359	6.20668	-0.59154	6.20573	0.03503	6.20669	-2.56261	6.20602	16.4821	6.207	1.0234	6.20366	0.20422	6.20591	5.19344
6.20677	1.43076	6.2101	1.10424	6.21001	-0.59227	6.20906	0.0331	6.21002	-2.56201	6.20935	16.4815	6.21033	1.02063	6.20698	0.20322	6.20924	5.192
6.21009	1.42961	6.21343	1.10333	6.21334	-0.59349	6.21239	0.03208	6.21335	-2.56154	6.21268	16.4798	6.21366	1.01902	6.21031	0.2037	6.21257	5.19271
6.21342	1.42836	6.21676	1.10122	6.21667	-0.59386	6.21572	0.03196	6.21668	-2.56157	6.21601	16.4784	6.21699	1.01877	6.21364	0.20463	6.2159	5.19573
6.21675	1.42874	6.22009	1.0998	6.22	-0.59401	6.21905	0.03072	6.22001	-2.56182	6.21934	16.4747	6.22032	1.01915	6.21697	0.20452	6.21923	5.19864
6.22008	1.42968	6.22342	1.09927	6.22333	-0.5951	6.22238	0.02715	6.22334	-2.56217	6.22267	16.4696	6.22365	1.0203	6.2203	0.20371	6.22256	5.20191
6.22341	1.42973	6.22675	1.09942	6.22666	-0.59668	6.22571	0.0239	6.22667	-2.56265	6.226	16.4648	6.22698	1.02176	6.22363	0.20304	6.22588	5.20407
6.22673	1.42868	6.23008	1.10044	6.22999	-0.59845	6.22904	0.02175	6.23	-2.56309	6.22933	16.4607	6.23031	1.02248	6.22695	0.20187	6.22921	5.2055
6.23006	1.42788	6.23341	1.10105	6.23332	-0.6002	6.23237	0.0193	6.23333	-2.5634	6.23266	16.4572	6.23364	1.02278	6.23028	0.19981	6.23254	5.20727
6.23339	1.42789	6.23674	1.10007	6.23665	-0.60169	6.2357	0.01611	6.23666	-2.56407	6.23599	16.455	6.23697	1.02301	6.23361	0.19841	6.23587	5.20846
6.23672	1.42775	6.24007	1.09911	6.23998	-0.60292	6.23902	0.01324	6.23999	-2.56445	6.23932	16.4531	6.2403	1.0225	6.23694	0.19749	6.2392	5.20841
6.24005	1.42769	6.2434	1.09853	6.24331	-0.60409	6.24235	0.01201	6.24332	-2.5646	6.24265	16.4508	6.24363	1.0215	6.24027	0.19577	6.24253	5.20984
6.24338	1.42775	6.24673	1.0979	6.24664	-0.60556	6.24568	0.01143	6.24665	-2.56511	6.24598	16.4477	6.24696	1.0213	6.24359	0.19371	6.24586	5.21193
6.2467	1.42732	6.25006	1.09731	6.24997	-0.60759	6.24901	0.00951	6.24998	-2.56633	6.24931	16.4449	6.25029	1.02244	6.24692	0.19132	6.24919	5.21534
6.25003	1.42612	6.25339	1.09735	6.2533	-0.61008	6.25234	0.00776	6.25331	-2.56812	6.25264	16.4438	6.25362	1.02304	6.25025	0.18783	6.25252	5.21876
6.25336	1.42497	6.25672	1.09761	6.25663	-0.61269	6.25567	0.00755	6.25664	-2.56993	6.25597	16.4434	6.25695	1.02255	6.25358	0.18433	6.25585	5.2201
6.25669	1.42503	6.26005	1.09649	6.25996	-0.61486	6.259	0.00851	6.25997	-2.57153	6.2593	16.4444	6.26028	1.02177	6.25691	0.18289	6.25918	5.21941
6.26002	1.42507	6.26338	1.09457	6.26329	-0.61609	6.26233	0.00875	6.2633	-2.57239	6.26263	16.4465	6.26361	1.02078	6.26024	0.18284	6.26251	5.2173
6.26335	1.42337	6.26671	1.09306	6.26662	-0.61674	6.26566	0.00777	6.26663	-2.57178	6.26595	16.4481	6.26694	1.0199	6.26356	0.18256	6.26584	5.21417
6.26667	1.42086	6.27004	1.0911	6.26995	-0.61716	6.26899	0.00648	6.26996	-2.57066	6.26929	16.4494	6.27027	1.01945	6.26689	0.18176	6.26917	5.211
6.27	1.41857	6.27337	1.08873	6.27328	-0.61686	6.27232	0.00423	6.27329	-2.57092	6.27261	16.4497	6.2736	1.01934	6.27022	0.17965	6.2725	5.20733
6.27333	1.41658	6.2767	1.08707	6.27661	-0.61571	6.27565	0.00267	6.27662	-2.57235	6.27594	16.4486	6.27693	1.01897	6.27355	0.17649	6.27583	5.20324
6.27666	1.41473	6.28003	1.08663	6.27994	-0.61455	6.27898	0.00133	6.27995	-2.57305	6.27927	16.4471	6.28026	1.01798	6.27688	0.17363	6.27916	5.19946
6.27999	1.41358	6.28336	1.08622	6.28327	-0.61525	6.28231	-0.000434	6.28328	-2.57311	6.2826	16.4454	6.28359	1.01697	6.28021	0.17182	6.28249	5.19693
6.28331	1.41323	6.28669	1.08522	6.2866	-0.61755	6.28564	-0.00139	6.28661	-2.57367	6.28593	16.4442	6.28692	1.01659	6.28353	0.1711	6.28582	5.19527
6.28664	1.41149	6.29002	1.08403	6.28993	-0.62002	6.28897	4.9e-05	6.28994	-2.57409	6.28926	16.4446	6.29025	1.01696	6.28686	0.17057	6.28915	5.19319
6.28997	1.40818	6.29335	1.0827	6.29326	-0.62226	6.2923	0.00202	6.29327	-2.57386	6.29259	16.4445	6.29358	1.01775	6.29019	0.17028	6.29248	5.19363
6.2933	1.40532	6.29668	1.08108	6.29659	-0.6236	6.29563	0.00103	6.2966	-2.57339	6.29592	16.4418	6.29691	1.01844	6.29352	0.16979	6.2958	5.19579
6.29663	1.40326	6.30001	1.07968	6.29992	-0.6242	6.29896	-0.00195	6.29993	-2.57295	6.29925	16.4371	6.30024	1.01926	6.29685	0.1682	6.29913	5.19679
6.29995	1.40135	6.30334	1.0786	6.30325	-0.62472	6.30228	-0.0033	6.30326	-2.57293	6.30258	16.4329	6.30357	1.01985	6.30018	0.16546	6.30246	5.19657
6.30328	1.39925	6.30667	1.07688	6.30658	-0.62587	6.30561	-0.00292	6.30659	-2.57423	6.30591	16.4301	6.3069	1.01959	6.3035	0.16243	6.30579	5.19738
6.30661	1.39811	6.31	1.07442	6.30991	-0.62747	6.30894	-0.00238	6.30992	-2.57679	6.30924	16.4274	6.31023	1.01903	6.30683	0.15983	6.30912	5.19908
6.30994	1.39777	6.31333	1.07214	6.31324	-0.62931	6.31227	-0.00165	6.31325	-2.57818	6.31257	16.4239	6.31356	1.01869	6.31016	0.15866	6.31245	5.20077
6.31327	1.39662	6.31666	1.07071	6.31657	-0.63222	6.3156	-0.000229	6.31658	-2.57739	6.3159	16.4216	6.31689	1.0185	6.31349	0.15907	6.31578	5.20292
6.3166	1.39506	6.31999	1.06968	6.3199	-0.63633	6.31893	0.000428	6.31991	-2.57691	6.31923	16.4206	6.32022	1.01829	6.31682	0.15958	6.31911	5.20557
6.31992	1.39345	6.32332	1.06862	6.32323	-0.63974	6.32226	0.000364	6.32324	-2.57757	6.32256	16.4206	6.32355	1.01826	6.32015	0.15951	6.32244	5.20714
6.32325	1.39129	6.32665	1.06742	6.32656	-0.6414	6.32559	-0.000909	6.32657	-2.57918	6.32589	16.4191	6.32688	1.01883	6.32347	0.15955	6.32577	5.20702
6.32658	1.38842	6.32998	1.06637	6.32989	-0.64216	6.32892	-0.0038	6.3299	-2.5816	6.32922	16.4148	6.33021	1.01965	6.3268	0.15982	6.3291	5.20717
6.32991	1.38628	6.33331	1.06506	6.33322	-0.64262	6.33225	-0.00543	6.33323	-2.58337	6.33255	16.4093	6.33354	1.01966	6.33013	0.16004	6.33243	5.20943
6.33324	1.38635	6.33664	1.06296	6.33655	-0.64304	6.33558	-0.0045	6.33656	-2.58389	6.33588	16.4032	6.33687	1.01869	6.33346	0.16028	6.33576	5.20881
6.33657	1.38673	6.33997	1.06123	6.33988	-0.64437	6.33891	-0.00323	6.33989	-2.58436	6.33921	16.4011	6.3402	1.01719	6.33679	0.16055	6.33909	5.2065
6.33989	1.38659	6.3433	1.05965	6.34321	-0.64672	6.34224	-0.00426	6.34322	-2.58506	6.34253	16.4006	6.34353	1.01614	6.34011	0.16085	6.34242	5.2068
6.34322	1.3864	6.34663	1.05825	6.34654	-0.64884	6.34557	-0.00654	6.34655	-2.5856	6.34586	16.3991	6.34686	1.01616	6.34344	0.16146	6.34575	5.2076
6.34655	1.38631	6.34996	1.05723	6.34987	-0.6502	6.3489	-0.0075	6.34988	-2.58579	6.34919	16.3969	6.35019	1.01772	6.34677	0.16159	6.34908	5.20794
6.34988	1.38526	6.35329	1.05673	6.3532	-0.65081	6.35223	-0.00768	6.35321	-2.58588	6.35252	16.3948	6.35352	1.02053	6.3501	0.1601	6.35241	5.20813
6.35321	1.38322	6.35662	1.05598	6.35653	-0.65096	6.35555	-0.00871	6.35654	-2.58661	6.35585	16.3928	6.35685	1.02257	6.35343	0.1577	6.35574	5.20874
6.35653	1.38254	6.35995	1.05403	6.35986	-0.65176	6.35888	-0.01001	6.35987	-2.58794	6.35918	16.3888	6.36018	1.02276	6.35676	0.15545	6.35907	5.20891
6.35986	1.38282	6.36328	1.05117	6.36319	-0.65307	6.36221	-0.01094	6.3632	-2.58877	6.36251	16.3834	6.36351	1.02192	6.36008	0.15382	6.3624	5.20851
6.36319	1.38318	6.36661	1.04763	6.36652	-0.65431	6.36554	-0.0114	6.36653	-2.58932	6.36584	16.3795	6.36684	1.02124	6.36341	0.15262	6.36573	5.21033
6.36652	1.38332	6.36994	1.04367	6.36985	-0.65614	6.36887	-0.01166	6.36986	-2.58918	6.36917	16.3786	6.37017	1.02033	6.36674	0.15138	6.36906	5.21318
6.36985	1.38376	6.37327	1.04007	6.37318	-0.65808	6.3722	-0.01387	6.37319	-2.58929	6.3725	16.3783	6.3735	1.01857	6.37007	0.1495	6.37238	5.21421
6.37317	1.385	6.3766	1.03755	6.37651	-0.65973	6.37553	-0.01794	6.37652	-2.59087	6.37583	16.3792	6.37683	1.01694	6.3734	0.14705	6.37571	5.2142
6.3765	1.38648	6.37993	1.03675	6.37984	-0.66121	6.37886	-0.02036	6.37985	-2.59333	6.37916	16.3805	6.38016	1.01652	6.37673	0.14518	6.37904	5.21527
6.37983	1.38702	6.38326	1.03775	6.38317	-0.66293	6.38219	-0.02084	6.38318	-2.59517	6.38249	16.3805	6.38349	1.01649	6.38005	0.14435	6.38237	5.21783
6.38316	1.38725	6.38659	1.03833	6.3865	-0.66482	6.38552	-0.02129	6.38651	-2.59606	6.38582	16.3788	6.38682	1.01622	6.38338	0.14366	6.3857	5.22004
6.38649	1.38686	6.38992	1.03658	6.38983	-0.66678	6.38885	-0.02294	6.38984	-2.59574	6.38915	16.3758	6.39015	1.01516	6.38671	0.14281	6.38903	5.22197
6.38982	1.38584	6.39325	1.03306	6.39316	-0.66951	6.39218	-0.02587	6.39317	-2.59566	6.39248	16.3735	6.39348	1.01262	6.39004	0.14237	6.39236	5.22469
6.39314	1.38523	6.39658	1.02905	6.39649	-0.6726	6.39551	-0.02997	6.3965	-2.59712	6.39581	16.372	6.39681	1.00952	6.39337	0.14218	6.39569	5.22712
6.39647	1.38545	6.39991	1.02497	6.39982	-0.6747	6.39884	-0.03268	6.39983	-2.59944	6.39914	16.372	6.40014	1.00855	6.3967	0.14182	6.39902	5.22929
6.3998	1.38504	6.40324	1.02217	6.40315	-0.67568	6.40217	-0.03565	6.40316	-2.60125	6.40247	16.3721	6.40347	1.00972	6.40003	0.14174	6.40235	5.23173
6.40313	1.38328	6.40657	1.02102	6.40648	-0.6763	6.4055	-0.0388	6.40649	-2.60315	6.4058	16.3708	6.4068	1.01042	6.40335	0.14156	6.40568	5.23485
6.40646	1.38129	6.4099	1.0206	6.40981	-0.67663	6.40883	-0.04187	6.40982	-2.60454	6.40913	16.3687	6.41013	1.01069	6.40668	0.14099	6.40901	5.2389
6.40979	1.37961	6.41323	1.01911	6.41314	-0.67718	6.41216	-0.04417	6.41315	-2.60427	6.41246	16.3679	6.41346	1.01105	6.41001	0.14065	6.41234	5.24121
6.41311	1.37799	6.41656	1.01694	6.41647	-0.6788	6.41549	-0.04544	6.41648	-2.60289	6.41579	16.3666	6.41679	1.0119	6.41334	0.14077	6.41567	5.24116
6.41644	1.37586	6.41989	1.01525	6.4198	-0.68048	6.41881	-0.04649	6.41981	-2.60111	6.41911	16.3648	6.42012	1.01361	6.41667	0.14022	6.419	5.23982
6.41977	1.37306	6.42322	1.01348	6.42313	-0.68128	6.42214	-0.04937	6.42314	-2.59951	6.42244	16.3633	6.42345	1.01583	6.42	0.13799	6.42233	5.23973
6.4231	1.36988	6.42655	1.00989	6.42646	-0.6813	6.42547	-0.053	6.42647	-2.59891	6.42577	16.3623	6.42678	1.01725	6.42332	0.1355	6.42566	5.2418
6.42643	1.36739	6.42988	1.00625	6.42979	-0.68065	6.4288	-0.05582	6.4298	-2.6002	6.4291	16.3625	6.43011	1.01827	6.42665	0.13422	6.42899	5.24385
6.42976	1.36676	6.43321	1.00529	6.43312	-0.6793	6.43213	-0.05691	6.43313	-2.60297	6.43243	16.3634	6.43344	1.01931	6.42998	0.1335	6.43232	5.24482
6.43308	1.36761	6.43654	1.00468	6.43645	-0.67841	6.43546	-0.0555	6.43646	-2.60532	6.43576	16.362	6.43677	1.02003	6.43331	0.13246	6.43565	5.24484
6.43641	1.36809	6.43987	1.00489	6.43978	-0.67885	6.43879	-0.05364	6.43978	-2.60541	6.43909	16.3599	6.4401	1.01992	6.43664	0.13159	6.43897	5.24486
6.43974	1.36794	6.4432	1.00522	6.44311	-0.68044	6.44212	-0.05277	6.44311	-2.60541	6.44242	16.3572	6.44343	1.01913	6.43996	0.13176	6.4423	5.24513
6.44307	1.36688	6.44653	1.00482	6.44644	-0.68294	6.44545	-0.05165	6.44644	-2.60535	6.44575	16.3552	6.44676	1.01806	6.44329	0.1328	6.44563	5.24596
6.44639	1.36493	6.44986	1.00416	6.44977	-0.68554	6.44878	-0.05047	6.44977	-2.60494	6.44908	16.3534	6.45009	1.0172	6.44662	0.13245	6.44896	5.24669
6.44972	1.36417	6.45319	1.00533	6.4531	-0.68747	6.45211	-0.04907	6.4531	-2.60474	6.45241	16.3513	6.45342	1.01609	6.44995	0.12995	6.45229	5.24664
6.45305	1.36517	6.45652	1.00715	6.45643	-0.68842	6.45544	-0.04749	6.45643	-2.60616	6.45574	16.3487	6.45675	1.0148	6.45328	0.12744	6.45562	5.2464
6.45638	1.36584	6.45985	1.00703	6.45976	-0.68929	6.45877	-0.04649	6.45977	-2.60905	6.45907	16.3477	6.46008	1.01316	6.45661	0.12585	6.45895	5.24924
6.45971	1.36535	6.46318	1.00497	6.46309	-0.69125	6.4621	-0.04648	6.4631	-2.61231	6.4624	16.3472	6.46341	1.01076	6.45993	0.12533	6.46228	5.25349
6.46304	1.36475	6.46651	1.00258	6.46642	-0.69347	6.46543	-0.04717	6.46643	-2.61479	6.46573	16.3453	6.46674	1.00834	6.46326	0.12473	6.46561	5.25549
6.46636	1.36622	6.46984	1.00098	6.46975	-0.69523	6.46876	-0.04658	6.46976	-2.61605	6.46906	16.3421	6.47007	1.00708	6.46659	0.12315	6.46894	5.25763
6.46969	1.36985	6.47317	1.00017	6.47308	-0.69739	6.47208	-0.04476	6.47308	-2.61702	6.47239	16.3392	6.4734	1.00622	6.46992	0.1215	6.47227	5.26075
6.47302	1.37138	6.4765	0.99912	6.47641	-0.69963	6.47541	-0.04503	6.47642	-2.61792	6.47572	16.3378	6.47673	1.00502	6.47325	0.12113	6.4756	5.26376
6.47635	1.37035	6.47983	0.99779	6.47974	-0.70127	6.47874	-0.0464	6.47974	-2.61867	6.47905	16.3374	6.48006	1.00422	6.47658	0.12115	6.47893	5.26492
6.47968	1.36941	6.48316	0.9958	6.48307	-0.70206	6.48207	-0.04772	6.48308	-2.61964	6.48238	16.3364	6.48339	1.00428	6.4799	0.11982	6.48226	5.26609
6.48301	1.36807	6.48649	0.9936	6.4864	-0.70169	6.4854	-0.04858	6.4864	-2.62017	6.48571	16.3361	6.48672	1.00523	6.48323	0.1171	6.48559	5.26691
6.48633	1.36775	6.48982	0.99145	6.48973	-0.7006	6.48873	-0.04956	6.48973	-2.62025	6.48904	16.3355	6.49005	1.00673	6.48656	0.11531	6.48892	5.26654
6.48966	1.36856	6.49315	0.98871	6.49306	-0.70016	6.49206	-0.05093	6.49306	-2.62073	6.49237	16.3342	6.49338	1.00878	6.48989	0.11612	6.49225	5.26703
6.49299	1.36921	6.49648	0.98571	6.49639	-0.70052	6.49539	-0.05379	6.49639	-2.6206	6.4957	16.3316	6.49671	1.01083	6.49322	0.1178	6.49558	5.26891
6.49632	1.3677	6.49981	0.98399	6.49972	-0.70144	6.49872	-0.05703	6.49972	-2.61907	6.49902	16.3271	6.50004	1.01244	6.49655	0.11824	6.49891	5.27063
6.49965	1.36498	6.50314	0.98299	6.50305	-0.70238	6.50205	-0.05865	6.50305	-2.61794	6.50235	16.3219	6.50337	1.01399	6.49987	0.11782	6.50223	5.26984
6.50298	1.36439	6.50647	0.98001	6.50638	-0.70332	6.50538	-0.05841	6.50638	-2.6194	6.50568	16.3176	6.5067	1.01519	6.5032	0.11694	6.50556	5.26783
6.5063	1.36357	6.5098	0.97714	6.50971	-0.705	6.50871	-0.05863	6.50971	-2.62091	6.50901	16.315	6.51003	1.01563	6.50653	0.1165	6.50889	5.26928
6.50963	1.35985	6.51313	0.9746	6.51304	-0.70773	6.51204	-0.06109	6.51304	-2.62106	6.51234	16.3124	6.51336	1.01588	6.50986	0.1172	6.51222	5.26996
6.51296	1.35484	6.51646	0.97251	6.51637	-0.71099	6.51537	-0.06491	6.51637	-2.62048	6.51567	16.309	6.51669	1.01661	6.51319	0.11831	6.51555	5.2693
6.51629	1.35099	6.51979	0.97122	6.5197	-0.71425	6.5187	-0.0683	6.5197	-2.61941	6.519	16.3063	6.52002	1.01777	6.51652	0.1188	6.51888	5.26929
6.51962	1.34891	6.52312	0.97123	6.52303	-0.71793	6.52203	-0.07001	6.52303	-2.61776	6.52233	16.3048	6.52335	1.01852	6.51984	0.11957	6.52221	5.27115
6.52294	1.34706	6.52645	0.97145	6.52636	-0.72212	6.52536	-0.07206	6.52636	-2.6157	6.52566	16.3032	6.52668	1.01856	6.52317	0.12052	6.52554	5.27537
6.52627	1.34625	6.52978	0.97077	6.52968	-0.72612	6.52869	-0.07411	6.52969	-2.61347	6.52899	16.3004	6.53001	1.01887	6.5265	0.11929	6.52887	5.27986
6.5296	1.34506	6.53311	0.9695	6.53301	-0.72946	6.53202	-0.07552	6.53302	-2.61207	6.53232	16.2979	6.53334	1.01903	6.52983	0.11649	6.5322	5.28551
6.53293	1.3425	6.53644	0.96793	6.53634	-0.73235	6.53534	-0.07554	6.53635	-2.61144	6.53565	16.2961	6.53667	1.01817	6.53316	0.11395	6.53553	5.28941
6.53626	1.34007	6.53977	0.96594	6.53967	-0.73442	6.53867	-0.07488	6.53968	-2.61191	6.53898	16.2967	6.54	1.01633	6.53649	0.11237	6.53886	5.29029
6.53958	1.33915	6.5431	0.96431	6.54301	-0.73582	6.542	-0.07557	6.54301	-2.61205	6.54231	16.2974	6.54333	1.01534	6.53981	0.11104	6.54219	5.2915
6.54291	1.33921	6.54643	0.96432	6.54634	-0.73769	6.54533	-0.07815	6.54634	-2.61038	6.54564	16.2979	6.54667	1.01537	6.54314	0.10967	6.54552	5.29335
6.54624	1.33884	6.54976	0.96587	6.54967	-0.73975	6.54866	-0.08111	6.54967	-2.60826	6.54897	16.2983	6.54999	1.01558	6.54647	0.10926	6.54885	5.29355
6.54957	1.33782	6.55309	0.96794	6.553	-0.74147	6.55199	-0.08302	6.553	-2.60775	6.5523	16.2988	6.55333	1.01545	6.5498	0.10874	6.55218	5.29162
6.5529	1.33809	6.55642	0.96947	6.55633	-0.74245	6.55532	-0.08491	6.55633	-2.60814	6.55563	16.2993	6.55666	1.01493	6.55313	0.1069	6.55551	5.29242
6.55623	1.33944	6.55975	0.97	6.55966	-0.74269	6.55865	-0.08731	6.55966	-2.60794	6.55896	16.2986	6.55999	1.01388	6.55645	0.10521	6.55884	5.29532
6.55955	1.34025	6.56308	0.96902	6.56299	-0.74236	6.56198	-0.08954	6.56299	-2.60845	6.56229	16.2964	6.56332	1.0122	6.55978	0.10405	6.56217	5.29823
6.56288	1.34052	6.56641	0.96711	6.56632	-0.74158	6.56531	-0.09095	6.56632	-2.61042	6.56562	16.2932	6.56665	1.01087	6.56311	0.10289	6.5655	5.29852
6.56621	1.34063	6.56974	0.96486	6.56964	-0.74094	6.56864	-0.09193	6.56965	-2.61384	6.56895	16.2904	6.56998	1.01006	6.56644	0.10235	6.56883	5.29683
6.56954	1.34008	6.57307	0.9626	6.57297	-0.74092	6.57197	-0.09295	6.57298	-2.61729	6.57228	16.2889	6.57331	1.00891	6.56977	0.10351	6.57216	5.2926
6.57287	1.34019	6.5764	0.95936	6.5763	-0.74221	6.5753	-0.09492	6.57631	-2.62019	6.5756	16.2883	6.57663	1.00886	6.5731	0.10478	6.57548	5.28816
6.5762	1.34263	6.57973	0.95648	6.57963	-0.74476	6.57863	-0.09786	6.57964	-2.62253	6.57893	16.2873	6.57997	1.01028	6.57643	0.10539	6.57881	5.2878
6.57952	1.34509	6.58306	0.95398	6.58296	-0.7467	6.58196	-0.10122	6.58297	-2.62412	6.58226	16.2883	6.58329	1.01156	6.57975	0.10523	6.58214	5.29098
6.58285	1.34652	6.58639	0.95139	6.58629	-0.74697	6.58529	-0.10376	6.5863	-2.62555	6.58559	16.2891	6.58663	1.01163	6.58308	0.10479	6.58547	5.29432
6.58618	1.3472	6.58972	0.94881	6.58962	-0.7471	6.58861	-0.10496	6.58963	-2.627	6.58892	16.287	6.58996	1.01125	6.58641	0.10411	6.5888	5.29769
6.58951	1.34745	6.59305	0.94597	6.59295	-0.74838	6.59194	-0.10547	6.59296	-2.62767	6.59225	16.2831	6.59329	1.01155	6.58974	0.10237	6.59213	5.3014
6.59284	1.34659	6.59638	0.9429	6.59628	-0.74984	6.59527	-0.10666	6.59629	-2.62784	6.59558	16.2803	6.59662	1.01235	6.59307	0.09999	6.59546	5.30418
6.59616	1.34505	6.59971	0.94047	6.59961	-0.75042	6.5986	-0.10729	6.59962	-2.6281	6.59891	16.28	6.59995	1.01372	6.5964	0.09752	6.59879	5.30551
6.59949	1.34459	6.60304	0.93893	6.60294	-0.75057	6.60193	-0.10752	6.60295	-2.6295	6.60224	16.2803	6.60328	1.01604	6.59972	0.09474	6.60212	5.30533
6.60282	1.34568	6.60637	0.93809	6.60627	-0.7518	6.60526	-0.10799	6.60628	-2.63187	6.60557	16.2787	6.60661	1.01895	6.60305	0.09245	6.60545	5.30502
6.60615	1.34782	6.6097	0.93851	6.6096	-0.75414	6.60859	-0.10936	6.60961	-2.63206	6.6089	16.2787	6.60994	1.0218	6.60638	0.091	6.60878	5.30489
6.60948	1.35073	6.61303	0.9392	6.61293	-0.75639	6.61192	-0.11255	6.61294	-2.63154	6.61223	16.2793	6.61327	1.02353	6.60971	0.09032	6.61211	5.30769
6.6128	1.3523	6.61636	0.94056	6.61626	-0.75784	6.61525	-0.11566	6.61627	-2.63101	6.61556	16.2787	6.6166	1.02362	6.61304	0.09003	6.61544	5.31119
6.61613	1.35064	6.61969	0.94191	6.61959	-0.75779	6.61858	-0.11735	6.6196	-2.63085	6.61889	16.2778	6.61993	1.02297	6.61637	0.08925	6.61877	5.3132
6.61946	1.34787	6.62302	0.94139	6.62292	-0.75748	6.62191	-0.11707	6.62293	-2.63129	6.62222	16.276	6.62326	1.02247	6.61969	0.08862	6.6221	5.31359
6.62279	1.34768	6.62635	0.94046	6.62625	-0.75805	6.62524	-0.11627	6.62626	-2.6318	6.62555	16.2731	6.62659	1.02276	6.62302	0.08891	6.62543	5.3122
6.62612	1.34847	6.62968	0.93977	6.62958	-0.76004	6.62857	-0.11593	6.62959	-2.63131	6.62888	16.2704	6.62992	1.02349	6.62635	0.08878	6.62876	5.3107
6.62945	1.3481	6.63301	0.93886	6.63291	-0.76237	6.6319	-0.11634	6.63292	-2.63047	6.63221	16.2715	6.63325	1.02428	6.62968	0.08898	6.63209	5.31131
6.63277	1.34777	6.63634	0.93749	6.63624	-0.76354	6.63523	-0.11721	6.63625	-2.62953	6.63554	16.2719	6.63658	1.02436	6.63301	0.08977	6.63542	5.31154
6.6361	1.34764	6.63967	0.93542	6.63957	-0.76507	6.63856	-0.11761	6.63958	-2.62913	6.63887	16.2694	6.63991	1.02339	6.63633	0.09085	6.63875	5.31184
6.63943	1.34719	6.643	0.93307	6.6429	-0.76784	6.64189	-0.11888	6.64291	-2.62922	6.6422	16.2663	6.64324	1.02238	6.63966	0.09108	6.64208	5.31331
6.64276	1.34633	6.64633	0.93002	6.64623	-0.77046	6.64522	-0.12058	6.64624	-2.62876	6.64553	16.2642	6.64657	1.02158	6.64299	0.08939	6.6454	5.31489
6.64609	1.34529	6.64966	0.92664	6.64956	-0.77211	6.64855	-0.12083	6.64957	-2.62771	6.64886	16.2629	6.6499	1.02025	6.64632	0.08768	6.64873	5.31456
6.64942	1.34305	6.65299	0.92348	6.65289	-0.7732	6.65187	-0.11898	6.6529	-2.62736	6.65218	16.2607	6.65323	1.01932	6.64965	0.08702	6.65206	5.31407
[truncated: 44,358 more rows]
