# Supplementary material for: Structural insights of the elongation factor EF-Tu complexes in protein translation of Mycobacterium tuberculosis
Source: Commun Biol. 2022 Oct 3;5:1052. doi: 10.1038/s42003-022-04019-y (PMC9529903; doi:10.1038/s42003-022-04019-y)
Supplement: Supplementary file 3 — Supplementary Data 1 [file 42003_2022_4019_MOESM3_ESM.zip › source data/Figure 1a.xls]

## Sheet: Sheet1
A(X1)	Tu	A(X2)	Ts	A(X3)	com
-4.00031	-1.08652	-0.000308	-2.57998	-0.000313	-1.84935
-3.99365	-0.99282	0.00302	-2.57214	0.00301	1.37737
-3.98699	-0.94068	0.00635	-2.56585	0.00634	3.49421
-3.98033	-0.91677	0.00968	-2.56254	0.00967	5.08219
-3.97367	-0.90437	0.01301	-2.55983	0.013	6.42673
-3.967	-0.89866	0.01634	-2.55746	0.01633	6.77637
-3.96034	-0.89868	0.01967	-2.55537	0.01966	6.78366
-3.95368	-0.89834	0.023	-2.55318	0.02298	6.78857
-3.94702	-0.89756	0.02633	-2.55098	0.02631	6.79339
-3.94035	-0.89872	0.02966	-2.54874	0.02964	6.79594
-3.93369	-0.90069	0.03299	-2.54821	0.03297	6.797
-3.92703	-0.90084	0.03632	-2.5459	0.0363	6.79891
-3.92037	-0.90011	0.03965	-2.54191	0.03963	6.80148
-3.91371	-0.89935	0.04298	-2.5384	0.04295	6.80366
-3.90704	-0.9002	0.04631	-2.53696	0.04628	6.80442
-3.90038	-0.90162	0.04964	-2.53443	0.04961	6.80489
-3.89372	-0.90389	0.05296	-2.52562	0.05294	6.80718
-3.88706	-0.90705	0.05629	-2.51644	0.05627	6.80927
-3.88039	-0.90953	0.05962	-2.50453	0.05959	6.81192
-3.87373	-0.91292	0.06295	-2.49045	0.06292	6.81353
-3.86707	-0.91573	0.06628	-2.47585	0.06625	6.81409
-3.86041	-0.9175	0.06961	-2.45964	0.06958	6.81389
-3.85375	-0.91719	0.07294	-2.44369	0.07291	6.81477
-3.84708	-0.91527	0.07627	-2.42607	0.07623	6.81568
-3.84042	-0.91548	0.0796	-2.41169	0.07956	6.81509
-3.83376	-0.91564	0.08293	-2.39605	0.08289	6.81438
-3.8271	-0.91381	0.08626	-2.37785	0.08622	6.81487
-3.82043	-0.91125	0.08959	-2.35765	0.08955	6.8158
-3.81377	-0.91019	0.09292	-2.33646	0.09288	6.81589
-3.80711	-0.90951	0.09625	-2.32006	0.0962	6.81495
-3.80045	-0.9063	0.09958	-2.30385	0.09953	6.81471
-3.79379	-0.90305	0.10291	-2.29242	0.10286	6.81364
-3.78712	-0.90154	0.10624	-2.28012	0.10619	6.81342
-3.78046	-0.90048	0.10957	-2.26865	0.10952	6.81505
-3.7738	-0.8987	0.1129	-2.25712	0.11285	6.81727
-3.76714	-0.89689	0.11623	-2.24481	0.11617	6.81967
-3.76047	-0.89598	0.11956	-2.23371	0.1195	6.82195
-3.75381	-0.89481	0.12289	-2.22529	0.12283	6.82388
-3.74715	-0.89078	0.12622	-2.21877	0.12616	6.82596
-3.74049	-0.88608	0.12955	-2.21531	0.12949	6.82613
-3.73382	-0.8835	0.13287	-2.21655	0.13281	6.82586
-3.72716	-0.88079	0.1362	-2.21913	0.13614	6.8254
-3.7205	-0.87746	0.13953	-2.22166	0.13947	6.82432
-3.71384	-0.8732	0.14286	-2.22445	0.1428	6.82348
-3.70718	-0.86931	0.14619	-2.22909	0.14613	6.82423
-3.70051	-0.86609	0.14952	-2.23528	0.14946	6.82418
-3.69385	-0.8615	0.15285	-2.2417	0.15278	6.82151
-3.68719	-0.85545	0.15618	-2.24991	0.15611	6.81805
-3.68053	-0.8489	0.15951	-2.2581	0.15944	6.81395
-3.67387	-0.84202	0.16284	-2.26475	0.16277	6.8097
-3.6672	-0.83552	0.16617	-2.26983	0.1661	6.8061
-3.66054	-0.83026	0.1695	-2.27251	0.16942	6.80479
-3.65388	-0.82406	0.17283	-2.27169	0.17275	6.805
-3.64722	-0.81609	0.17616	-2.27216	0.17608	6.80525
-3.64055	-0.80838	0.17949	-2.27311	0.17941	6.80581
-3.63389	-0.80078	0.18282	-2.27371	0.18274	6.80673
-3.62723	-0.79253	0.18615	-2.27298	0.18607	6.80604
-3.62057	-0.78339	0.18948	-2.27143	0.18939	6.80468
-3.6139	-0.77529	0.19281	-2.26964	0.19272	6.80446
-3.60724	-0.76756	0.19614	-2.26769	0.19605	6.80601
-3.60058	-0.75743	0.19947	-2.26748	0.19938	6.80831
-3.59392	-0.74545	0.2028	-2.26815	0.20271	6.81161
-3.58726	-0.7328	0.20613	-2.2683	0.20604	6.81433
-3.58059	-0.71913	0.20946	-2.26925	0.20936	6.81503
-3.57393	-0.7026	0.21279	-2.26975	0.21269	6.81532
-3.56727	-0.68553	0.21612	-2.2673	0.21602	6.81621
-3.56061	-0.67048	0.21944	-2.26382	0.21935	6.81715
-3.55395	-0.65407	0.22277	-2.24815	0.22268	6.8165
-3.54728	-0.6356	0.2261	-2.23229	0.226	6.81515
-3.54062	-0.61714	0.22943	-2.19329	0.22933	6.81451
-3.53396	-0.59907	0.23276	-2.14161	0.23266	6.81438
-3.5273	-0.57933	0.23609	-2.07677	0.23599	6.81422
-3.52063	-0.5562	0.23942	-1.9804	0.23932	6.81354
-3.51397	-0.53452	0.24275	-1.8823	0.24265	6.81242
-3.50731	-0.51675	0.24608	-1.74677	0.24597	6.81186
-3.50065	-0.49681	0.24941	-1.60924	0.2493	6.8125
-3.49398	-0.47331	0.25274	-1.44924	0.25263	6.81344
-3.48732	-0.45172	0.25607	-1.27994	0.25596	6.81404
-3.48066	-0.43429	0.2594	-1.10399	0.25929	6.81444
-3.474	-0.41821	0.26273	-0.92083	0.26261	6.8158
-3.46734	-0.39782	0.26606	-0.74839	0.26594	6.81811
-3.46067	-0.37795	0.26939	-0.57713	0.26927	6.82068
-3.45401	-0.36417	0.27272	-0.43589	0.2726	6.82225
-3.44735	-0.34988	0.27605	-0.29833	0.27593	6.82396
-3.44069	-0.33336	0.27938	-0.19626	0.27925	6.82614
-3.43402	-0.31708	0.28271	-0.10324	0.28258	6.82843
-3.42736	-0.30334	0.28604	-0.02661	0.28591	6.83035
-3.4207	-0.29261	0.28937	0.02705	0.28924	6.8319
-3.41404	-0.28027	0.29269	0.06682	0.29257	6.8325
-3.40738	-0.26704	0.29602	0.07735	0.2959	6.83246
-3.40071	-0.25728	0.29935	0.0802	0.29922	6.83241
-3.39405	-0.2497	0.30268	0.06462	0.30255	6.8322
-3.38739	-0.24392	0.30601	0.0404	0.30588	6.83192
-3.38073	-0.24051	0.30934	0.01045	0.30921	6.83169
-3.37406	-0.23782	0.31267	-0.02213	0.31254	6.83122
-3.3674	-0.23662	0.316	-0.06322	0.31587	6.83107
-3.36074	-0.23631	0.31933	-0.10063	0.31919	6.83049
-3.35408	-0.23515	0.32266	-0.1483	0.32252	6.83051
-3.34741	-0.23223	0.32599	-0.19956	0.32585	6.83102
-3.34075	-0.22913	0.32932	-0.25833	0.32918	6.83206
-3.33409	-0.22511	0.33265	-0.31702	0.33251	6.83435
-3.32743	-0.22244	0.33598	-0.37499	0.33583	6.83744
-3.32077	-0.21951	0.33931	-0.43705	0.33916	6.84128
-3.3141	-0.21945	0.34264	-0.49353	0.34249	6.84515
-3.30744	-0.22401	0.34597	-0.56154	0.34582	6.84997
-3.30078	-0.22666	0.3493	-0.62028	0.34915	6.85504
-3.29412	-0.2295	0.35263	-0.68257	0.35247	6.85977
-3.28746	-0.23339	0.35596	-0.73917	0.3558	6.86392
-3.28079	-0.2395	0.35929	-0.79434	0.35913	6.86741
-3.27413	-0.2434	0.36262	-0.84881	0.36246	6.8688
-3.26747	-0.24232	0.36595	-0.89763	0.36579	6.86916
-3.26081	-0.24457	0.36928	-0.95287	0.36912	6.87029
-3.25414	-0.25074	0.37261	-0.99679	0.37244	6.87066
-3.24748	-0.25637	0.37594	-1.04367	0.37577	6.87237
-3.24082	-0.25961	0.37927	-1.0841	0.3791	6.87525
-3.23416	-0.26238	0.38259	-1.12366	0.38243	6.87773
-3.22749	-0.26734	0.38592	-1.15886	0.38576	6.87889
-3.22083	-0.27048	0.38925	-1.18933	0.38909	6.87895
-3.21417	-0.27009	0.39258	-1.22467	0.39241	6.88004
-3.20751	-0.2698	0.39591	-1.25556	0.39574	6.88205
-3.20085	-0.2719	0.39924	-1.2875	0.39907	6.88539
-3.19418	-0.27655	0.40257	-1.31438	0.4024	6.89131
-3.18752	-0.28206	0.4059	-1.34317	0.40573	6.89841
-3.18086	-0.28719	0.40923	-1.36967	0.40906	6.90534
-3.1742	-0.29226	0.41256	-1.39343	0.41238	6.91146
-3.16754	-0.29659	0.41589	-1.41873	0.41571	6.9181
-3.16087	-0.29957	0.41922	-1.44179	0.41904	6.92216
-3.15421	-0.29955	0.42255	-1.46499	0.42237	6.92586
-3.14755	-0.29628	0.42588	-1.48499	0.4257	6.93043
-3.14089	-0.2941	0.42921	-1.50652	0.42902	6.93631
-3.13422	-0.2954	0.43254	-1.52435	0.43235	6.94438
-3.12756	-0.29774	0.43587	-1.53978	0.43568	6.95202
-3.1209	-0.29746	0.4392	-1.55545	0.43901	6.95803
-3.11424	-0.29628	0.44253	-1.57017	0.44234	6.96172
-3.10758	-0.29704	0.44586	-1.58546	0.44566	6.96639
-3.10091	-0.296	0.44919	-1.59607	0.44899	6.97192
-3.09425	-0.29156	0.45252	-1.60809	0.45232	6.97632
-3.08759	-0.28614	0.45585	-1.61953	0.45565	6.97797
-3.08093	-0.28417	0.45918	-1.62995	0.45898	6.97877
-3.07426	-0.28422	0.4625	-1.63984	0.46231	6.98028
-3.0676	-0.28259	0.46583	-1.64949	0.46563	6.98175
-3.06094	-0.28199	0.46916	-1.66236	0.46896	6.98313
-3.05428	-0.28203	0.47249	-1.67306	0.47229	6.98205
-3.04762	-0.28051	0.47582	-1.68577	0.47562	6.98028
-3.04095	-0.27809	0.47915	-1.69914	0.47895	6.98004
-3.03429	-0.27576	0.48248	-1.71214	0.48228	6.98079
-3.02763	-0.27202	0.48581	-1.72404	0.4856	6.98028
-3.02097	-0.26563	0.48914	-1.73506	0.48893	6.97779
-3.0143	-0.25976	0.49247	-1.74691	0.49226	6.97439
-3.00764	-0.25599	0.4958	-1.7551	0.49559	6.9736
-3.00098	-0.25118	0.49913	-1.76332	0.49892	6.97378
-2.99432	-0.24305	0.50246	-1.7721	0.50224	6.97351
-2.98766	-0.23628	0.50579	-1.78242	0.50557	6.9722
-2.98099	-0.23409	0.50912	-1.79408	0.5089	6.96849
-2.97433	-0.23259	0.51245	-1.80371	0.51223	6.9644
-2.96767	-0.22919	0.51578	-1.81127	0.51556	6.96108
-2.96101	-0.22489	0.51911	-1.81516	0.51889	6.95669
-2.95434	-0.22134	0.52244	-1.82157	0.52221	6.95026
-2.94768	-0.21966	0.52577	-1.83002	0.52554	6.94306
-2.94102	-0.21924	0.5291	-1.83863	0.52887	6.93688
-2.93436	-0.21677	0.53243	-1.84633	0.5322	6.93259
-2.92769	-0.21564	0.53575	-1.85358	0.53553	6.92915
-2.92103	-0.2159	0.53909	-1.86008	0.53885	6.92636
-2.91437	-0.2156	0.54241	-1.86585	0.54218	6.92386
-2.90771	-0.2154	0.54574	-1.87373	0.54551	6.92071
-2.90105	-0.21567	0.54907	-1.87913	0.54884	6.91901
-2.89438	-0.21927	0.5524	-1.88278	0.55217	6.91786
-2.88772	-0.2225	0.55573	-1.8858	0.55549	6.91523
-2.88106	-0.22491	0.55906	-1.88959	0.55882	6.91174
-2.8744	-0.23054	0.56239	-1.89583	0.56215	6.90849
-2.86773	-0.23649	0.56572	-1.89957	0.56548	6.90766
-2.86107	-0.241	0.56905	-1.90295	0.56881	6.90818
-2.85441	-0.24374	0.57238	-1.90683	0.57214	6.90755
-2.84775	-0.24469	0.57571	-1.91091	0.57546	6.90635
-2.84109	-0.24528	0.57904	-1.91607	0.57879	6.90507
-2.83442	-0.24577	0.58237	-1.92162	0.58212	6.90365
-2.82776	-0.24726	0.5857	-1.92576	0.58545	6.90338
-2.8211	-0.25067	0.58903	-1.92782	0.58878	6.90423
-2.81444	-0.25367	0.59236	-1.93153	0.5921	6.90474
-2.80777	-0.2562	0.59569	-1.93892	0.59543	6.90635
-2.80111	-0.25948	0.59902	-1.94656	0.59876	6.90959
-2.79445	-0.26201	0.60235	-1.95093	0.60209	6.91503
-2.78779	-0.2643	0.60568	-1.95328	0.60542	6.921
-2.78112	-0.26622	0.60901	-1.95942	0.60875	6.92807
-2.77446	-0.26645	0.61233	-1.96633	0.61207	6.93473
-2.7678	-0.26699	0.61567	-1.97177	0.6154	6.94079
-2.76114	-0.2679	0.61899	-1.9757	0.61873	6.94625
-2.75448	-0.26904	0.62232	-1.97964	0.62206	6.95203
-2.74781	-0.26928	0.62565	-1.98472	0.62539	6.95786
-2.74115	-0.26791	0.62898	-1.99036	0.62872	6.96325
-2.73449	-0.26731	0.63231	-1.9962	0.63204	6.96859
-2.72783	-0.26677	0.63564	-1.99876	0.63537	6.97457
-2.72117	-0.26689	0.63897	-2.00053	0.6387	6.98235
-2.7145	-0.26724	0.6423	-2.00347	0.64203	6.98871
-2.70784	-0.2666	0.64563	-2.00818	0.64536	6.99434
-2.70118	-0.26421	0.64896	-2.0134	0.64868	6.99954
-2.69452	-0.25852	0.65229	-2.01628	0.65201	7.00381
-2.68785	-0.25289	0.65562	-2.01698	0.65534	7.00722
-2.68119	-0.2483	0.65895	-2.01927	0.65867	7.01084
-2.67453	-0.24434	0.66228	-2.02124	0.662	7.01069
-2.66787	-0.23957	0.66561	-2.02168	0.66533	7.00782
-2.6612	-0.23396	0.66894	-2.02218	0.66865	7.00465
-2.65454	-0.2334	0.67227	-2.02339	0.67198	7.00175
-2.64788	-0.23453	0.6756	-2.02464	0.67531	6.99893
-2.64122	-0.23272	0.67893	-2.02813	0.67864	6.99536
-2.63456	-0.22998	0.68226	-2.03235	0.68197	6.99019
-2.62789	-0.22842	0.68559	-2.03753	0.68529	6.98428
-2.62123	-0.22842	0.68892	-2.04053	0.68862	6.97756
-2.61457	-0.22674	0.69225	-2.04176	0.69195	6.97112
-2.60791	-0.22319	0.69558	-2.04271	0.69528	6.96585
-2.60125	-0.22067	0.69891	-2.04491	0.69861	6.96117
-2.59458	-0.21883	0.70223	-2.05011	0.70194	6.95822
-2.58792	-0.21631	0.70556	-2.05658	0.70526	6.95834
-2.58126	-0.21174	0.70889	-2.06303	0.70859	6.95857
-2.5746	-0.20551	0.71222	-2.06825	0.71192	6.95816
-2.56793	-0.20043	0.71555	-2.07356	0.71525	6.95723
-2.56127	-0.19603	0.71888	-2.07816	0.71858	6.95611
-2.55461	-0.19199	0.72221	-2.08164	0.72191	6.95551
-2.54795	-0.18731	0.72554	-2.08492	0.72523	6.95637
-2.54128	-0.18457	0.72887	-2.08721	0.72856	6.95784
-2.53462	-0.18402	0.7322	-2.08963	0.73189	6.9625
-2.52796	-0.18252	0.73553	-2.09406	0.73522	6.96741
-2.5213	-0.17892	0.73886	-2.09851	0.73855	6.97173
-2.51464	-0.17248	0.74219	-2.10081	0.74187	6.97581
-2.50797	-0.16763	0.74552	-2.10155	0.7452	6.97965
-2.50131	-0.16385	0.74885	-2.10213	0.74853	6.98338
-2.49465	-0.16236	0.75218	-2.10288	0.75186	6.98748
-2.48799	-0.16173	0.75551	-2.10603	0.75519	6.9912
-2.48133	-0.16391	0.75884	-2.10908	0.75852	6.9952
-2.47466	-0.17297	0.76217	-2.11182	0.76184	7.00229
-2.468	-0.18213	0.7655	-2.11421	0.76517	7.01021
-2.46134	-0.19061	0.76883	-2.11646	0.7685	7.01639
-2.45468	-0.19687	0.77216	-2.11862	0.77183	7.01881
-2.44801	-0.20253	0.77548	-2.12053	0.77516	7.01847
-2.44135	-0.20847	0.77882	-2.12218	0.77848	7.01789
-2.43469	-0.21126	0.78214	-2.12464	0.78181	7.01785
-2.42803	-0.21471	0.78547	-2.12773	0.78514	7.01811
-2.42137	-0.2172	0.7888	-2.13117	0.78847	7.01894
-2.4147	-0.21961	0.79213	-2.13452	0.7918	7.02078
-2.40804	-0.22101	0.79546	-2.13648	0.79512	7.02418
-2.40138	-0.2215	0.79879	-2.13655	0.79845	7.02859
-2.39472	-0.2203	0.80212	-2.13586	0.80178	7.0333
-2.38805	-0.21591	0.80545	-2.13531	0.80511	7.03524
-2.38139	-0.21213	0.80878	-2.13571	0.80844	7.03683
-2.37473	-0.20914	0.81211	-2.13666	0.81177	7.04164
-2.36807	-0.20456	0.81544	-2.13759	0.81509	7.04604
-2.3614	-0.20058	0.81877	-2.1385	0.81842	7.04768
-2.35474	-0.19527	0.8221	-2.13961	0.82175	7.0479
-2.34808	-0.18765	0.82543	-2.14148	0.82508	7.04548
-2.34142	-0.17941	0.82876	-2.14295	0.82841	7.04189
-2.33475	-0.17049	0.83209	-2.1443	0.83174	7.04022
-2.32809	-0.16539	0.83542	-2.14604	0.83506	7.03829
-2.32143	-0.16454	0.83875	-2.14784	0.83839	7.03823
-2.31477	-0.16683	0.84208	-2.14968	0.84172	7.04089
-2.30811	-0.17134	0.84541	-2.15172	0.84505	7.04327
-2.30144	-0.17754	0.84874	-2.15316	0.84838	7.04223
-2.29478	-0.1827	0.85207	-2.15341	0.8517	7.039
-2.28812	-0.18642	0.8554	-2.15468	0.85503	7.03841
-2.28146	-0.1878	0.85872	-2.15677	0.85836	7.04335
-2.2748	-0.18707	0.86205	-2.15841	0.86169	7.05043
-2.26813	-0.18856	0.86538	-2.15881	0.86502	7.05948
-2.26147	-0.18888	0.86871	-2.15886	0.86835	7.0701
-2.25481	-0.18782	0.87204	-2.16071	0.87167	7.0785
-2.24815	-0.18346	0.87537	-2.16302	0.875	7.08424
-2.24148	-0.17423	0.8787	-2.16432	0.87833	7.08914
-2.23482	-0.15954	0.88203	-2.16541	0.88166	7.0892
-2.22816	-0.13614	0.88536	-2.16629	0.88499	7.08763
-2.2215	-0.11155	0.88869	-2.16716	0.88831	7.08945
-2.21483	-0.08339	0.89202	-2.16832	0.89164	7.09422
-2.20817	-0.04679	0.89535	-2.16941	0.89497	7.10039
-2.20151	-0.00152	0.89868	-2.16937	0.8983	7.10476
-2.19485	0.0525	0.90201	-2.16962	0.90163	7.1091
-2.18819	0.11746	0.90534	-2.17129	0.90495	7.11392
-2.18152	0.19646	0.90867	-2.17324	0.90828	7.11947
-2.17486	0.28725	0.912	-2.17381	0.91161	7.12742
-2.1682	0.38985	0.91533	-2.17342	0.91494	7.13575
-2.16154	0.49993	0.91866	-2.17365	0.91827	7.1396
-2.15488	0.61349	0.92199	-2.17487	0.9216	7.14126
-2.14821	0.71875	0.92532	-2.17538	0.92492	7.14591
-2.14155	0.81238	0.92865	-2.17605	0.92825	7.15108
-2.13489	0.89719	0.93198	-2.17738	0.93158	7.15579
-2.12823	0.96345	0.93531	-2.17878	0.93491	7.15906
-2.12156	1.01136	0.93864	-2.17941	0.93824	7.16041
-2.1149	1.04872	0.94196	-2.17858	0.94156	7.15958
-2.10824	1.08054	0.94529	-2.17711	0.94489	7.15712
-2.10158	1.11749	0.94862	-2.17582	0.94822	7.15682
-2.09491	1.16453	0.95195	-2.17464	0.95155	7.15671
-2.08825	1.22605	0.95528	-2.17378	0.95488	7.157
-2.08159	1.30352	0.95861	-2.17265	0.95821	7.16263
-2.07493	1.39394	0.96194	-2.1721	0.96154	7.17152
-2.06827	1.4902	0.96527	-2.17298	0.96486	7.17776
-2.0616	1.58773	0.9686	-2.17437	0.96819	7.18034
-2.05494	1.67637	0.97193	-2.17368	0.97152	7.18398
-2.04828	1.75039	0.97526	-2.17169	0.97485	7.18867
-2.04162	1.81078	0.97859	-2.17096	0.97818	7.19407
-2.03496	1.8549	0.98192	-2.17236	0.9815	7.20149
-2.02829	1.88456	0.98525	-2.17485	0.98483	7.21063
-2.02163	1.90066	0.98858	-2.17768	0.98816	7.21988
-2.01497	1.90433	0.99191	-2.17969	0.99149	7.22742
-2.00831	1.90054	0.99524	-2.17898	0.99482	7.23176
-2.00164	1.89375	0.99857	-2.17723	0.99814	7.23316
-1.99498	1.88434	1.0019	-2.17581	1.00147	7.23565
-1.98832	1.87094	1.00523	-2.17297	1.0048	7.24236
-1.98166	1.85355	1.00856	-2.17041	1.00813	7.25216
-1.975	1.83228	1.01189	-2.17	1.01146	7.26269
-1.96833	1.80521	1.01522	-2.17098	1.01479	7.27248
-1.96167	1.77166	1.01855	-2.17165	1.01811	7.28426
-1.95501	1.73272	1.02187	-2.17103	1.02144	7.29673
-1.94835	1.69353	1.0252	-2.16986	1.02477	7.30452
-1.94168	1.65566	1.02853	-2.16795	1.0281	7.30758
-1.93502	1.62132	1.03186	-2.16565	1.03143	7.30996
-1.92836	1.59316	1.03519	-2.1655	1.03476	7.31491
-1.9217	1.57269	1.03852	-2.16743	1.03808	7.32256
-1.91504	1.55494	1.04185	-2.17048	1.04141	7.33221
-1.90837	1.53702	1.04518	-2.17346	1.04474	7.34037
-1.90171	1.52175	1.04851	-2.17487	1.04807	7.3489
-1.89505	1.50517	1.05184	-2.1748	1.0514	7.35758
-1.88839	1.48323	1.05517	-2.17498	1.05472	7.36469
-1.88172	1.45705	1.0585	-2.17557	1.05805	7.36927
-1.87506	1.42685	1.06183	-2.17531	1.06138	7.37233
-1.8684	1.39798	1.06516	-2.17311	1.06471	7.38035
-1.86174	1.36829	1.06849	-2.17047	1.06804	7.39546
-1.85507	1.33583	1.07182	-2.16828	1.07136	7.4122
-1.84841	1.30402	1.07515	-2.1664	1.07469	7.42632
-1.84175	1.26925	1.07848	-2.16407	1.07802	7.43793
-1.83509	1.23846	1.08181	-2.16015	1.08135	7.44689
-1.82843	1.20636	1.08514	-2.15627	1.08468	7.45366
-1.82176	1.17404	1.08847	-2.15423	1.08801	7.45884
-1.8151	1.14344	1.0918	-2.15332	1.09133	7.46178
-1.80844	1.11461	1.09512	-2.15187	1.09466	7.46541
-1.80178	1.09167	1.09846	-2.14958	1.09799	7.47126
-1.79511	1.06803	1.10179	-2.14898	1.10132	7.47443
-1.78845	1.04521	1.10511	-2.15163	1.10465	7.46932
-1.78179	1.02393	1.10844	-2.15447	1.10797	7.46153
-1.77513	0.99782	1.11177	-2.15587	1.1113	7.46111
-1.76847	0.96985	1.1151	-2.15685	1.11463	7.46615
-1.7618	0.94257	1.11843	-2.15858	1.11796	7.46886
-1.75514	0.91254	1.12176	-2.16107	1.12129	7.47079
-1.74848	0.88107	1.12509	-2.1636	1.12462	7.47639
-1.74182	0.84579	1.12842	-2.16455	1.12794	7.48538
-1.73515	0.81163	1.13175	-2.16549	1.13127	7.49405
-1.72849	0.77775	1.13508	-2.16745	1.1346	7.49866
-1.72183	0.7496	1.13841	-2.16994	1.13793	7.49983
-1.71517	0.7246	1.14174	-2.17173	1.14126	7.50198
-1.7085	0.69861	1.14507	-2.17177	1.14459	7.51044
-1.70184	0.67284	1.1484	-2.16992	1.14791	7.52279
-1.69518	0.64709	1.15173	-2.16931	1.15124	7.52847
-1.68852	0.6255	1.15506	-2.16981	1.15457	7.52739
-1.68186	0.60412	1.15839	-2.17022	1.1579	7.52707
-1.67519	0.58157	1.16172	-2.17023	1.16123	7.52991
-1.66853	0.5619	1.16505	-2.16974	1.16455	7.53566
-1.66187	0.54814	1.16838	-2.1692	1.16788	7.53994
-1.65521	0.5371	1.17171	-2.1679	1.17121	7.54146
-1.64854	0.52577	1.17504	-2.16532	1.17454	7.54582
-1.64188	0.511	1.17837	-2.16281	1.17787	7.55225
-1.63522	0.4925	1.18169	-2.16092	1.1812	7.55646
-1.62856	0.47438	1.18502	-2.15934	1.18452	7.55916
-1.6219	0.4592	1.18835	-2.15872	1.18785	7.56527
-1.61523	0.44508	1.19168	-2.15941	1.19118	7.57418
-1.60857	0.43101	1.19501	-2.15838	1.19451	7.58176
-1.60191	0.41894	1.19834	-2.15559	1.19784	7.58738
-1.59525	0.40833	1.20167	-2.15329	1.20116	7.59306
-1.58858	0.39957	1.205	-2.15221	1.20449	7.59911
-1.58192	0.39179	1.20833	-2.15139	1.20782	7.60366
-1.57526	0.38423	1.21166	-2.15009	1.21115	7.60568
-1.5686	0.37523	1.21499	-2.14902	1.21448	7.60667
-1.56194	0.36481	1.21832	-2.1486	1.21781	7.60873
-1.55527	0.35706	1.22165	-2.14752	1.22113	7.61364
-1.54861	0.34903	1.22498	-2.14658	1.22446	7.62144
-1.54195	0.34039	1.22831	-2.14581	1.22779	7.62881
-1.53529	0.33221	1.23164	-2.14482	1.23112	7.63334
-1.52862	0.32592	1.23497	-2.14458	1.23445	7.6345
-1.52196	0.32316	1.2383	-2.14593	1.23778	7.6349
-1.5153	0.32252	1.24163	-2.1472	1.2411	7.63976
-1.50864	0.32262	1.24496	-2.14705	1.24443	7.64699
-1.50198	0.32176	1.24829	-2.14638	1.24776	7.65373
-1.49531	0.31798	1.25162	-2.14649	1.25109	7.66246
-1.48865	0.31429	1.25495	-2.14755	1.25442	7.67352
-1.48199	0.31277	1.25828	-2.14908	1.25774	7.68595
-1.47533	0.30961	1.26161	-2.15032	1.26107	7.69813
-1.46867	0.30787	1.26493	-2.1503	1.2644	7.70954
-1.462	0.30326	1.26826	-2.14918	1.26773	7.71914
-1.45534	0.29951	1.27159	-2.14802	1.27106	7.72562
-1.44868	0.29726	1.27492	-2.14719	1.27439	7.7312
-1.44202	0.29469	1.27825	-2.14679	1.27771	7.73858
-1.43535	0.29463	1.28158	-2.14711	1.28104	7.74695
-1.42869	0.29381	1.28491	-2.14786	1.28437	7.75207
-1.42203	0.2936	1.28824	-2.14838	1.2877	7.75411
-1.41537	0.30008	1.29157	-2.14874	1.29103	7.75507
-1.40871	0.30581	1.2949	-2.14801	1.29435	7.7566
-1.40204	0.30916	1.29823	-2.14579	1.29768	7.76061
-1.39538	0.31323	1.30156	-2.14385	1.30101	7.76563
-1.38872	0.31582	1.30489	-2.14376	1.30434	7.77251
-1.38206	0.31707	1.30822	-2.14493	1.30767	7.78116
-1.37539	0.31488	1.31155	-2.14692	1.31099	7.78661
-1.36873	0.31132	1.31488	-2.14901	1.31432	7.79049
-1.36207	0.31024	1.31821	-2.15051	1.31765	7.7975
-1.35541	0.30701	1.32154	-2.15112	1.32098	7.80542
-1.34875	0.30639	1.32487	-2.15164	1.32431	7.81301
-1.34208	0.30746	1.3282	-2.15269	1.32764	7.82128
-1.33542	0.30725	1.33153	-2.15413	1.33096	7.83046
-1.32876	0.30959	1.33486	-2.15628	1.33429	7.84287
-1.3221	0.31328	1.33819	-2.15957	1.33762	7.85617
-1.31543	0.31631	1.34152	-2.16181	1.34095	7.86472
-1.30877	0.31834	1.34484	-2.1615	1.34428	7.86917
-1.30211	0.32243	1.34817	-2.15985	1.3476	7.87034
-1.29545	0.33202	1.3515	-2.15717	1.35093	7.87196
-1.28879	0.34027	1.35483	-2.15437	1.35426	7.87685
-1.28212	0.34529	1.35816	-2.1533	1.35759	7.88362
-1.27546	0.34917	1.36149	-2.15339	1.36092	7.88869
-1.2688	0.3577	1.36482	-2.15309	1.36425	7.89313
-1.26214	0.36429	1.36815	-2.15212	1.36757	7.89852
-1.25547	0.36434	1.37148	-2.15094	1.3709	7.90401
-1.24881	0.36439	1.37481	-2.14958	1.37423	7.90913
-1.24215	0.36514	1.37814	-2.14883	1.37756	7.91185
-1.23549	0.36712	1.38147	-2.1506	1.38089	7.91671
-1.22882	0.36716	1.3848	-2.1545	1.38422	7.92803
-1.22216	0.36735	1.38813	-2.15834	1.38754	7.9383
-1.2155	0.37278	1.39146	-2.16248	1.39087	7.94362
-1.20884	0.37948	1.39479	-2.16572	1.3942	7.94891
-1.20218	0.38649	1.39812	-2.16635	1.39753	7.95658
-1.19551	0.39402	1.40145	-2.16601	1.40086	7.96603
-1.18885	0.40177	1.40478	-2.16666	1.40418	7.97765
-1.18219	0.40683	1.40811	-2.16803	1.40751	7.99034
-1.17553	0.41151	1.41144	-2.16916	1.41084	8.00216
-1.16886	0.41294	1.41477	-2.17009	1.41417	8.01352
-1.1622	0.41288	1.4181	-2.17164	1.4175	8.02204
-1.15554	0.41453	1.42142	-2.17197	1.42083	8.02579
-1.14888	0.41887	1.42475	-2.17074	1.42415	8.02454
-1.14222	0.42314	1.42808	-2.16904	1.42748	8.02486
-1.13555	0.42392	1.43141	-2.16769	1.43081	8.03212
-1.12889	0.42886	1.43474	-2.16809	1.43414	8.04458
-1.12223	0.43691	1.43807	-2.17063	1.43747	8.05683
-1.11557	0.44289	1.4414	-2.17294	1.44079	8.06751
-1.1089	0.44522	1.44473	-2.1734	1.44412	8.07849
-1.10224	0.44953	1.44806	-2.17242	1.44745	8.08811
-1.09558	0.45636	1.45139	-2.17072	1.45078	8.09861
-1.08892	0.46239	1.45472	-2.16916	1.45411	8.11028
-1.08226	0.46712	1.45805	-2.16839	1.45744	8.12001
-1.07559	0.47483	1.46138	-2.1673	1.46076	8.1301
-1.06893	0.48305	1.46471	-2.16598	1.46409	8.1448
-1.06227	0.48956	1.46804	-2.16545	1.46742	8.161
-1.05561	0.4972	1.47137	-2.16526	1.47075	8.17637
-1.04894	0.50491	1.4747	-2.1642	1.47408	8.19271
-1.04228	0.51212	1.47803	-2.16193	1.4774	8.20977
-1.03562	0.51725	1.48136	-2.15905	1.48073	8.2216
-1.02896	0.5235	1.48469	-2.15688	1.48406	8.22585
-1.0223	0.53232	1.48802	-2.15533	1.48739	8.23012
-1.01563	0.53966	1.49135	-2.15501	1.49072	8.23784
-1.00897	0.5436	1.49468	-2.15608	1.49405	8.24559
-1.00231	0.54756	1.49801	-2.15727	1.49737	8.25494
-0.99565	0.55272	1.50134	-2.15834	1.5007	8.26734
-0.98898	0.55665	1.50466	-2.16004	1.50403	8.28198
-0.98232	0.55944	1.50799	-2.16195	1.50736	8.29646
-0.97566	0.56164	1.51132	-2.16243	1.51069	8.30674
-0.969	0.56584	1.51465	-2.16223	1.51402	8.31347
-0.96234	0.57097	1.51798	-2.16201	1.51734	8.31726
-0.95567	0.57708	1.52131	-2.16214	1.52067	8.32386
-0.94901	0.58348	1.52464	-2.16296	1.524	8.33674
-0.94235	0.58905	1.52797	-2.16432	1.52733	8.35307
-0.93569	0.59315	1.5313	-2.16595	1.53066	8.36594
-0.92902	0.59793	1.53463	-2.16872	1.53398	8.37308
-0.92236	0.60341	1.53796	-2.17141	1.53731	8.37811
-0.9157	0.6087	1.54129	-2.17284	1.54064	8.38156
-0.90904	0.61522	1.54462	-2.17276	1.54397	8.38534
-0.90238	0.61875	1.54795	-2.17224	1.5473	8.3886
-0.89571	0.62308	1.55128	-2.17307	1.55062	8.39382
-0.88905	0.62885	1.55461	-2.17497	1.55395	8.404
-0.88239	0.63413	1.55794	-2.17554	1.55728	8.41556
-0.87573	0.63795	1.56127	-2.17522	1.56061	8.42521
-0.86906	0.64037	1.5646	-2.1746	1.56394	8.43401
-0.8624	0.64778	1.56793	-2.17312	1.56727	8.44581
-0.85574	0.65824	1.57126	-2.17118	1.57059	8.45887
-0.84908	0.66491	1.57459	-2.1684	1.57392	8.46967
-0.84242	0.67265	1.57792	-2.16463	1.57725	8.47864
-0.83575	0.6802	1.58125	-2.16114	1.58058	8.49234
-0.82909	0.68802	1.58457	-2.15867	1.58391	8.5121
-0.82243	0.69613	1.5879	-2.15741	1.58724	8.5301
-0.81577	0.70181	1.59123	-2.15591	1.59056	8.54464
-0.8091	0.70794	1.59456	-2.15408	1.59389	8.55481
-0.80244	0.71601	1.59789	-2.15395	1.59722	8.5648
-0.79578	0.72199	1.60122	-2.15499	1.60055	8.5764
-0.78912	0.7281	1.60455	-2.15544	1.60388	8.58887
-0.78245	0.73174	1.60788	-2.15566	1.6072	8.5995
-0.77579	0.73385	1.61121	-2.15568	1.61053	8.60619
-0.76913	0.73836	1.61454	-2.15539	1.61386	8.61517
-0.76247	0.74274	1.61787	-2.15646	1.61719	8.62756
-0.7558	0.74805	1.6212	-2.15868	1.62052	8.63948
-0.74914	0.75471	1.62453	-2.16054	1.62385	8.64602
-0.74248	0.76198	1.62786	-2.16119	1.62717	8.64841
-0.73582	0.76714	1.63119	-2.16066	1.6305	8.65253
-0.72916	0.77197	1.63452	-2.15901	1.63383	8.65909
-0.72249	0.77567	1.63785	-2.15648	1.63716	8.66653
-0.71583	0.77852	1.64118	-2.15408	1.64049	8.6745
-0.70917	0.78218	1.64451	-2.15319	1.64381	8.68587
-0.70251	0.78515	1.64784	-2.15328	1.64714	8.6998
-0.69585	0.79044	1.65117	-2.15346	1.65047	8.71517
-0.68918	0.79913	1.6545	-2.15401	1.6538	8.73259
-0.68252	0.80922	1.65783	-2.15485	1.65713	8.75009
-0.67586	0.82116	1.66115	-2.15439	1.66046	8.77007
-0.6692	0.82972	1.66449	-2.15194	1.66378	8.78948
-0.66253	0.83719	1.66781	-2.14935	1.66711	8.80578
-0.65587	0.84382	1.67114	-2.14718	1.67044	8.82031
-0.64921	0.84938	1.67447	-2.14519	1.67377	8.83838
-0.64255	0.85532	1.6778	-2.14386	1.6771	8.86086
-0.63589	0.85987	1.68113	-2.14416	1.68042	8.88164
-0.62922	0.86765	1.68446	-2.14516	1.68375	8.89881
-0.62256	0.87766	1.68779	-2.14519	1.68708	8.91103
-0.6159	0.88754	1.69112	-2.14481	1.69041	8.92359
-0.60924	0.89505	1.69445	-2.14469	1.69374	8.93464
-0.60257	0.90197	1.69778	-2.14439	1.69707	8.94421
-0.59591	0.907	1.70111	-2.14374	1.70039	8.95221
-0.58925	0.91228	1.70444	-2.14368	1.70372	8.95841
-0.58259	0.91613	1.70777	-2.14488	1.70705	8.96679
-0.57593	0.91957	1.7111	-2.14672	1.71038	8.9787
-0.56926	0.92551	1.71443	-2.149	1.71371	8.98696
-0.5626	0.93125	1.71776	-2.1511	1.71703	8.98904
-0.55594	0.93939	1.72109	-2.15105	1.72036	8.99059
-0.54928	0.9458	1.72442	-2.14891	1.72369	8.99429
-0.54261	0.95097	1.72775	-2.14641	1.72702	8.99909
-0.53595	0.95539	1.73108	-2.14466	1.73035	9.00396
-0.52929	0.95991	1.73441	-2.14391	1.73368	9.0079
-0.52263	0.967	1.73774	-2.1435	1.737	9.01466
-0.51597	0.9742	1.74107	-2.14284	1.74033	9.02206
-0.5093	0.98011	1.74439	-2.1416	1.74366	9.02797
-0.50264	0.98893	1.74772	-2.13983	1.74699	9.03221
-0.49598	0.99692	1.75105	-2.13775	1.75032	9.03606
-0.48932	1.00539	1.75438	-2.13543	1.75364	9.0402
-0.48265	1.0127	1.75771	-2.13207	1.75697	9.0454
-0.47599	1.0162	1.76104	-2.1289	1.7603	9.04787
-0.46933	1.01987	1.76437	-2.12687	1.76363	9.04808
-0.46267	1.02386	1.7677	-2.12518	1.76696	9.05023
-0.456	1.02885	1.77103	-2.12403	1.77029	9.05426
-0.44934	1.0333	1.77436	-2.12431	1.77361	9.05556
-0.44268	1.03728	1.77769	-2.12507	1.77694	9.05036
-0.43602	1.04149	1.78102	-2.12463	1.78027	9.04056
-0.42936	1.04881	1.78435	-2.12377	1.7836	9.02724
-0.42269	1.05624	1.78768	-2.12317	1.78693	9.01361
-0.41603	1.06291	1.79101	-2.12263	1.79025	8.99638
-0.40937	1.06925	1.79434	-2.12234	1.79358	8.97577
-0.40271	1.07455	1.79767	-2.12283	1.79691	8.95195
-0.39604	1.07899	1.801	-2.1246	1.80024	8.92261
-0.38938	1.08478	1.80433	-2.1281	1.80357	8.89366
-0.38272	1.09108	1.80766	-2.1324	1.80689	8.85856
-0.37606	1.09871	1.81099	-2.13623	1.81022	8.8166
-0.3694	1.1072	1.81432	-2.13839	1.81355	8.76858
-0.36273	1.11497	1.81765	-2.13888	1.81688	8.7195
-0.35607	1.12219	1.82098	-2.1393	1.82021	8.6676
-0.34941	1.12603	1.82431	-2.14048	1.82354	8.60749
-0.34275	1.12687	1.82763	-2.14039	1.82687	8.54953
-0.33609	1.12659	1.83096	-2.13866	1.83019	8.48795
-0.32942	1.12606	1.83429	-2.13767	1.83352	8.42933
-0.32276	1.12596	1.83762	-2.13745	1.83685	8.36507
-0.3161	1.12689	1.84095	-2.13715	1.84018	8.30026
-0.30944	1.13194	1.84428	-2.13596	1.84351	8.23159
-0.30277	1.13609	1.84761	-2.13358	1.84683	8.15415
-0.29611	1.13929	1.85094	-2.13152	1.85016	8.07722
-0.28945	1.14335	1.85427	-2.13066	1.85349	7.99354
-0.28279	1.1498	1.8576	-2.13059	1.85682	7.91658
-0.27612	1.15548	1.86093	-2.13105	1.86015	7.84182
-0.26946	1.15838	1.86426	-2.13119	1.86348	7.77392
-0.2628	1.16186	1.86759	-2.13111	1.8668	7.70624
-0.25614	1.16927	1.87092	-2.13223	1.87013	7.63435
-0.24948	1.1743	1.87425	-2.13495	1.87346	7.56227
-0.24281	1.17635	1.87758	-2.13752	1.87679	7.47807
-0.23615	1.17958	1.88091	-2.13893	1.88012	7.40338
-0.22949	1.18434	1.88424	-2.14028	1.88344	7.33055
-0.22283	1.18995	1.88757	-2.14161	1.88677	7.26856
-0.21616	1.19495	1.8909	-2.1419	1.8901	7.20642
-0.2095	1.19951	1.89423	-2.14097	1.89343	7.14093
-0.20284	1.20751	1.89756	-2.13909	1.89676	7.08035
-0.19618	1.21499	1.90088	-2.1363	1.90009	7.01218
-0.18951	1.22033	1.90422	-2.13412	1.90341	6.94494
-0.18285	1.22506	1.90754	-2.13413	1.90674	6.87881
-0.17619	1.22813	1.91087	-2.1351	1.91007	6.81949
-0.16953	1.23281	1.9142	-2.13484	1.9134	6.75943
-0.16287	1.23737	1.91753	-2.13354	1.91673	6.70078
-0.1562	1.24103	1.92086	-2.13343	1.92005	6.64964
-0.14954	1.24436	1.92419	-2.1349	1.92338	6.59072
-0.14288	1.24701	1.92752	-2.13603	1.92671	6.5329
-0.13622	1.25039	1.93085	-2.13704	1.93004	6.47432
-0.12956	1.25105	1.93418	-2.13829	1.93337	6.42458
-0.12289	1.24994	1.93751	-2.13909	1.9367	6.37467
-0.11623	1.24757	1.94084	-2.1396	1.94002	6.32377
-0.10957	1.24707	1.94417	-2.13839	1.94335	6.27632
-0.10291	1.24725	1.9475	-2.13481	1.94668	6.22328
-0.09624	1.24756	1.95083	-2.13134	1.95001	6.17041
-0.08958	1.25213	1.95416	-2.1297	1.95334	6.11398
-0.08292	1.26021	1.95749	-2.12898	1.95666	6.06415
-0.07626	1.2683	1.96082	-2.12744	1.95999	6.01382
-0.0696	1.27115	1.96415	-2.12452	1.96332	5.96524
-0.06293	1.27589	1.96748	-2.12171	1.96665	5.92027
-0.05627	1.2832	1.97081	-2.11983	1.96998	5.87218
-0.04961	1.28957	1.97414	-2.11795	1.97331	5.82637
-0.04295	1.29327	1.97747	-2.11624	1.97663	5.77554
-0.03628	1.29781	1.9808	-2.11506	1.97996	5.72957
-0.02962	1.30552	1.98412	-2.11465	1.98329	5.68248
-0.02296	1.31278	1.98745	-2.11611	1.98662	5.63501
-0.0163	1.31742	1.99078	-2.11825	1.98995	5.59016
-0.00963	1.31961	1.99411	-2.11988	1.99327	5.54602
-0.00297	1.3216	1.99744	-2.12072	1.9966	5.50765
0.00369	1.32297	2.00077	-2.1212	1.99993	5.46295
0.01035	1.32728	2.0041	-2.12195	2.00326	5.42204
0.01701	1.33398	2.00743	-2.12312	2.00659	5.37906
0.02368	1.34248	2.01076	-2.12423	2.00991	5.33533
0.03034	1.34856	2.01409	-2.12599	2.01324	5.29308
0.037	1.35555	2.01742	-2.12852	2.01657	5.25114
0.04366	1.36212	2.02075	-2.13109	2.0199	5.21524
0.05033	1.36868	2.02408	-2.13371	2.02323	5.17387
0.05699	1.3739	2.02741	-2.13696	2.02656	5.13649
0.06365	1.37782	2.03074	-2.14003	2.02988	5.0962
0.07031	1.38679	2.03407	-2.14231	2.03321	5.05442
0.07697	1.39812	2.0374	-2.1445	2.03654	5.01458
0.08364	1.40717	2.04073	-2.14679	2.03987	4.97965
0.0903	1.41604	2.04406	-2.14894	2.0432	4.95001
0.09696	1.42404	2.04739	-2.15036	2.04652	4.91663
0.10362	1.43067	2.05072	-2.15097	2.04985	4.88825
0.11028	1.43411	2.05405	-2.15082	2.05318	4.85647
0.11695	1.43798	2.05738	-2.15051	2.05651	4.82386
0.12361	1.44564	2.06071	-2.15129	2.05984	4.79057
0.13027	1.45439	2.06404	-2.1528	2.06317	4.75597
0.13693	1.4608	2.06736	-2.15349	2.06649	4.72637
0.1436	1.46821	2.07069	-2.15288	2.06982	4.69501
0.15026	1.47969	2.07402	-2.15205	2.07315	4.66993
0.15692	1.49109	2.07735	-2.15161	2.07648	4.64384
0.16358	1.49767	2.08068	-2.15114	2.07981	4.61581
0.17025	1.50393	2.08401	-2.15029	2.08314	4.58605
0.17691	1.5114	2.08734	-2.14937	2.08646	4.55613
0.18357	1.51977	2.09067	-2.14886	2.08979	4.52881
0.19023	1.52735	2.094	-2.14898	2.09312	4.49805
0.19689	1.53243	2.09733	-2.14842	2.09645	4.47363
0.20356	1.53991	2.10066	-2.14564	2.09978	4.44832
0.21022	1.54416	2.10399	-2.14222	2.1031	4.42706
0.21688	1.54759	2.10732	-2.14056	2.10643	4.40456
0.22354	1.55354	2.11065	-2.14015	2.10976	4.38005
0.23021	1.56024	2.11398	-2.13863	2.11309	4.3573
0.23687	1.56708	2.11731	-2.13557	2.11642	4.33355
0.24353	1.57241	2.12064	-2.13332	2.11975	4.31055
0.25019	1.57979	2.12397	-2.13285	2.12307	4.28379
0.25686	1.58872	2.1273	-2.13253	2.1264	4.25955
0.26352	1.59583	2.13063	-2.13124	2.12973	4.23544
0.27018	1.60347	2.13396	-2.12932	2.13306	4.21254
0.27684	1.61013	2.13729	-2.12794	2.13639	4.19232
0.2835	1.61401	2.14061	-2.12796	2.13971	4.17305
0.29017	1.61867	2.14395	-2.12942	2.14304	4.15471
0.29683	1.62197	2.14727	-2.13078	2.14637	4.13043
0.30349	1.62641	2.1506	-2.13036	2.1497	4.11086
0.31015	1.63014	2.15393	-2.12985	2.15303	4.08871
0.31682	1.63094	2.15726	-2.13058	2.15636	4.06545
0.32348	1.63658	2.16059	-2.13159	2.15968	4.04249
0.33014	1.64628	2.16392	-2.13163	2.16301	4.0208
0.3368	1.65654	2.16725	-2.13035	2.16634	4.00156
0.34346	1.66688	2.17058	-2.12885	2.16967	3.97429
0.35013	1.67701	2.17391	-2.1288	2.173	3.94939
0.35679	1.6872	2.17724	-2.1298	2.17632	3.92348
0.36345	1.6981	2.18057	-2.13094	2.17965	3.89676
0.37011	1.70567	2.1839	-2.13177	2.18298	3.86836
0.37678	1.71314	2.18723	-2.13179	2.18631	3.83978
0.38344	1.71982	2.19056	-2.13053	2.18964	3.81525
0.3901	1.72407	2.19389	-2.12903	2.19297	3.78949
0.39676	1.73093	2.19722	-2.12861	2.19629	3.76815
0.40342	1.73601	2.20055	-2.1281	2.19962	3.74457
0.41009	1.74368	2.20388	-2.12714	2.20295	3.7212
0.41675	1.7494	2.20721	-2.12601	2.20628	3.69613
0.42341	1.75659	2.21054	-2.12544	2.20961	3.67351
0.43007	1.76198	2.21387	-2.12626	2.21293	3.65414
0.43673	1.76846	2.2172	-2.12759	2.21626	3.63148
0.4434	1.77663	2.22052	-2.12674	2.21959	3.60972
0.45006	1.78138	2.22385	-2.12389	2.22292	3.58744
0.45672	1.7877	2.22719	-2.121	2.22625	3.56954
0.46338	1.79082	2.23051	-2.11955	2.22958	3.55008
0.47005	1.79749	2.23384	-2.11976	2.2329	3.53055
0.47671	1.80517	2.23717	-2.12074	2.23623	3.51095
0.48337	1.80843	2.2405	-2.12193	2.23956	3.48765
0.49003	1.81457	2.24383	-2.1224	2.24289	3.46615
0.4967	1.82118	2.24716	-2.12202	2.24622	3.44244
0.50336	1.82798	2.25049	-2.12209	2.24954	3.42265
0.51002	1.83298	2.25382	-2.12179	2.25287	3.40001
0.51668	1.83718	2.25715	-2.12011	2.2562	3.378
0.52334	1.84529	2.26048	-2.11791	2.25953	3.35789
0.53001	1.85145	2.26381	-2.11706	2.26286	3.33927
0.53667	1.85462	2.26714	-2.118	2.26619	3.32134
0.54333	1.86071	2.27047	-2.11857	2.26951	3.30233
0.54999	1.86717	2.2738	-2.1177	2.27284	3.28669
0.55666	1.87569	2.27713	-2.11636	2.27617	3.27036
0.56332	1.88288	2.28046	-2.11446	2.2795	3.25724
0.56998	1.88937	2.28379	-2.11232	2.28283	3.24392
0.57664	1.8935	2.28712	-2.11066	2.28615	3.22722
0.5833	1.89862	2.29045	-2.10978	2.28948	3.21262
0.58997	1.9061	2.29378	-2.10892	2.29281	3.19943
0.59663	1.91125	2.29711	-2.10744	2.29614	3.19143
0.60329	1.91568	2.30043	-2.10517	2.29947	3.18047
0.60995	1.92031	2.30376	-2.10251	2.3028	3.16643
0.61662	1.92773	2.30709	-2.09873	2.30612	3.15355
0.62328	1.93636	2.31042	-2.09367	2.30945	3.14519
0.62994	1.94372	2.31375	-2.08927	2.31278	3.13741
0.6366	1.95167	2.31708	-2.08658	2.31611	3.12103
0.64326	1.9594	2.32041	-2.08444	2.31944	3.1056
0.64993	1.96744	2.32374	-2.08296	2.32277	3.08842
0.65659	1.97432	2.32707	-2.08199	2.32609	3.07507
0.66325	1.98248	2.3304	-2.08073	2.32942	3.0626
0.66991	1.98677	2.33373	-2.07906	2.33275	3.04849
0.67658	1.99276	2.33706	-2.07754	2.33608	3.03376
0.68324	1.99854	2.34039	-2.07689	2.33941	3.02039
0.6899	2.00325	2.34372	-2.07745	2.34273	3.01186
0.69656	2.01002	2.34705	-2.07923	2.34606	3.00013
0.70322	2.01502	2.35038	-2.08214	2.34939	2.98298
0.70989	2.02291	2.35371	-2.08386	2.35272	2.9636
0.71655	2.03178	2.35704	-2.08373	2.35605	2.94631
0.72321	2.03669	2.36037	-2.08224	2.35938	2.93434
0.72987	2.04244	2.3637	-2.0797	2.3627	2.9251
0.73654	2.04802	2.36703	-2.07704	2.36603	2.9184
0.7432	2.05409	2.37036	-2.07514	2.36936	2.90983
0.74986	2.05858	2.37369	-2.07352	2.37269	2.90193
0.75652	2.06416	2.37702	-2.07106	2.37602	2.89358
0.76319	2.0724	2.38035	-2.06803	2.37934	2.88314
0.76985	2.08158	2.38368	-2.06508	2.38267	2.8722
0.77651	2.08943	2.387	-2.06204	2.386	2.85803
0.78317	2.09665	2.39033	-2.05913	2.38933	2.84753
0.78983	2.10551	2.39366	-2.05775	2.39266	2.83452
0.7965	2.11138	2.39699	-2.05723	2.39599	2.82336
0.80316	2.11403	2.40032	-2.05614	2.39931	2.81281
0.80982	2.12027	2.40365	-2.05541	2.40264	2.80131
0.81648	2.1259	2.40698	-2.05501	2.40597	2.78853
0.82314	2.13231	2.41031	-2.05443	2.4093	2.77493
0.82981	2.13733	2.41364	-2.0538	2.41263	2.76349
0.83647	2.14095	2.41697	-2.05424	2.41595	2.7517
0.84313	2.14616	2.4203	-2.05549	2.41928	2.74154
0.84979	2.1505	2.42363	-2.05606	2.42261	2.73023
0.85646	2.1567	2.42696	-2.05582	2.42594	2.71893
0.86312	2.16351	2.43029	-2.05441	2.42927	2.70948
0.86978	2.17192	2.43362	-2.05147	2.4326	2.69877
0.87644	2.18011	2.43695	-2.04868	2.43592	2.69104
0.88311	2.18979	2.44028	-2.04791	2.43925	2.68248
0.88977	2.20091	2.44361	-2.04827	2.44258	2.67344
0.89643	2.21187	2.44694	-2.04854	2.44591	2.66469
0.90309	2.22017	2.45027	-2.04861	2.44924	2.65741
0.90975	2.22726	2.4536	-2.0486	2.45256	2.65002
0.91642	2.23558	2.45693	-2.04827	2.45589	2.63936
0.92308	2.24602	2.46026	-2.04801	2.45922	2.62909
0.92974	2.25343	2.46359	-2.04873	2.46255	2.61582
0.9364	2.25909	2.46692	-2.04935	2.46588	2.60547
0.94307	2.26762	2.47024	-2.04868	2.46921	2.59481
0.94973	2.27513	2.47357	-2.04876	2.47253	2.58503
0.95639	2.28047	2.4769	-2.04931	2.47586	2.57544
0.96305	2.28625	2.48023	-2.04936	2.47919	2.56396
0.96971	2.29266	2.48356	-2.04889	2.48252	2.55324
0.97638	2.29694	2.48689	-2.049	2.48585	2.54143
0.98304	2.29861	2.49022	-2.04876	2.48917	2.52885
0.9897	2.30198	2.49355	-2.0476	2.4925	2.51337
0.99636	2.30754	2.49688	-2.046	2.49583	2.49889
1.00303	2.31587	2.50021	-2.04399	2.49916	2.48657
1.00969	2.32213	2.50354	-2.04142	2.50249	2.47722
1.01635	2.32772	2.50687	-2.0394	2.50582	2.46964
1.02301	2.33626	2.5102	-2.03967	2.50914	2.45621
1.02967	2.34453	2.51353	-2.04054	2.51247	2.44339
1.03634	2.3518	2.51686	-2.03843	2.5158	2.43107
1.043	2.356	2.52019	-2.03537	2.51913	2.42112
1.04966	2.36189	2.52352	-2.03314	2.52246	2.41185
1.05632	2.36871	2.52685	-2.03121	2.52578	2.40286
1.06299	2.37541	2.53018	-2.02966	2.52911	2.39431
1.06965	2.38091	2.53351	-2.02942	2.53244	2.38296
1.07631	2.38652	2.53684	-2.02954	2.53577	2.3751
1.08297	2.39311	2.54017	-2.02881	2.5391	2.36733
1.08963	2.39913	2.5435	-2.02892	2.54243	2.35761
1.0963	2.40425	2.54683	-2.03057	2.54575	2.34698
1.10296	2.40944	2.55015	-2.03226	2.54908	2.33912
1.10962	2.41702	2.55348	-2.03431	2.55241	2.33412
1.11628	2.42512	2.55681	-2.03866	2.55574	2.32819
1.12295	2.43369	2.56014	-2.04406	2.55907	2.32161
1.12961	2.43978	2.56347	-2.04671	2.5624	2.31544
1.13627	2.44693	2.5668	-2.04761	2.56572	2.30971
1.14293	2.45698	2.57013	-2.04737	2.56905	2.301
1.14959	2.46387	2.57346	-2.04576	2.57238	2.291
1.15626	2.47148	2.57679	-2.04374	2.57571	2.28236
1.16292	2.4811	2.58012	-2.04203	2.57904	2.27324
1.16958	2.48818	2.58345	-2.04074	2.58236	2.26418
1.17624	2.49429	2.58678	-2.03804	2.58569	2.25504
1.18291	2.4961	2.59011	-2.03305	2.58902	2.24682
1.18957	2.4997	2.59344	-2.02781	2.59235	2.23869
1.19623	2.50453	2.59677	-2.02225	2.59568	2.23111
1.20289	2.50726	2.6001	-2.01804	2.59901	2.22374
1.20955	2.51106	2.60343	-2.01648	2.60233	2.21513
1.21622	2.51903	2.60676	-2.01628	2.60566	2.20604
1.22288	2.52631	2.61009	-2.01689	2.60899	2.19439
1.22954	2.53307	2.61342	-2.01856	2.61232	2.18811
1.2362	2.53921	2.61675	-2.02053	2.61565	2.18134
1.24287	2.5477	2.62007	-2.02319	2.61897	2.17429
1.24953	2.55261	2.62341	-2.02669	2.6223	2.16735
1.25619	2.56155	2.62674	-2.03113	2.62563	2.16019
1.26285	2.56923	2.63006	-2.03537	2.62896	2.15305
1.26951	2.57868	2.63339	-2.0389	2.63229	2.14561
1.27618	2.58735	2.63672	-2.04202	2.63562	2.13837
1.28284	2.59162	2.64005	-2.04324	2.63894	2.13094
1.2895	2.5988	2.64338	-2.0427	2.64227	2.12425
1.29616	2.60515	2.64671	-2.0427	2.6456	2.11757
1.30282	2.60737	2.65004	-2.04312	2.64893	2.11096
1.30949	2.61313	2.65337	-2.04321	2.65226	2.10613
1.31615	2.61804	2.6567	-2.04296	2.65558	2.09969
1.32281	2.62374	2.66003	-2.04271	2.65891	2.0947
1.32947	2.63149	2.66336	-2.04243	2.66224	2.09045
1.33614	2.63753	2.66669	-2.0411	2.66557	2.08669
1.3428	2.64626	2.67002	-2.03977	2.6689	2.08276
1.34946	2.65271	2.67335	-2.03897	2.67223	2.0785
1.35612	2.65714	2.67668	-2.0384	2.67555	2.07416
1.36279	2.66542	2.68001	-2.03821	2.67888	2.06495
1.36945	2.67324	2.68334	-2.03921	2.68221	2.05555
1.37611	2.67937	2.68667	-2.04	2.68554	2.04692
1.38277	2.68665	2.69	-2.03938	2.68887	2.03984
1.38944	2.69576	2.69333	-2.03844	2.69219	2.03327
1.3961	2.70558	2.69666	-2.03775	2.69552	2.02761
1.40276	2.71418	2.69999	-2.03796	2.69885	2.02293
1.40942	2.71868	2.70331	-2.03892	2.70218	2.01795
1.41608	2.72444	2.70665	-2.03966	2.70551	2.0123
1.42275	2.72985	2.70997	-2.04055	2.70884	2.00492
1.42941	2.73332	2.7133	-2.04112	2.71216	1.99758
1.43607	2.73734	2.71663	-2.04052	2.71549	1.99104
1.44273	2.74354	2.71996	-2.0401	2.71882	1.9879
1.4494	2.75016	2.72329	-2.04035	2.72215	1.98692
1.45606	2.75743	2.72662	-2.04102	2.72548	1.98392
1.46272	2.76421	2.72995	-2.04102	2.7288	1.9799
1.46938	2.7702	2.73328	-2.03955	2.73213	1.97581
1.47604	2.77811	2.73661	-2.03883	2.73546	1.97171
1.48271	2.78427	2.73994	-2.03893	2.73879	1.96795
1.48937	2.78797	2.74327	-2.03841	2.74212	1.96471
1.49603	2.79192	2.7466	-2.03961	2.74545	1.96138
1.50269	2.79643	2.74993	-2.0427	2.74877	1.95787
1.50936	2.80178	2.75326	-2.04441	2.7521	1.95577
1.51602	2.80966	2.75659	-2.04325	2.75543	1.95341
1.52268	2.81395	2.75992	-2.04328	2.75876	1.94972
1.52934	2.82013	2.76325	-2.04288	2.76209	1.94468
1.536	2.82813	2.76658	-2.04148	2.76542	1.94044
1.54267	2.83563	2.76991	-2.03988	2.76874	1.93714
1.54933	2.84583	2.77324	-2.0391	2.77207	1.93394
1.55599	2.85087	2.77657	-2.03955	2.7754	1.93068
1.56265	2.85427	2.7799	-2.04082	2.77873	1.92806
1.56932	2.86046	2.78322	-2.04127	2.78206	1.92497
1.57598	2.86406	2.78655	-2.04178	2.78538	1.92034
1.58264	2.86928	2.78988	-2.03914	2.78871	1.9156
1.5893	2.87117	2.79321	-2.03539	2.79204	1.91371
1.59596	2.87485	2.79654	-2.03303	2.79537	1.91731
1.60263	2.88029	2.79987	-2.03319	2.7987	1.9216
1.60929	2.88492	2.8032	-2.03609	2.80203	1.91728
1.61595	2.89166	2.80653	-2.03859	2.80535	1.91316
1.62261	2.89773	2.80986	-2.03921	2.80868	1.90938
1.62928	2.90471	2.81319	-2.04022	2.81201	1.90562
1.63594	2.90838	2.81652	-2.04284	2.81534	1.90117
1.6426	2.91356	2.81985	-2.04595	2.81867	1.89497
1.64926	2.92069	2.82318	-2.04803	2.82199	1.88817
1.65592	2.92841	2.82651	-2.04911	2.82532	1.88192
1.66259	2.93463	2.82984	-2.04978	2.82865	1.87729
1.66925	2.94107	2.83317	-2.05304	2.83198	1.87331
1.67591	2.95284	2.8365	-2.05863	2.83531	1.86349
1.68257	2.96121	2.83983	-2.06295	2.83864	1.85162
1.68924	2.9667	2.84316	-2.06452	2.84196	1.84491
1.6959	2.97448	2.84649	-2.06486	2.84529	1.84302
1.70256	2.98185	2.84982	-2.06614	2.84862	1.8399
1.70922	2.98806	2.85315	-2.06921	2.85195	1.83629
1.71588	2.99234	2.85648	-2.07103	2.85528	1.83153
1.72255	2.99994	2.85981	-2.06988	2.8586	1.82794
1.72921	3.0072	2.86314	-2.06859	2.86193	1.8251
1.73587	3.01028	2.86646	-2.06764	2.86526	1.82239
1.74253	3.01477	2.86979	-2.06645	2.86859	1.81937
1.7492	3.02123	2.87312	-2.06366	2.87192	1.81539
1.75586	3.02616	2.87645	-2.05984	2.87525	1.81089
1.76252	3.02876	2.87978	-2.05823	2.87857	1.80654
1.76918	3.03306	2.88311	-2.05818	2.8819	1.80151
1.77584	3.03944	2.88644	-2.05693	2.88523	1.79541
1.78251	3.04569	2.88977	-2.05524	2.88856	1.7899
1.78917	3.05006	2.8931	-2.05407	2.89189	1.78518
1.79583	3.05651	2.89643	-2.05386	2.89521	1.78046
1.80249	3.07079	2.89976	-2.05407	2.89854	1.77657
1.80916	3.08841	2.90309	-2.05466	2.90187	1.77573
1.81582	3.10576	2.90642	-2.05536	2.9052	1.7755
1.82248	3.11722	2.90975	-2.056	2.90853	1.77284
1.82914	3.12352	2.91308	-2.05704	2.91186	1.76904
1.8358	3.12505	2.91641	-2.05791	2.91518	1.76503
1.84247	3.13291	2.91974	-2.05762	2.91851	1.76031
1.84913	3.1397	2.92307	-2.05694	2.92184	1.75539
1.85579	3.14165	2.9264	-2.05878	2.92517	1.752
1.86245	3.14647	2.92973	-2.06223	2.9285	1.75049
1.86912	3.16038	2.93306	-2.0653	2.93182	1.74741
1.87578	3.17778	2.93639	-2.06744	2.93515	1.74377
1.88244	3.18802	2.93972	-2.06905	2.93848	1.74054
1.8891	3.20162	2.94305	-2.0701	2.94181	1.73646
1.89576	3.22043	2.94638	-2.07077	2.94514	1.73036
1.90243	3.24594	2.9497	-2.07076	2.94847	1.72326
1.90909	3.26982	2.95303	-2.07116	2.95179	1.71906
1.91575	3.29355	2.95636	-2.07289	2.95512	1.71516
1.92241	3.31618	2.95969	-2.07531	2.95845	1.71177
1.92908	3.33559	2.96302	-2.07772	2.96178	1.70879
1.93574	3.35	2.96635	-2.07898	2.96511	1.70512
1.9424	3.35802	2.96968	-2.07918	2.96843	1.70048
1.94906	3.36305	2.97301	-2.07907	2.97176	1.69576
1.95572	3.36607	2.97634	-2.07917	2.97509	1.69299
1.96239	3.37108	2.97967	-2.07928	2.97842	1.68958
1.96905	3.37206	2.983	-2.07987	2.98175	1.68501
1.97571	3.37094	2.98633	-2.0805	2.98508	1.67995
1.98237	3.37213	2.98966	-2.08158	2.9884	1.67512
1.98904	3.37352	2.99299	-2.0829	2.99173	1.67079
1.9957	3.37625	2.99632	-2.08351	2.99506	1.66641
2.00236	3.37843	2.99965	-2.08299	2.99839	1.66243
2.00902	3.37775	3.00298	-2.08294	3.00172	1.65954
2.01568	3.37721	3.00631	-2.08265	3.00505	1.65693
2.02235	3.37268	3.00964	-2.08207	3.00837	1.6545
2.02901	3.36716	3.01297	-2.08136	3.0117	1.65266
2.03567	3.36252	3.0163	-2.08014	3.01503	1.65083
2.04233	3.36075	3.01963	-2.07642	3.01836	1.64786
2.049	3.36375	3.02296	-2.07312	3.02169	1.64556
2.05566	3.3668	3.02629	-2.07188	3.02501	1.6442
2.06232	3.3726	3.02961	-2.07137	3.02834	1.64375
2.06898	3.37979	3.03294	-2.07133	3.03167	1.6426
2.07565	3.38465	3.03627	-2.07172	3.035	1.6407
2.08231	3.38891	3.0396	-2.07195	3.03833	1.63876
2.08897	3.3896	3.04293	-2.07155	3.04166	1.63626
2.09563	3.38894	3.04626	-2.07045	3.04498	1.63286
2.10229	3.39002	3.04959	-2.06827	3.04831	1.62985
2.10896	3.38974	3.05292	-2.06631	3.05164	1.6268
2.11562	3.39063	3.05625	-2.06329	3.05497	1.62333
2.12228	3.39181	3.05958	-2.06126	3.0583	1.6208
2.12894	3.39044	3.06291	-2.06109	3.06162	1.619
2.13561	3.3898	3.06624	-2.06165	3.06495	1.61624
2.14227	3.38736	3.06957	-2.06027	3.06828	1.61263
2.14893	3.38362	3.0729	-2.05735	3.07161	1.60897
2.15559	3.38128	3.07623	-2.05362	3.07494	1.60689
2.16225	3.38071	3.07956	-2.05142	3.07827	1.60395
2.16892	3.38077	3.08289	-2.05061	3.08159	1.59979
2.17558	3.38761	3.08622	-2.04973	3.08492	1.59576
2.18224	3.39106	3.08955	-2.04888	3.08825	1.59231
2.1889	3.402	3.09288	-2.04854	3.09158	1.58871
2.19557	3.41601	3.09621	-2.04614	3.09491	1.58373
2.20223	3.42542	3.09954	-2.04555	3.09823	1.57872
2.20889	3.43678	3.10287	-2.04488	3.10156	1.57296
2.21555	3.44225	3.1062	-2.04264	3.10489	1.56701
2.22221	3.44933	3.10953	-2.0406	3.10822	1.56146
2.22888	3.45686	3.11285	-2.04058	3.11155	1.55612
2.23554	3.46179	3.11618	-2.04179	3.11488	1.55078
2.2422	3.46715	3.11951	-2.04389	3.1182	1.54478
2.24886	3.47047	3.12284	-2.04377	3.12153	1.54052
2.25553	3.47604	3.12617	-2.04444	3.12486	1.53749
2.26219	3.48519	3.1295	-2.04599	3.12819	1.53401
2.26885	3.49248	3.13283	-2.04679	3.13152	1.53073
2.27551	3.49919	3.13616	-2.04728	3.13484	1.52948
2.28218	3.50644	3.13949	-2.04935	3.13817	1.52939
2.28884	3.5154	3.14282	-2.05081	3.1415	1.52614
2.2955	3.52472	3.14615	-2.05194	3.14483	1.52283
2.30216	3.5293	3.14948	-2.0522	3.14816	1.52126
2.30882	3.53557	3.15281	-2.05068	3.15149	1.52058
2.31548	3.543	3.15614	-2.04836	3.15481	1.5198
2.32215	3.55028	3.15947	-2.04502	3.15814	1.51906
2.32881	3.55246	3.1628	-2.04147	3.16147	1.51875
2.33547	3.55444	3.16613	-2.03951	3.1648	1.51737
2.34213	3.55734	3.16946	-2.03666	3.16813	1.51491
2.3488	3.55983	3.17279	-2.03381	3.17145	1.51343
2.35546	3.56086	3.17612	-2.0332	3.17478	1.51126
2.36212	3.56142	3.17945	-2.03328	3.17811	1.50762
2.36878	3.56766	3.18277	-2.03388	3.18144	1.50453
2.37545	3.57496	3.18611	-2.03438	3.18477	1.50339
2.38211	3.58376	3.18944	-2.03415	3.1881	1.50142
2.38877	3.59053	3.19276	-2.03483	3.19142	1.4975
2.39543	3.59792	3.19609	-2.03776	3.19475	1.49459
2.4021	3.60719	3.19942	-2.04158	3.19808	1.49325
2.40876	3.61291	3.20275	-2.04396	3.20141	1.49132
2.41542	3.62051	3.20608	-2.04384	3.20474	1.48867
2.42208	3.62647	3.20941	-2.04245	3.20806	1.48644
2.42874	3.63383	3.21274	-2.03978	3.21139	1.48427
2.43541	3.6382	3.21607	-2.03735	3.21472	1.48095
2.44207	3.64152	3.2194	-2.03599	3.21805	1.47542
2.44873	3.64902	3.22273	-2.03451	3.22138	1.47036
2.45539	3.65457	3.22606	-2.0335	3.22471	1.46723
2.46205	3.66141	3.22939	-2.03388	3.22803	1.46624
2.46872	3.66805	3.23272	-2.03463	3.23136	1.46565
2.47538	3.67359	3.23605	-2.03464	3.23469	1.46254
2.48204	3.68323	3.23938	-2.03294	3.23802	1.45688
2.4887	3.68764	3.24271	-2.03112	3.24135	1.4518
2.49537	3.69021	3.24604	-2.03127	3.24468	1.44929
2.50203	3.6924	3.24937	-2.03134	3.248	1.44886
2.50869	3.69649	3.2527	-2.03255	3.25133	1.44924
2.51535	3.70321	3.25603	-2.0341	3.25466	1.44931
2.52202	3.70773	3.25936	-2.03466	3.25799	1.44926
2.52868	3.71053	3.26269	-2.03458	3.26132	1.45023
2.53534	3.71669	3.26601	-2.03767	3.26464	1.45025
2.542	3.72278	3.26934	-2.04052	3.26797	1.44777
2.54866	3.72547	3.27267	-2.04136	3.2713	1.44356
2.55533	3.72786	3.276	-2.04048	3.27463	1.44062
2.56199	3.73244	3.27933	-2.03926	3.27796	1.43896
2.56865	3.73842	3.28266	-2.03762	3.28129	1.43665
2.57531	3.74576	3.28599	-2.03643	3.28461	1.43338
2.58197	3.74973	3.28932	-2.03603	3.28794	1.43078
2.58864	3.75543	3.29265	-2.03613	3.29127	1.42753
2.5953	3.76296	3.29598	-2.03656	3.2946	1.42308
2.60196	3.76536	3.29931	-2.03756	3.29793	1.41906
2.60862	3.76136	3.30264	-2.03735	3.30125	1.41512
2.61529	3.76548	3.30597	-2.03307	3.30458	1.41142
2.62195	3.77227	3.3093	-2.02638	3.30791	1.40841
2.62861	3.77879	3.31263	-2.02166	3.31124	1.40546
2.63527	3.78238	3.31596	-2.0202	3.31457	1.40315
2.64194	3.78988	3.31929	-2.02043	3.3179	1.40061
2.6486	3.80358	3.32262	-2.02209	3.32122	1.39779
2.65526	3.81389	3.32595	-2.02351	3.32455	1.39537
2.66192	3.81621	3.32928	-2.02378	3.32788	1.39285
2.66858	3.82508	3.33261	-2.02354	3.33121	1.38957
2.67525	3.8357	3.33594	-2.0235	3.33454	1.38513
2.68191	3.84212	3.33927	-2.02302	3.33786	1.3806
2.68857	3.84698	3.3426	-2.02319	3.34119	1.37699
2.69523	3.84718	3.34592	-2.02656	3.34452	1.37493
2.70189	3.85685	3.34925	-2.02972	3.34785	1.37327
2.70856	3.86028	3.35258	-2.03049	3.35118	1.37134
2.71522	3.86193	3.35591	-2.03052	3.35451	1.3695
2.72188	3.86566	3.35924	-2.03069	3.35783	1.36696
2.72854	3.87367	3.36257	-2.02878	3.36116	1.36463
2.73521	3.88595	3.3659	-2.02804	3.36449	1.36266
2.74187	3.89069	3.36923	-2.02872	3.36782	1.35995
2.74853	3.89848	3.37256	-2.02864	3.37115	1.35696
2.75519	3.90739	3.37589	-2.04661	3.37447	1.35498
2.76186	3.9126	3.37922	-2.57921	3.3778	1.35394
2.76852	3.91786	3.38255	-2.58046	3.38113	1.35238
2.77518	3.92035	3.38588	-2.581	3.38446	1.34961
2.78184	3.92484	3.38921	-2.57967	3.38779	1.34565
2.7885	3.93256	3.39254	-2.57977	3.39112	1.34173
2.79517	3.93839	3.39587	-2.58031	3.39444	1.33797
2.80183	3.94478	3.3992	-2.58057	3.39777	1.33446
2.80849	3.94806	3.40253	-2.58022	3.4011	1.33171
2.81515	3.95446	3.40586	-2.57813	3.40443	1.32935
2.82182	3.96192	3.40919	-2.57475	3.40776	1.32711
2.82848	3.96694	3.41252	-2.57145	3.41108	1.32583
2.83514	3.9711	3.41585	-2.57038	3.41441	1.3246
2.8418	3.97431	3.41918	-2.57065	3.41774	1.32313
2.84846	3.97822	3.42251	-2.56985	3.42107	1.32227
2.85513	3.98591	3.42584	-2.5672	3.4244	1.32197
2.86179	3.99031	3.42916	-2.56392	3.42773	1.32191
2.86845	3.99293	3.43249	-2.56264	3.43105	1.32248
2.87511	3.9943	3.43582	-2.56277	3.43438	1.32222
2.88178	3.99795	3.43915	-2.56279	3.43771	1.3214
2.88844	4.00629	3.44248	-2.56374	3.44104	1.31994
2.8951	4.01086	3.44581	-2.56643	3.44437	1.31712
2.90176	4.01497	3.44914	-2.5698	3.44769	1.31386
2.90842	4.01992	3.45247	-2.57341	3.45102	1.31076
2.91509	4.02553	3.4558	-2.57699	3.45435	1.30725
2.92175	4.03122	3.45913	-2.57781	3.45768	1.30378
2.92841	4.03672	3.46246	-2.57689	3.46101	1.30047
2.93507	4.04108	3.46579	-2.57596	3.46434	1.29676
2.94174	4.04576	3.46912	-2.57628	3.46766	1.29267
2.9484	4.05206	3.47245	-2.57767	3.47099	1.28834
2.95506	4.06115	3.47578	-2.57956	3.47432	1.28383
2.96172	4.06664	3.47911	-2.5806	3.47765	1.28003
2.96839	4.0734	3.48244	-2.58126	3.48098	1.27641
2.97505	4.07853	3.48577	-2.58051	3.4843	1.27377
2.98171	4.08463	3.4891	-2.58015	3.48763	1.27327
2.98837	4.09026	3.49243	-2.57964	3.49096	1.27396
2.99503	4.09286	3.49576	-2.5794	3.49429	1.27449
3.0017	4.09749	3.49909	-2.58092	3.49762	1.27399
3.00836	4.10281	3.50242	-2.5836	3.50095	1.2726
3.01502	4.1091	3.50575	-2.58532	3.50427	1.27056
3.02168	4.11334	3.50908	-2.58707	3.5076	1.26886
3.02834	4.11507	3.5124	-2.58842	3.51093	1.26766
3.03501	4.12052	3.51573	-2.58813	3.51426	1.26695
3.04167	4.12694	3.51906	-2.58794	3.51759	1.26665
3.04833	4.13607	3.52239	-2.58825	3.52092	1.26622
3.05499	4.13683	3.52572	-2.5887	3.52424	1.26604
3.06166	4.14384	3.52905	-2.58919	3.52757	1.26628
3.06832	4.15528	3.53238	-2.5893	3.5309	1.26504
3.07498	4.16203	3.53571	-2.59039	3.53423	1.26151
3.08164	4.16757	3.53904	-2.591	3.53756	1.2575
3.08831	4.17003	3.54237	-2.59131	3.54088	1.25391
3.09497	4.17327	3.5457	-2.59208	3.54421	1.25056
3.10163	4.17754	3.54903	-2.59319	3.54754	1.24747
3.10829	4.17908	3.55236	-2.59404	3.55087	1.24428
3.11495	4.18356	3.55569	-2.59518	3.5542	1.24091
3.12162	4.18963	3.55902	-2.59417	3.55753	1.23663
3.12828	4.19478	3.56235	-2.59203	3.56085	1.23187
3.13494	4.20242	3.56568	-2.59095	3.56418	1.22817
3.1416	4.2096	3.56901	-2.59064	3.56751	1.22552
3.14826	4.21489	3.57234	-2.58962	3.57084	1.22302
3.15493	4.21821	3.57567	-2.58574	3.57417	1.2205
3.16159	4.21783	3.579	-2.581	3.57749	1.21886
3.16825	4.21671	3.58233	-2.57874	3.58082	1.21811
3.17491	4.2176	3.58566	-2.57733	3.58415	1.21757
3.18158	4.21862	3.58899	-2.57709	3.58748	1.21688
3.18824	4.22421	3.59231	-2.57798	3.59081	1.21605
3.1949	4.22692	3.59564	-2.57858	3.59414	1.21492
3.20156	4.23116	3.59897	-2.57895	3.59746	1.21291
3.20823	4.24063	3.6023	-2.58094	3.60079	1.21111
3.21489	4.24862	3.60563	-2.58459	3.60412	1.21099
3.22155	4.25549	3.60896	-2.58644	3.60745	1.21076
3.22821	4.25715	3.61229	-2.58707	3.61078	1.20887
3.23487	4.26457	3.61562	-2.58931	3.6141	1.20641
3.24154	4.2713	3.61895	-2.59271	3.61743	1.20371
3.2482	4.2802	3.62228	-2.59535	3.62076	1.20028
3.25486	4.28602	3.62561	-2.59636	3.62409	1.19623
3.26152	4.2937	3.62894	-2.59732	3.62742	1.19153
3.26818	4.30152	3.63227	-2.59651	3.63075	1.18649
3.27485	4.30544	3.6356	-2.5941	3.63407	1.18239
3.28151	4.31028	3.63893	-2.59256	3.6374	1.18038
3.28817	4.31066	3.64226	-2.59227	3.64073	1.17991
3.29483	4.31064	3.64559	-2.59213	3.64406	1.17903
3.3015	4.3101	3.64892	-2.59098	3.64739	1.177
3.30816	4.31292	3.65225	-2.58917	3.65071	1.17451
3.31482	4.31727	3.65558	-2.58865	3.65404	1.17272
3.32148	4.32176	3.65891	-2.58715	3.65737	1.172
3.32815	4.32759	3.66224	-2.58497	3.6607	1.1725
3.33481	4.3361	3.66557	-2.58366	3.66403	1.17362
3.34147	4.34394	3.6689	-2.58303	3.66736	1.17466
3.34813	4.34826	3.67223	-2.58216	3.67068	1.17579
3.3548	4.35331	3.67555	-2.58126	3.67401	1.17536
3.36146	4.35935	3.67888	-2.5817	3.67734	1.17263
3.36812	4.36379	3.68221	-2.58085	3.68067	1.16887
3.37478	4.36571	3.68554	-2.57799	3.684	1.16484
3.38144	4.37104	3.68887	-2.57609	3.68732	1.16108
3.3881	4.37989	3.6922	-2.57553	3.69065	1.1578
3.39477	4.38745	3.69553	-2.57433	3.69398	1.15476
3.40143	4.39216	3.69886	-2.57152	3.69731	1.15156
3.40809	4.39607	3.70219	-2.5694	3.70064	1.14779
3.41475	4.3994	3.70552	-2.57056	3.70397	1.14246
3.42142	4.40158	3.70885	-2.57031	3.70729	1.13624
3.42808	4.40509	3.71218	-2.56942	3.71062	1.13086
3.43474	4.407	3.71551	-2.56883	3.71395	1.12716
3.4414	4.41069	3.71884	-2.56807	3.71728	1.12533
3.44807	4.41497	3.72217	-2.56734	3.72061	1.12399
3.45473	4.42186	3.7255	-2.56738	3.72393	1.1229
3.46139	4.42884	3.72883	-2.56746	3.72726	1.12234
3.46805	4.43177	3.73216	-2.56621	3.73059	1.12174
3.47472	4.43697	3.73549	-2.56528	3.73392	1.12063
3.48138	4.44103	3.73882	-2.56712	3.73725	1.11939
3.48804	4.44677	3.74215	-2.56983	3.74058	1.11793
3.4947	4.45287	3.74548	-2.57127	3.7439	1.11652
3.50136	4.4583	3.7488	-2.57109	3.74723	1.1161
3.50803	4.46451	3.75214	-2.57175	3.75056	1.11647
3.51469	4.47039	3.75546	-2.57309	3.75389	1.11635
3.52135	4.47725	3.75879	-2.57432	3.75722	1.11544
3.52801	4.48208	3.76212	-2.57633	3.76055	1.11434
3.53468	4.48691	3.76545	-2.57909	3.76387	1.11375
3.54134	4.49194	3.76878	-2.58239	3.7672	1.11377
3.548	4.49827	3.77211	-2.58529	3.77053	1.11354
3.55466	4.50202	3.77544	-2.5868	3.77386	1.11209
3.56132	4.50575	3.77877	-2.58774	3.77718	1.10981
3.56799	4.51335	3.7821	-2.58792	3.78051	1.10761
3.57465	4.51917	3.78543	-2.58745	3.78384	1.10576
3.58131	4.52192	3.78876	-2.58696	3.78717	1.10474
3.58797	4.52244	3.79209	-2.586	3.7905	1.10428
3.59463	4.52791	3.79542	-2.58437	3.79383	1.10392
3.6013	4.53479	3.79875	-2.58214	3.79716	1.10311
3.60796	4.53563	3.80208	-2.58004	3.80048	1.10213
3.61462	4.53658	3.80541	-2.57965	3.80381	1.10006
3.62128	4.54275	3.80874	-2.57838	3.80714	1.09553
3.62795	4.55186	3.81207	-2.57595	3.81047	1.09049
3.63461	4.55745	3.8154	-2.57391	3.8138	1.08704
3.64127	4.55925	3.81873	-2.5724	3.81712	1.08542
3.64793	4.56295	3.82206	-2.57124	3.82045	1.08482
3.6546	4.56931	3.82539	-2.57057	3.82378	1.0849
3.66126	4.57493	3.82871	-2.56958	3.82711	1.08389
3.66792	4.57842	3.83204	-2.56843	3.83044	1.0808
3.67458	4.58087	3.83537	-2.56933	3.83377	1.07711
3.68124	4.58455	3.8387	-2.5718	3.83709	1.07405
3.68791	4.58967	3.84203	-2.57369	3.84042	1.07163
3.69457	4.59445	3.84536	-2.5736	3.84375	1.06963
3.70123	4.59721	3.84869	-2.57262	3.84708	1.06886
3.70789	4.5973	3.85202	-2.57351	3.85041	1.07003
3.71455	4.5994	3.85535	-2.57593	3.85373	1.07187
3.72122	4.60224	3.85868	-2.57822	3.85706	1.07292
3.72788	4.60141	3.86201	-2.58043	3.86039	1.07388
3.73454	4.60239	3.86534	-2.58214	3.86372	1.07363
3.7412	4.60861	3.86867	-2.58349	3.86705	1.07209
3.74787	4.61703	3.872	-2.58504	3.87038	1.0708
3.75453	4.62451	3.87533	-2.5862	3.8737	1.07122
3.76119	4.63151	3.87866	-2.58531	3.87703	1.07244
3.76785	4.6444	3.88199	-2.58354	3.88036	1.07278
3.77452	4.65452	3.88532	-2.58343	3.88369	1.07221
3.78118	4.65866	3.88865	-2.58373	3.88702	1.07153
3.78784	4.66157	3.89198	-2.58293	3.89034	1.0701
3.7945	4.66606	3.89531	-2.58129	3.89367	1.0673
3.80116	4.66933	3.89864	-2.57959	3.897	1.06413
3.80783	4.66802	3.90197	-2.57813	3.90033	1.06114
3.81449	4.66644	3.9053	-2.58019	3.90366	1.05784
3.82115	4.6675	3.90862	-2.58395	3.90699	1.05565
3.82781	4.66952	3.91195	-2.5863	3.91031	1.05579
3.83448	4.67028	3.91528	-2.58713	3.91364	1.05667
3.84114	4.67503	3.91861	-2.58783	3.91697	1.05694
3.8478	4.68217	3.92194	-2.5891	3.9203	1.05585
3.85446	4.68984	3.92527	-2.59094	3.92363	1.05443
3.86112	4.69875	3.9286	-2.59325	3.92695	1.05406
3.86779	4.70657	3.93193	-2.59537	3.93028	1.05398
3.87445	4.71403	3.93526	-2.59831	3.93361	1.05381
3.88111	4.7182	3.93859	-2.6018	3.93694	1.05208
3.88777	4.71958	3.94192	-2.60496	3.94027	1.04934
3.89444	4.72487	3.94525	-2.60574	3.9436	1.04743
3.9011	4.72911	3.94858	-2.60393	3.94692	1.04665
3.90776	4.73188	3.95191	-2.60238	3.95025	1.04517
3.91442	4.73565	3.95524	-2.60335	3.95358	1.04169
3.92108	4.73967	3.95857	-2.60655	3.95691	1.03689
3.92775	4.74526	3.9619	-2.6102	3.96024	1.0327
3.93441	4.74993	3.96523	-2.61222	3.96356	1.02982
3.94107	4.75328	3.96856	-2.61178	3.96689	1.02728
3.94773	4.75668	3.97189	-2.61068	3.97022	1.02461
3.9544	4.76052	3.97522	-2.60869	3.97355	1.02243
3.96106	4.76636	3.97855	-2.60562	3.97688	1.02212
3.96772	4.77095	3.98188	-2.60376	3.98021	1.02311
3.97438	4.77384	3.98521	-2.60338	3.98353	1.02263
3.98104	4.77829	3.98854	-2.60309	3.98686	1.02034
3.98771	4.7828	3.99187	-2.60242	3.99019	1.01759
3.99437	4.78721	3.99519	-2.60155	3.99352	1.01556
4.00103	4.79146	3.99852	-2.60004	3.99685	1.01471
4.00769	4.79723	4.00185	-2.59656	4.00017	1.01455
4.01436	4.80249	4.00518	-2.58976	4.0035	1.01457
4.02102	4.80603	4.00851	-2.58562	4.00683	1.01506
4.02768	4.81255	4.01184	-2.58418	4.01016	1.0155
4.03434	4.82034	4.01517	-2.58489	4.01349	1.01478
4.041	4.82595	4.0185	-2.58656	4.01682	1.01276
4.04767	4.82955	4.02183	-2.58907	4.02014	1.01056
4.05433	4.83357	4.02516	-2.59067	4.02347	1.0092
4.06099	4.83781	4.02849	-2.59009	4.0268	1.00852
4.06765	4.84028	4.03182	-2.58952	4.03013	1.00768
4.07432	4.843	4.03515	-2.58955	4.03346	1.00742
4.08098	4.84398	4.03848	-2.58997	4.03678	1.00737
4.08764	4.84772	4.04181	-2.59038	4.04011	1.00689
4.0943	4.85335	4.04514	-2.59195	4.04344	1.00579
4.10097	4.85967	4.04847	-2.59569	4.04677	1.00407
4.10763	4.86414	4.0518	-2.59874	4.0501	1.00209
4.11429	4.8677	4.05513	-2.5986	4.05342	1.00088
4.12095	4.87393	4.05846	-2.59773	4.05675	1.00057
4.12761	4.87798	4.06179	-2.59544	4.06008	0.99883
4.13427	4.88162	4.06512	-2.59239	4.06341	0.99643
4.14094	4.88311	4.06845	-2.58999	4.06674	0.99544
4.1476	4.88597	4.07177	-2.58885	4.07007	0.99639
4.15426	4.89091	4.0751	-2.58813	4.07339	0.99599
4.16092	4.8956	4.07843	-2.58677	4.07672	0.99158
4.16759	4.901	4.08176	-2.58586	4.08005	0.98684
4.17425	4.90887	4.08509	-2.58551	4.08338	0.98269
4.18091	4.91641	4.08842	-2.58584	4.08671	0.9792
4.18757	4.92413	4.09175	-2.58748	4.09004	0.97633
4.19424	4.92792	4.09508	-2.58949	4.09336	0.97384
4.2009	4.92923	4.09841	-2.58952	4.09669	0.97143
4.20756	4.93104	4.10174	-2.58938	4.10002	0.97003
4.21422	4.93177	4.10507	-2.58984	4.10335	0.96979
4.22088	4.93283	4.1084	-2.59085	4.10668	0.96783
4.22755	4.9381	4.11173	-2.59239	4.11	0.96351
4.23421	4.94466	4.11506	-2.59433	4.11333	0.95906
4.24087	4.95242	4.11839	-2.59593	4.11666	0.95716
4.24753	4.96014	4.12172	-2.59532	4.11999	0.95792
4.2542	4.96605	4.12505	-2.59358	4.12332	0.95958
4.26086	4.97369	4.12838	-2.58987	4.12665	0.96027
4.26752	4.97915	4.13171	-2.58407	4.12997	0.95938
4.27418	4.98028	4.13504	-2.57847	4.1333	0.95792
4.28085	4.98364	4.13837	-2.5751	4.13663	0.95736
4.28751	4.98914	4.1417	-2.57348	4.13996	0.95718
4.29417	4.99582	4.14503	-2.57415	4.14329	0.9569
4.30083	4.9988	4.14835	-2.57474	4.14661	0.95705
4.30749	5.00213	4.15168	-2.57453	4.14994	0.95751
4.31416	5.00991	4.15501	-2.57328	4.15327	0.95719
4.32082	5.01564	4.15834	-2.57123	4.1566	0.95743
4.32748	5.01906	4.16167	-2.56988	4.15993	0.95726
4.33414	5.02025	4.165	-2.57024	4.16326	0.95592
4.3408	5.02371	4.16833	-2.57362	4.16658	0.95455
4.34747	5.02834	4.17166	-2.5792	4.16991	0.95434
4.35413	5.03102	4.17499	-2.5838	4.17324	0.95473
4.36079	5.03374	4.17832	-2.58667	4.17657	0.95399
4.36745	5.03369	4.18165	-2.58959	4.1799	0.95226
4.37412	5.03831	4.18498	-2.59125	4.18323	0.95144
4.38078	5.04328	4.18831	-2.59193	4.18655	0.95097
4.38744	5.04739	4.19164	-2.59326	4.18988	0.94976
4.3941	5.05124	4.19497	-2.59531	4.19321	0.94802
4.40076	5.05499	4.1983	-2.59875	4.19654	0.94588
4.40743	5.06128	4.20163	-2.60356	4.19987	0.94119
4.41409	5.06521	4.20496	-2.60816	4.20319	0.93714
4.42075	5.06837	4.20829	-2.61027	4.20652	0.93511
4.42741	5.07358	4.21162	-2.61087	4.20985	0.93359
4.43408	5.07573	4.21495	-2.61082	4.21318	0.93157
4.44074	5.07686	4.21828	-2.61139	4.21651	0.92934
4.4474	5.07867	4.22161	-2.61073	4.21983	0.92673
4.45406	5.08223	4.22494	-2.609	4.22316	0.92206
4.46073	5.08879	4.22827	-2.60861	4.22649	0.91701
4.46739	5.09403	4.2316	-2.609	4.22982	0.91402
4.47405	5.0984	4.23492	-2.60884	4.23315	0.91315
4.48071	5.10417	4.23825	-2.60643	4.23648	0.91332
4.48737	5.10998	4.24158	-2.60263	4.2398	0.91542
4.49404	5.11473	4.24491	-2.59998	4.24313	0.9183
4.5007	5.1155	4.24824	-2.59874	4.24646	0.91906
4.50736	5.11559	4.25157	-2.5968	4.24979	0.91757
4.51402	5.1161	4.2549	-2.59479	4.25312	0.9169
4.52069	5.11824	4.25823	-2.59323	4.25645	0.91687
4.52735	5.12272	4.26156	-2.59246	4.25977	0.91606
4.53401	5.12785	4.26489	-2.59275	4.2631	0.91545
4.54067	5.13313	4.26822	-2.5947	4.26643	0.91531
4.54733	5.13844	4.27155	-2.59472	4.26976	0.91405
4.554	5.14611	4.27488	-2.59382	4.27309	0.91161
4.56066	5.15479	4.27821	-2.59423	4.27641	0.91
4.56732	5.15848	4.28154	-2.59542	4.27974	0.90807
4.57398	5.16188	4.28487	-2.59592	4.28307	0.90625
4.58065	5.16636	4.2882	-2.59532	4.2864	0.90516
4.58731	5.17073	4.29153	-2.59368	4.28973	0.90444
4.59397	5.17291	4.29486	-2.5933	4.29305	0.9034
4.60063	5.17457	4.29819	-2.59326	4.29638	0.90161
4.60729	5.17865	4.30152	-2.59302	4.29971	0.89938
4.61396	5.18659	4.30485	-2.59311	4.30304	0.89907
4.62062	5.1924	4.30818	-2.5934	4.30637	0.89895
4.62728	5.19925	4.31151	-2.5929	4.3097	0.89909
4.63394	5.20647	4.31484	-2.59254	4.31302	0.89911
4.64061	5.21321	4.31816	-2.59271	4.31635	0.89838
4.64727	5.22239	4.32149	-2.59296	4.31968	0.89652
4.65393	5.22586	4.32482	-2.59345	4.32301	0.89333
4.66059	5.23022	4.32815	-2.59462	4.32634	0.89056
4.66725	5.23825	4.33148	-2.5975	4.32967	0.88924
4.67392	5.24519	4.33481	-2.60122	4.33299	0.88807
4.68058	5.25043	4.33814	-2.60225	4.33632	0.88543
4.68724	5.24888	4.34147	-2.60251	4.33965	0.88192
4.6939	5.25059	4.3448	-2.60302	4.34298	0.87943
4.70057	5.25532	4.34813	-2.60266	4.34631	0.8791
4.70723	5.25577	4.35146	-2.60221	4.34963	0.87844
4.71389	5.25597	4.35479	-2.60236	4.35296	0.87699
4.72055	5.25958	4.35812	-2.60249	4.35629	0.87526
4.72722	5.26514	4.36145	-2.60236	4.35962	0.87342
4.73388	5.27208	4.36478	-2.6022	4.36295	0.87223
4.74054	5.27364	4.36811	-2.60188	4.36627	0.87213
4.7472	5.27364	4.37144	-2.60014	4.3696	0.87318
4.75386	5.28015	4.37477	-2.5982	4.37293	0.87251
4.76053	5.28206	4.3781	-2.59824	4.37626	0.87099
4.76719	5.28194	4.38143	-2.60001	4.37959	0.87164
4.77385	5.28558	4.38476	-2.60081	4.38292	0.87223
4.78051	5.29002	4.38809	-2.60094	4.38624	0.87152
4.78717	5.29812	4.39142	-2.60118	4.38957	0.87011
4.79384	5.30004	4.39475	-2.60054	4.3929	0.87017
4.8005	5.30447	4.39808	-2.59954	4.39623	0.87099
4.80716	5.30903	4.4014	-2.5988	4.39956	0.87089
4.81382	5.31271	4.40473	-2.59807	4.40289	0.87107
4.82049	5.31507	4.40806	-2.59666	4.40621	0.87022
4.82715	5.31948	4.41139	-2.59517	4.40954	0.86744
4.83381	5.32454	4.41472	-2.59399	4.41287	0.86439
4.84047	5.32693	4.41805	-2.59203	4.4162	0.86316
4.84713	5.3318	4.42138	-2.58935	4.41953	0.86281
4.8538	5.33937	4.42471	-2.58733	4.42285	0.86004
4.86046	5.34575	4.42804	-2.58635	4.42618	0.85724
4.86712	5.34807	4.43137	-2.58631	4.42951	0.85499
4.87378	5.34979	4.4347	-2.58638	4.43284	0.85221
4.88044	5.35249	4.43803	-2.58573	4.43617	0.84885
4.88711	5.35447	4.44136	-2.58457	4.4395	0.84575
4.89377	5.35498	4.44469	-2.58342	4.44282	0.8434
4.90043	5.35666	4.44802	-2.58299	4.44615	0.84107
4.9071	5.35919	4.45135	-2.58305	4.44948	0.84029
4.91376	5.36285	4.45468	-2.58307	4.45281	0.84044
4.92042	5.36711	4.45801	-2.58286	4.45614	0.84009
4.92708	5.37233	4.46134	-2.58223	4.45946	0.84019
4.93374	5.37629	4.46467	-2.58205	4.46279	0.84253
4.94041	5.3797	4.468	-2.5818	4.46612	0.84551
4.94707	5.38609	4.47133	-2.58051	4.46945	0.84488
4.95373	5.39403	4.47466	-2.57914	4.47278	0.84336
4.96039	5.40094	4.47798	-2.5791	4.47611	0.84182
4.96706	5.40774	4.48131	-2.57997	4.47943	0.84058
4.97372	5.41646	4.48464	-2.58071	4.48276	0.83943
4.98038	5.42481	4.48797	-2.58118	4.48609	0.83847
4.98704	5.4296	4.4913	-2.58169	4.48942	0.83825
4.9937	5.43174	4.49463	-2.58231	4.49275	0.8395
5.00037	5.43638	4.49796	-2.58289	4.49608	0.83921
5.00703	5.43901	4.50129	-2.58354	4.4994	0.83767
5.01369	5.44142	4.50462	-2.58427	4.50273	0.83471
5.02035	5.44395	4.50795	-2.58366	4.50606	0.83193
5.02701	5.44737	4.51128	-2.58283	4.50939	0.83142
5.03368	5.45335	4.51461	-2.58383	4.51272	0.83248
5.04034	5.45597	4.51794	-2.58488	4.51604	0.83348
5.047	5.45715	4.52127	-2.58426	4.51937	0.83451
5.05366	5.46024	4.5246	-2.58099	4.5227	0.83528
5.06033	5.46476	4.52793	-2.57696	4.52603	0.83598
5.06699	5.4695	4.53126	-2.57238	4.52936	0.83563
5.07365	5.47337	4.53459	-2.56742	4.53268	0.83309
5.08031	5.47665	4.53792	-2.5633	4.53601	0.82977
5.08697	5.48343	4.54125	-2.56037	4.53934	0.82693
5.09364	5.4906	4.54458	-2.55775	4.54267	0.82497
5.1003	5.49451	4.54791	-2.55603	4.546	0.82298
5.10696	5.49524	4.55124	-2.55533	4.54933	0.82072
5.11362	5.49793	4.55457	-2.55394	4.55265	0.81751
5.12029	5.50127	4.5579	-2.55044	4.55598	0.81381
5.12695	5.50453	4.56122	-2.54675	4.55931	0.81041
5.13361	5.50473	4.56455	-2.54643	4.56264	0.8076
5.14027	5.5037	4.56788	-2.54839	4.56597	0.80495
5.14694	5.50585	4.57121	-2.55164	4.5693	0.80217
5.1536	5.50776	4.57454	-2.55562	4.57262	0.80083
5.16026	5.51009	4.57787	-2.55876	4.57595	0.80083
5.16692	5.5126	4.5812	-2.56009	4.57928	0.80147
5.17358	5.51522	4.58453	-2.56054	4.58261	0.80223
5.18025	5.52147	4.58786	-2.56081	4.58594	0.80314
5.18691	5.52671	4.59119	-2.56121	4.58926	0.80383
5.19357	5.53307	4.59452	-2.56228	4.59259	0.80337
5.20023	5.53827	4.59785	-2.56386	4.59592	0.8041
5.2069	5.54193	4.60118	-2.56447	4.59925	0.80303
5.21356	5.54568	4.60451	-2.56381	4.60258	0.80074
5.22022	5.55037	4.60784	-2.56346	4.6059	0.79862
5.22688	5.55567	4.61117	-2.56294	4.60923	0.79709
5.23354	5.55664	4.6145	-2.56164	4.61256	0.79553
5.24021	5.55745	4.61783	-2.55972	4.61589	0.79251
5.24687	5.56013	4.62116	-2.5581	4.61922	0.78811
5.25353	5.56562	4.62449	-2.55795	4.62255	0.7848
5.26019	5.56809	4.62782	-2.55873	4.62587	0.78157
5.26685	5.56824	4.63115	-2.55984	4.6292	0.77851
5.27352	5.57271	4.63448	-2.56072	4.63253	0.77647
5.28018	5.57995	4.63781	-2.56126	4.63586	0.77508
5.28684	5.5869	4.64113	-2.56206	4.63919	0.77399
5.2935	5.59247	4.64446	-2.56336	4.64252	0.77486
5.30017	5.59653	4.64779	-2.56279	4.64584	0.77616
5.30683	5.60367	4.65112	-2.56036	4.64917	0.77697
5.31349	5.60966	4.65445	-2.55889	4.6525	0.77759
5.32015	5.61294	4.65778	-2.55951	4.65583	0.77876
5.32682	5.61584	4.66111	-2.56035	4.65916	0.78012
5.33348	5.61775	4.66444	-2.5593	4.66249	0.78032
5.34014	5.62294	4.66777	-2.5571	4.66581	0.77952
5.3468	5.62459	4.6711	-2.55692	4.66914	0.77838
5.35346	5.62573	4.67443	-2.55769	4.67247	0.77685
5.36013	5.63019	4.67776	-2.55845	4.6758	0.77367
5.36679	5.63437	4.68109	-2.5594	4.67913	0.76978
5.37345	5.63808	4.68442	-2.56064	4.68245	0.76752
5.38011	5.63816	4.68775	-2.56342	4.68578	0.76802
5.38678	5.64099	4.69108	-2.56779	4.68911	0.76795
5.39344	5.64516	4.69441	-2.57232	4.69244	0.76493
5.4001	5.64685	4.69774	-2.57537	4.69577	0.76216
5.40676	5.64653	4.70107	-2.57738	4.69909	0.75934
5.41342	5.64718	4.7044	-2.58064	4.70242	0.75706
5.42009	5.65036	4.70773	-2.58506	4.70575	0.75568
5.42675	5.65415	4.71106	-2.58832	4.70908	0.75581
5.43341	5.65746	4.71439	-2.58979	4.71241	0.75618
5.44007	5.66255	4.71772	-2.59006	4.71573	0.75689
5.44674	5.6686	4.72104	-2.58995	4.71906	0.76008
5.4534	5.67456	4.72437	-2.59049	4.72239	0.76375
5.46006	5.67931	4.7277	-2.59107	4.72572	0.7641
5.46672	5.68256	4.73103	-2.59148	4.72905	0.76212
5.47339	5.68684	4.73436	-2.59181	4.73238	0.75908
5.48005	5.69099	4.73769	-2.59181	4.73571	0.75767
5.48671	5.6941	4.74102	-2.59137	4.73903	0.75753
5.49337	5.69767	4.74435	-2.59099	4.74236	0.75753
5.50003	5.70426	4.74768	-2.59252	4.74569	0.75677
5.5067	5.71088	4.75101	-2.59469	4.74902	0.75421
5.51336	5.71497	4.75434	-2.59585	4.75235	0.7518
5.52002	5.71658	4.75767	-2.59677	4.75567	0.75012
5.52668	5.71896	4.761	-2.5977	4.759	0.74841
5.53334	5.72168	4.76433	-2.59785	4.76233	0.74618
5.54001	5.72459	4.76766	-2.59724	4.76566	0.74322
5.54667	5.72645	4.77099	-2.59663	4.76899	0.74141
5.55333	5.73018	4.77432	-2.5961	4.77231	0.74344
5.55999	5.73555	4.77765	-2.59617	4.77564	0.74537
5.56666	5.74059	4.78098	-2.59729	4.77897	0.74582
5.57332	5.74587	4.78431	-2.59753	4.7823	0.74585
5.57998	5.74902	4.78764	-2.59473	4.78563	0.74681
5.58664	5.7495	4.79097	-2.58994	4.78896	0.74849
5.59331	5.75232	4.7943	-2.58601	4.79228	0.74965
5.59997	5.7542	4.79763	-2.58368	4.79561	0.74961
5.60663	5.75638	4.80095	-2.58249	4.79894	0.74991
5.61329	5.75908	4.80428	-2.58234	4.80227	0.75077
5.61995	5.762	4.80761	-2.58275	4.8056	0.75177
5.62662	5.76635	4.81094	-2.58318	4.80893	0.75242
5.63328	5.76992	4.81427	-2.58334	4.81225	0.75209
5.63994	5.77469	4.8176	-2.5826	4.81558	0.75151
5.6466	5.77925	4.82093	-2.58086	4.81891	0.75237
5.65327	5.7829	4.82426	-2.57963	4.82224	0.75174
5.65993	5.78808	4.82759	-2.58183	4.82557	0.74967
5.66659	5.79626	4.83092	-2.58593	4.82889	0.74784
5.67325	5.80252	4.83425	-2.58925	4.83222	0.74743
5.67991	5.80472	4.83758	-2.59142	4.83555	0.74739
5.68658	5.80895	4.84091	-2.59191	4.83888	0.74741
5.69324	5.81468	4.84424	-2.59112	4.84221	0.74671
5.6999	5.81716	4.84757	-2.59136	4.84553	0.74517
5.70656	5.81692	4.8509	-2.59245	4.84886	0.74322
5.71323	5.81712	4.85423	-2.59256	4.85219	0.74082
5.71989	5.81998	4.85756	-2.59187	4.85552	0.73773
5.72655	5.82402	4.86089	-2.59086	4.85885	0.73485
5.73321	5.82777	4.86422	-2.58845	4.86218	0.73269
5.73987	5.83294	4.86755	-2.58454	4.8655	0.73251
5.74654	5.83607	4.87088	-2.58227	4.86883	0.7327
5.7532	5.83711	4.8742	-2.58123	4.87216	0.73168
5.75986	5.84129	4.87754	-2.57959	4.87549	0.73052
5.76652	5.8442	4.88086	-2.57818	4.87882	0.72967
5.77319	5.84599	4.88419	-2.57746	4.88215	0.72866
5.77985	5.84792	4.88752	-2.57619	4.88547	0.72692
5.78651	5.85049	4.89085	-2.57361	4.8888	0.72609
5.79317	5.85749	4.89418	-2.57175	4.89213	0.7251
5.79983	5.8647	4.89751	-2.57218	4.89546	0.72505
5.8065	5.86975	4.90084	-2.57321	4.89879	0.72543
5.81316	5.87399	4.90417	-2.57482	4.90211	0.72589
5.81982	5.87732	4.9075	-2.57723	4.90544	0.72617
5.82648	5.88286	4.91083	-2.57876	4.90877	0.72677
5.83315	5.88502	4.91416	-2.57849	4.9121	0.72701
5.83981	5.88745	4.91749	-2.5762	4.91543	0.7257
5.84647	5.88941	4.92082	-2.5737	4.91876	0.72314
5.85313	5.89186	4.92415	-2.57235	4.92208	0.7216
5.8598	5.89552	4.92748	-2.5719	4.92541	0.72243
5.86646	5.89625	4.93081	-2.57204	4.92874	0.72354
5.87312	5.89877	4.93414	-2.57209	4.93207	0.72239
5.87978	5.90283	4.93747	-2.57133	4.9354	0.72132
5.88644	5.90926	4.9408	-2.56947	4.93872	0.72051
5.89311	5.91587	4.94413	-2.56754	4.94205	0.7193
5.89977	5.92211	4.94746	-2.56619	4.94538	0.7188
5.90643	5.92867	4.95079	-2.56519	4.94871	0.71886
5.91309	5.93428	4.95411	-2.5642	4.95204	0.71859
5.91976	5.93866	4.95744	-2.56369	4.95536	0.71803
5.92642	5.94017	4.96077	-2.56434	4.95869	0.71921
5.93308	5.94196	4.9641	-2.56615	4.96202	0.72036
5.93974	5.94142	4.96743	-2.56778	4.96535	0.71897
5.9464	5.9417	4.97076	-2.56792	4.96868	0.71511
5.95307	5.94578	4.97409	-2.56645	4.97201	0.71121
5.95973	5.94845	4.97742	-2.56496	4.97534	0.70885
5.96639	5.95033	4.98075	-2.56516	4.97866	0.70774
5.97305	5.95228	4.98408	-2.5666	4.98199	0.7065
5.97971	5.95594	4.98741	-2.56749	4.98532	0.70547
5.98638	5.96207	4.99074	-2.5675	4.98865	0.70298
5.99304	5.96504	4.99407	-2.56738	4.99198	0.70093
5.9997	5.96797	4.9974	-2.56765	4.9953	0.69987
6.00636	5.97433	5.00073	-2.56834	4.99863	0.69879
6.01303	5.97978	5.00406	-2.56879	5.00196	0.69688
6.01969	5.98369	5.00739	-2.56845	5.00529	0.69498
6.02635	5.98666	5.01072	-2.5672	5.00862	0.69333
6.03301	5.98757	5.01405	-2.56656	5.01194	0.69476
6.03967	5.98858	5.01738	-2.56737	5.01527	0.696
6.04634	5.99005	5.02071	-2.56749	5.0186	0.69563
6.053	5.99304	5.02404	-2.56685	5.02193	0.69636
6.05966	5.99752	5.02737	-2.56703	5.02526	0.69946
6.06632	6.00087	5.0307	-2.56839	5.02858	0.70233
6.07299	6.00783	5.03402	-2.57168	5.03191	0.70193
6.07965	6.01355	5.03735	-2.57607	5.03524	0.70039
6.08631	6.01507	5.04068	-2.57968	5.03857	0.69709
6.09297	6.01584	5.04401	-2.58232	5.0419	0.69417
6.09964	6.0181	5.04734	-2.58408	5.04523	0.69189
6.1063	6.02222	5.05067	-2.58551	5.04856	0.69008
6.11296	6.0248	5.054	-2.58745	5.05188	0.68852
6.11962	6.03036	5.05733	-2.58972	5.05521	0.68779
6.12628	6.03692	5.06066	-2.5914	5.05854	0.68762
6.13295	6.04446	5.06399	-2.59269	5.06187	0.68716
6.13961	6.04907	5.06732	-2.59362	5.0652	0.68311
6.14627	6.05073	5.07065	-2.59434	5.06852	0.67952
6.15293	6.05169	5.07398	-2.59402	5.07185	0.67892
6.1596	6.05131	5.07731	-2.59222	5.07518	0.67938
6.16626	6.05429	5.08064	-2.59029	5.07851	0.67911
6.17292	6.05617	5.08397	-2.58915	5.08184	0.68015
6.17958	6.05917	5.0873	-2.58869	5.08516	0.68142
6.18624	6.06393	5.09063	-2.58939	5.08849	0.68202
6.19291	6.06799	5.09396	-2.59122	5.09182	0.68067
6.19957	6.07189	5.09729	-2.59326	5.09515	0.67746
6.20623	6.07399	5.10062	-2.59494	5.09848	0.67518
6.21289	6.07602	5.10395	-2.5958	5.10181	0.67581
6.21956	6.07967	5.10728	-2.59614	5.10513	0.67702
6.22622	6.08384	5.11061	-2.59542	5.10846	0.67717
6.23288	6.08878	5.11393	-2.59362	5.11179	0.67536
6.23954	6.09407	5.11726	-2.5914	5.11512	0.67293
6.2462	6.09741	5.12059	-2.58887	5.11845	0.67197
6.25287	6.10265	5.12392	-2.58653	5.12178	0.67277
6.25953	6.10634	5.12725	-2.58473	5.1251	0.67518
6.26619	6.10619	5.13058	-2.58316	5.12843	0.67747
6.27285	6.10653	5.13391	-2.58261	5.13176	0.67875
6.27952	6.10897	5.13724	-2.58263	5.13509	0.68224
6.28618	6.11058	5.14057	-2.582	5.13842	0.68393
6.29284	6.11276	5.1439	-2.58153	5.14174	0.68137
6.2995	6.11611	5.14723	-2.58163	5.14507	0.67796
6.30617	6.12168	5.15056	-2.58235	5.1484	0.67539
6.31283	6.12678	5.15389	-2.58394	5.15173	0.67341
6.31949	6.13254	5.15722	-2.58564	5.15506	0.67181
6.32615	6.13846	5.16055	-2.5873	5.15839	0.6706
6.33281	6.14219	5.16388	-2.58959	5.16171	0.67032
6.33948	6.14295	5.16721	-2.59184	5.16504	0.66795
6.34614	6.14435	5.17054	-2.59369	5.16837	0.66471
6.3528	6.14769	5.17387	-2.5951	5.1717	0.66215
6.35946	6.15065	5.1772	-2.59543	5.17503	0.66009
6.36612	6.15399	5.18053	-2.5943	5.17835	0.65824
6.37279	6.16079	5.18386	-2.59269	5.18168	0.65834
6.37945	6.16641	5.18719	-2.59065	5.18501	0.65881
6.38611	6.16934	5.19052	-2.58778	5.18834	0.65853
6.39277	6.17175	5.19384	-2.58491	5.19167	0.65805
6.39944	6.17228	5.19717	-2.58261	5.19499	0.65737
6.4061	6.17139	5.2005	-2.58088	5.19832	0.65671
6.41276	6.17138	5.20383	-2.57897	5.20165	0.65593
6.41942	6.17198	5.20716	-2.57637	5.20498	0.65457
6.42608	6.17254	5.21049	-2.57359	5.20831	0.65448
6.43275	6.17738	5.21382	-2.57088	5.21164	0.65533
6.43941	6.18413	5.21715	-2.56854	5.21496	0.65362
6.44607	6.19012	5.22048	-2.56784	5.21829	0.65114
6.45273	6.19226	5.22381	-2.56862	5.22162	0.64996
6.4594	6.19499	5.22714	-2.56997	5.22495	0.6504
6.46606	6.2026	5.23047	-2.57211	5.22828	0.65109
6.47272	6.20758	5.2338	-2.57418	5.23161	0.65177
6.47938	6.20836	5.23713	-2.57513	5.23493	0.65253
6.48604	6.2097	5.24046	-2.57499	5.23826	0.65306
6.49271	6.21316	5.24379	-2.57387	5.24159	0.65321
6.49937	6.21678	5.24712	-2.57255	5.24492	0.65361
6.50603	6.2181	5.25045	-2.57141	5.24825	0.6537
6.51269	6.21876	5.25378	-2.57013	5.25157	0.6528
6.51936	6.21927	5.25711	-2.56849	5.2549	0.65149
6.52602	6.2203	5.26044	-2.56572	5.25823	0.65275
6.53268	6.22232	5.26377	-2.56222	5.26156	0.65473
6.53934	6.22498	5.2671	-2.55939	5.26489	0.65444
6.54601	6.22801	5.27043	-2.5571	5.26822	0.65247
6.55267	6.2322	5.27376	-2.55573	5.27154	0.64955
6.55933	6.23734	5.27708	-2.55559	5.27487	0.64684
6.56599	6.24195	5.28041	-2.55529	5.2782	0.64514
6.57265	6.24367	5.28374	-2.55523	5.28153	0.64385
6.57932	6.24403	5.28707	-2.55679	5.28486	0.64266
6.58598	6.2455	5.2904	-2.55909	5.28819	0.64077
6.59264	6.24752	5.29373	-2.56135	5.29151	0.63932
6.5993	6.24888	5.29706	-2.56337	5.29484	0.63932
6.60597	6.24994	5.30039	-2.56531	5.29817	0.63963
6.61263	6.25324	5.30372	-2.56691	5.3015	0.63907
6.61929	6.2598	5.30705	-2.56762	5.30483	0.63825
6.62595	6.26561	5.31038	-2.56684	5.30815	0.6384
6.63261	6.26889	5.31371	-2.56431	5.31148	0.64032
6.63928	6.27196	5.31704	-2.56089	5.31481	0.64089
6.64594	6.2767	5.32037	-2.55782	5.31814	0.63948
6.6526	6.28201	5.3237	-2.55578	5.32147	0.63814
6.65926	6.28522	5.32703	-2.55502	5.32479	0.63775
6.66592	6.28802	5.33036	-2.55434	5.32812	0.63737
6.67259	6.29208	5.33369	-2.55271	5.33145	0.6351
6.67925	6.29467	5.33702	-2.55106	5.33478	0.63149
6.68591	6.29685	5.34035	-2.54939	5.33811	0.62777
6.69257	6.29841	5.34368	-2.5474	5.34144	0.6252
6.69924	6.29987	5.34701	-2.54559	5.34476	0.62389
6.7059	6.30102	5.35034	-2.54469	5.34809	0.62363
6.71256	6.30327	5.35367	-2.54535	5.35142	0.62324
6.71922	6.30679	5.357	-2.54592	5.35475	0.62191
6.72588	6.31071	5.36032	-2.54508	5.35808	0.62205
6.73255	6.31461	5.36365	-2.54457	5.36141	0.62295
6.73921	6.31876	5.36698	-2.5446	5.36473	0.62259
6.74587	6.32298	5.37031	-2.54379	5.36806	0.62179
6.75253	6.32582	5.37364	-2.5413	5.37139	0.62213
6.7592	6.32925	5.37697	-2.53784	5.37472	0.62349
6.76586	6.33255	5.3803	-2.53523	5.37805	0.62455
6.77252	6.33521	5.38363	-2.53402	5.38137	0.62537
6.77918	6.33714	5.38696	-2.53424	5.3847	0.62607
6.78585	6.33965	5.39029	-2.53555	5.38803	0.62488
6.79251	6.3422	5.39362	-2.5369	5.39136	0.62324
6.79917	6.34392	5.39695	-2.53844	5.39469	0.62263
6.80583	6.34481	5.40028	-2.54111	5.39802	0.62322
6.81249	6.34565	5.40361	-2.54345	5.40134	0.625
6.81916	6.35042	5.40694	-2.54338	5.40467	0.62681
6.82582	6.35666	5.41027	-2.54224	5.408	0.62743
6.83248	6.3613	5.4136	-2.54235	5.41133	0.62731
6.83914	6.36286	5.41693	-2.54439	5.41466	0.62664
6.84581	6.36453	5.42026	-2.54726	5.41798	0.62561
6.85247	6.37017	5.42359	-2.54983	5.42131	0.62495
6.85913	6.37428	5.42692	-2.5513	5.42464	0.62589
6.86579	6.37432	5.43025	-2.55101	5.42797	0.62739
6.87246	6.37439	5.43358	-2.54922	5.4313	0.62677
6.87912	6.37695	5.43691	-2.54713	5.43462	0.62444
6.88578	6.38294	5.44024	-2.54502	5.43795	0.62258
6.89244	6.38643	5.44356	-2.54338	5.44128	0.62085
6.8991	6.38929	5.44689	-2.54289	5.44461	0.61864
6.90577	6.39447	5.45022	-2.54304	5.44794	0.6164
6.91243	6.40037	5.45355	-2.54292	5.45127	0.61511
6.91909	6.40525	5.45688	-2.54209	5.45459	0.61301
6.92575	6.40665	5.46021	-2.53998	5.45792	0.6112
6.93241	6.40598	5.46354	-2.53719	5.46125	0.61041
6.93908	6.40473	5.46687	-2.53547	5.46458	0.60932
6.94574	6.40332	5.4702	-2.53491	5.46791	0.60723
6.9524	6.40364	5.47353	-2.53431	5.47124	0.60517
6.95906	6.40785	5.47686	-2.53357	5.47456	0.60484
6.96573	6.41357	5.48019	-2.53379	5.47789	0.60586
6.97239	6.41852	5.48352	-2.53512	5.48122	0.60585
6.97905	6.42367	5.48685	-2.53656	5.48455	0.60435
6.98571	6.43	5.49018	-2.53735	5.48788	0.60209
6.99237	6.43412	5.49351	-2.53762	5.4912	0.59986
6.99904	6.43413	5.49684	-2.53737	5.49453	0.59838
7.0057	6.43309	5.50017	-2.537	5.49786	0.59792
7.01236	6.43263	5.5035	-2.53826	5.50119	0.59826
7.01902	6.43513	5.50683	-2.54055	5.50452	0.5978
7.02569	6.43742	5.51016	-2.54183	5.50784	0.59646
7.03235	6.43991	5.51349	-2.54236	5.51117	0.59532
7.03901	6.44307	5.51682	-2.54271	5.5145	0.59446
7.04567	6.44664	5.52015	-2.54239	5.51783	0.59321
7.05234	6.45151	5.52347	-2.54039	5.52116	0.59129
7.059	6.45727	5.5268	-2.53666	5.52449	0.58884
7.06566	6.46191	5.53013	-2.53195	5.52781	0.58765
7.07232	6.46427	5.53346	-2.52864	5.53114	0.58643
7.07898	6.46595	5.53679	-2.52803	5.53447	0.58449
7.08565	6.46709	5.54012	-2.52917	5.5378	0.58313
7.09231	6.46762	5.54345	-2.52812	5.54113	0.5828
7.09897	6.46887	5.54678	-2.52324	5.54446	0.58238
7.10563	6.47312	5.55011	-2.5177	5.54778	0.58104
7.11229	6.47705	5.55344	-2.5142	5.55111	0.57986
7.11896	6.4827	5.55677	-2.5123	5.55444	0.58008
7.12562	6.48977	5.5601	-2.51183	5.55777	0.58123
7.13228	6.49725	5.56343	-2.51265	5.5611	0.58227
7.13894	6.50167	5.56676	-2.51407	5.56443	0.58312
7.14561	6.501	5.57009	-2.51665	5.56775	0.58412
7.15227	6.49935	5.57342	-2.52063	5.57108	0.58517
7.15893	6.49961	5.57675	-2.52326	5.57441	0.58686
7.16559	6.50098	5.58008	-2.52202	5.57774	0.58804
7.17226	6.50311	5.58341	-2.51994	5.58107	0.58707
7.17892	6.50572	5.58674	-2.51986	5.58439	0.58606
7.18558	6.50765	5.59007	-2.52044	5.58772	0.58662
7.19224	6.51069	5.5934	-2.51999	5.59105	0.58765
7.1989	6.51513	5.59673	-2.51862	5.59438	0.58679
7.20557	6.51818	5.60006	-2.51649	5.59771	0.58404
7.21223	6.52005	5.60338	-2.51423	5.60104	0.58045
7.21889	6.52207	5.60671	-2.51371	5.60436	0.57726
7.22555	6.52517	5.61004	-2.51359	5.60769	0.57485
7.23222	6.52894	5.61337	-2.51306	5.61102	0.57316
7.23888	6.53133	5.6167	-2.51198	5.61435	0.5718
7.24554	6.53484	5.62003	-2.51058	5.61768	0.57079
7.2522	6.53643	5.62336	-2.51022	5.621	0.57051
7.25886	6.53788	5.62669	-2.51198	5.62433	0.5695
7.26553	6.53975	5.63002	-2.51396	5.62766	0.5666
7.27219	6.54122	5.63335	-2.51611	5.63099	0.56433
7.27885	6.54257	5.63668	-2.519	5.63432	0.56483
7.28551	6.54164	5.64001	-2.52245	5.63765	0.56625
7.29218	6.54379	5.64334	-2.52502	5.64097	0.56636
7.29884	6.54809	5.64667	-2.52542	5.6443	0.56608
7.3055	6.55469	5.65	-2.52443	5.64763	0.5654
7.31216	6.56071	5.65333	-2.5238	5.65096	0.56371
7.31883	6.56422	5.65666	-2.52319	5.65429	0.56221
7.32549	6.56679	5.65999	-2.52176	5.65761	0.56152
7.33215	6.56781	5.66332	-2.5203	5.66094	0.56104
7.33881	6.56847	5.66665	-2.51967	5.66427	0.56057
7.34547	6.56961	5.66998	-2.51962	5.6676	0.56059
7.35214	6.57106	5.67331	-2.51873	5.67093	0.56152
7.3588	6.5741	5.67664	-2.51619	5.67425	0.56134
7.36546	6.57945	5.67997	-2.51271	5.67758	0.55979
7.37212	6.58539	5.68329	-2.51027	5.68091	0.55894
7.37878	6.58999	5.68662	-2.50918	5.68424	0.55903
7.38545	6.59103	5.68995	-2.50856	5.68757	0.56039
7.39211	6.59242	5.69328	-2.50799	5.6909	0.56264
7.39877	6.59386	5.69661	-2.5075	5.69422	0.56562
7.40543	6.59457	5.69994	-2.50814	5.69755	0.56824
7.4121	6.59445	5.70327	-2.5101	5.70088	0.56955
7.41876	6.59568	5.7066	-2.51133	5.70421	0.56927
7.42542	6.59991	5.70993	-2.51173	5.70754	0.5686
7.43208	6.60285	5.71326	-2.51311	5.71087	0.56849
7.43874	6.60537	5.71659	-2.51665	5.71419	0.56783
7.44541	6.60802	5.71992	-2.52015	5.71752	0.56662
7.45207	6.61095	5.72325	-2.52134	5.72085	0.56637
7.45873	6.61313	5.72658	-2.52101	5.72418	0.56626
7.46539	6.61409	5.72991	-2.5198	5.72751	0.56493
7.47206	6.61434	5.73324	-2.51806	5.73083	0.56264
7.47872	6.6149	5.73657	-2.51667	5.73416	0.55998
7.48538	6.618	5.7399	-2.51575	5.73749	0.55658
7.49204	6.62182	5.74323	-2.51526	5.74082	0.55214
7.49871	6.62319	5.74656	-2.51666	5.74415	0.54921
7.50537	6.62397	5.74989	-2.51887	5.74747	0.54821
7.51203	6.62647	5.75322	-2.52028	5.7508	0.54749
7.51869	6.63113	5.75655	-2.52008	5.75413	0.54629
7.52535	6.6342	5.75988	-2.51985	5.75746	0.54477
7.53202	6.63592	5.76321	-2.52094	5.76079	0.54328
7.53868	6.63999	5.76653	-2.523	5.76412	0.5413
7.54534	6.64528	5.76986	-2.52555	5.76744	0.53994
7.552	6.64973	5.77319	-2.52943	5.77077	0.53934
7.55867	6.65254	5.77652	-2.53411	5.7741	0.53885
7.56533	6.6538	5.77985	-2.53829	5.77743	0.53843
7.57199	6.65472	5.78318	-2.54003	5.78076	0.53845
7.57865	6.65656	5.78651	-2.53834	5.78409	0.53909
7.58531	6.65803	5.78984	-2.53552	5.78741	0.53898
7.59198	6.66186	5.79317	-2.53306	5.79074	0.53746
7.59864	6.66649	5.7965	-2.5306	5.79407	0.53531
7.6053	6.66918	5.79983	-2.52753	5.7974	0.53313
7.61196	6.67265	5.80316	-2.52431	5.80073	0.53094
7.61862	6.6752	5.80649	-2.52156	5.80405	0.52878
7.62529	6.67821	5.80982	-2.51939	5.80738	0.52713
7.63195	6.68042	5.81315	-2.51742	5.81071	0.52701
7.63861	6.68159	5.81648	-2.51505	5.81404	0.52758
7.64527	6.68164	5.81981	-2.51149	5.81737	0.52755
7.65194	6.68272	5.82314	-2.50945	5.82069	0.52689
7.6586	6.6854	5.82647	-2.51009	5.82402	0.52607
7.66526	6.69086	5.8298	-2.51092	5.82735	0.52586
7.67192	6.69747	5.83313	-2.51108	5.83068	0.52651
7.67859	6.70292	5.83645	-2.51084	5.83401	0.52752
7.68525	6.70986	5.83979	-2.51046	5.83734	0.5287
7.69191	6.71574	5.84311	-2.51078	5.84066	0.52839
7.69857	6.7183	5.84644	-2.51098	5.84399	0.52687
7.70523	6.72032	5.84977	-2.51051	5.84732	0.5258
7.7119	6.72119	5.8531	-2.50968	5.85065	0.52449
7.71856	6.72067	5.85643	-2.50848	5.85398	0.52245
7.72522	6.7189	5.85976	-2.50703	5.85731	0.52102
7.73188	6.71946	5.86309	-2.50522	5.86063	0.52065
7.73855	6.72212	5.86642	-2.50326	5.86396	0.51969
7.74521	6.7234	5.86975	-2.50216	5.86729	0.51778
7.75187	6.72264	5.87308	-2.50156	5.87062	0.51572
7.75853	6.72147	5.87641	-2.5004	5.87395	0.51368
7.76519	6.72238	5.87974	-2.49965	5.87728	0.51177
7.77186	6.72307	5.88307	-2.50067	5.8806	0.5109
7.77852	6.72537	5.8864	-2.50336	5.88393	0.51185
7.78518	6.728	5.88973	-2.50553	5.88726	0.51303
7.79184	6.73032	5.89306	-2.50684	5.89059	0.51306
7.79851	6.73241	5.89639	-2.50827	5.89392	0.51229
7.80517	6.73489	5.89972	-2.50962	5.89724	0.51044
7.81183	6.73919	5.90305	-2.51102	5.90057	0.50779
7.81849	6.74159	5.90638	-2.51246	5.9039	0.50585
7.82515	6.74063	5.90971	-2.51362	5.90723	0.50506
7.83182	6.74122	5.91304	-2.51474	5.91056	0.50371
7.83848	6.74436	5.91637	-2.51705	5.91388	0.50152
7.84514	6.7489	5.91969	-2.52039	5.91721	0.50001
7.8518	6.75256	5.92303	-2.52305	5.92054	0.49905
7.85846	6.75438	5.92635	-2.52343	5.92387	0.49779
7.86513	6.75853	5.92968	-2.52322	5.9272	0.49623
7.87179	6.7632	5.93301	-2.5234	5.93053	0.49503
7.87845	6.76609	5.93634	-2.52327	5.93385	0.49455
7.88511	6.7682	5.93967	-2.52114	5.93718	0.49481
7.89178	6.77102	5.943	-2.51959	5.94051	0.49511
7.89844	6.77439	5.94633	-2.51938	5.94384	0.49463
7.9051	6.77789	5.94966	-2.51953	5.94717	0.49319
7.91176	6.7821	5.95299	-2.51953	5.9505	0.49132
7.91843	6.78704	5.95632	-2.51909	5.95382	0.49004
7.92509	6.79054	5.95965	-2.51902	5.95715	0.48943
7.93175	6.791	5.96298	-2.52067	5.96048	0.48822
7.93841	6.78941	5.96631	-2.52178	5.96381	0.48659
7.94507	6.78904	5.96964	-2.52196	5.96714	0.48573
7.95174	6.78947	5.97297	-2.52194	5.97046	0.4858
7.9584	6.78808	5.9763	-2.52132	5.97379	0.48639
7.96506	6.78798	5.97963	-2.52136	5.97712	0.48647
7.97172	6.79148	5.98296	-2.52324	5.98045	0.48477
7.97839	6.79723	5.98629	-2.52583	5.98378	0.48226
7.98505	6.80386	5.98962	-2.52688	5.9871	0.48003
7.99171	6.80879	5.99295	-2.52752	5.99043	0.47858
7.99837	6.8114	5.99627	-2.52789	5.99376	0.47818
8.00503	6.81292	5.9996	-2.52719	5.99709	0.47793
8.0117	6.81392	6.00293	-2.52465	6.00042	0.47754
8.01836	6.81379	6.00626	-2.52141	6.00375	0.47724
8.02502	6.81401	6.00959	-2.51891	6.00707	0.47688
8.03168	6.81479	6.01292	-2.51744	6.0104	0.47576
8.03835	6.81662	6.01625	-2.51667	6.01373	0.47341
8.04501	6.821	6.01958	-2.51733	6.01706	0.47051
8.05167	6.82513	6.02291	-2.51683	6.02039	0.46912
8.05833	6.82913	6.02624	-2.51443	6.02372	0.46934
8.06499	6.83228	6.02957	-2.51154	6.02704	0.46938
8.07166	6.83337	6.0329	-2.50913	6.03037	0.46904
8.07832	6.8368	6.03623	-2.50695	6.0337	0.46901
8.08498	6.84054	6.03956	-2.5049	6.03703	0.4689
8.09164	6.84202	6.04289	-2.50367	6.04036	0.46843
8.09831	6.84372	6.04622	-2.50192	6.04368	0.46768
8.10497	6.84624	6.04955	-2.49982	6.04701	0.46668
8.11163	6.85072	6.05288	-2.49807	6.05034	0.46606
8.11829	6.85338	6.05621	-2.49681	6.05367	0.46602
8.12495	6.85452	6.05954	-2.49523	6.057	0.46551
8.13162	6.85791	6.06287	-2.49325	6.06032	0.46405
8.13828	6.86208	6.0662	-2.49241	6.06365	0.46293
8.14494	6.86552	6.06953	-2.49227	6.06698	0.46303
8.1516	6.86745	6.07286	-2.4922	6.07031	0.46371
8.15827	6.87093	6.07619	-2.49141	6.07364	0.46385
8.16493	6.87678	6.07951	-2.48987	6.07697	0.46327
8.17159	6.87992	6.08284	-2.48883	6.08029	0.46182
8.17825	6.88236	6.08617	-2.48913	6.08362	0.45975
8.18492	6.88535	6.0895	-2.48996	6.08695	0.45786
8.19158	6.88784	6.09283	-2.48995	6.09028	0.45603
8.19824	6.89109	6.09616	-2.48913	6.09361	0.45408
8.2049	6.89332	6.09949	-2.48899	6.09694	0.45266
8.21156	6.89649	6.10282	-2.49024	6.10026	0.45203
8.21823	6.90107	6.10615	-2.49129	6.10359	0.45136
8.22489	6.90563	6.10948	-2.48999	6.10692	0.44984
8.23155	6.90951	6.11281	-2.48774	6.11025	0.44793
8.23821	6.91271	6.11614	-2.4859	6.11358	0.44662
8.24488	6.91462	6.11947	-2.48543	6.11691	0.44572
8.25154	6.91463	6.1228	-2.48599	6.12023	0.44513
8.2582	6.91315	6.12613	-2.48669	6.12356	0.4452
8.26486	6.91176	6.12946	-2.48687	6.12689	0.44531
8.27152	6.91231	6.13279	-2.48753	6.13022	0.44504
8.27819	6.91234	6.13612	-2.489	6.13354	0.4438
8.28485	6.91178	6.13945	-2.49035	6.13687	0.44159
8.29151	6.91302	6.14278	-2.49031	6.1402	0.43971
8.29817	6.91625	6.14611	-2.48931	6.14353	0.43868
8.30484	6.92067	6.14944	-2.48859	6.14686	0.43815
8.3115	6.92462	6.15277	-2.48886	6.15019	0.43788
8.31816	6.92678	6.1561	-2.48922	6.15351	0.43757
8.32482	6.92894	6.15942	-2.48976	6.15684	0.43679
8.33148	6.93314	6.16275	-2.491	6.16017	0.43568
8.33815	6.93838	6.16608	-2.49105	6.1635	0.43504
8.34481	6.94119	6.16941	-2.4908	6.16683	0.43504
8.35147	6.9432	6.17274	-2.49031	6.17016	0.43487
8.35813	6.94701	6.17607	-2.49023	6.17348	0.43393
8.3648	6.95116	6.1794	-2.49131	6.17681	0.43308
8.37146	6.9522	6.18273	-2.49176	6.18014	0.43364
8.37812	6.95188	6.18606	-2.49109	6.18347	0.43507
8.38478	6.95493	6.18939	-2.49173	6.1868	0.43543
8.39144	6.9574	6.19272	-2.4933	6.19013	0.43455
8.39811	6.95795	6.19605	-2.4957	6.19345	0.43304
8.40477	6.95923	6.19938	-2.49786	6.19678	0.4318
8.41143	6.96182	6.20271	-2.49918	6.20011	0.4311
8.41809	6.96415	6.20604	-2.4995	6.20344	0.43089
8.42475	6.96543	6.20937	-2.4998	6.20677	0.43076
8.43142	6.96598	6.2127	-2.50023	6.21009	0.42961
8.43808	6.96697	6.21603	-2.49965	6.21342	0.42836
8.44474	6.96797	6.21936	-2.49725	6.21675	0.42874
8.4514	6.96849	6.22269	-2.49405	6.22008	0.42968
8.45807	6.96967	6.22602	-2.49082	6.22341	0.42973
8.46473	6.97141	6.22935	-2.48944	6.22673	0.42868
8.47139	6.97398	6.23268	-2.48859	6.23006	0.42788
8.47805	6.97822	6.23601	-2.48649	6.23339	0.42789
8.48471	6.98421	6.23933	-2.48347	6.23672	0.42775
8.49138	6.99	6.24266	-2.48003	6.24005	0.42769
8.49804	6.99487	6.24599	-2.47675	6.24338	0.42775
8.5047	6.99915	6.24932	-2.47358	6.2467	0.42732
8.51136	7.00304	6.25265	-2.47075	6.25003	0.42612
8.51803	7.00695	6.25598	-2.46933	6.25336	0.42497
8.52469	7.01078	6.25931	-2.4693	6.25669	0.42503
8.53135	7.01492	6.26264	-2.4691	6.26002	0.42507
8.53801	7.01942	6.26597	-2.46939	6.26335	0.42337
8.54468	7.02241	6.2693	-2.47024	6.26667	0.42086
8.55134	7.02306	6.27263	-2.47101	6.27	0.41857
8.558	7.02342	6.27596	-2.47107	6.27333	0.41658
8.56466	7.02148	6.27929	-2.47133	6.27666	0.41473
8.57132	7.01751	6.28262	-2.47263	6.27999	0.41358
8.57799	7.01555	6.28595	-2.47312	6.28331	0.41323
8.58465	7.01756	6.28928	-2.47323	6.28664	0.41149
8.59131	7.02314	6.29261	-2.4736	6.28997	0.40818
8.59797	7.02726	6.29594	-2.47388	6.2933	0.40532
8.60464	7.03088	6.29927	-2.47397	6.29663	0.40326
8.6113	7.0365	6.3026	-2.47616	6.29995	0.40135
8.61796	7.04136	6.30593	-2.47867	6.30328	0.39925
8.62462	7.04397	6.30926	-2.48011	6.30661	0.39811
8.63129	7.04494	6.31259	-2.48064	6.30994	0.39777
8.63795	7.04704	6.31592	-2.48117	6.31327	0.39662
8.64461	7.05133	6.31924	-2.48184	6.3166	0.39506
8.65127	7.0552	6.32257	-2.48258	6.31992	0.39345
8.65793	7.05666	6.3259	-2.48365	6.32325	0.39129
8.6646	7.05539	6.32923	-2.48558	6.32658	0.38842
8.67126	7.05346	6.33256	-2.48681	6.32991	0.38628
8.67792	7.0534	6.33589	-2.48722	6.33324	0.38635
8.68458	7.05368	6.33922	-2.48811	6.33657	0.38673
8.69125	7.05287	6.34255	-2.48902	6.33989	0.38659
8.69791	7.0529	6.34588	-2.4888	6.34322	0.3864
8.70457	7.05503	6.34921	-2.48782	6.34655	0.38631
8.71123	7.05891	6.35254	-2.48792	6.34988	0.38526
8.71789	7.06218	6.35587	-2.48793	6.35321	0.38322
8.72456	7.06428	6.3592	-2.48773	6.35653	0.38254
8.73122	7.06771	6.36253	-2.48748	6.35986	0.38282
8.73788	7.07105	6.36586	-2.48717	6.36319	0.38318
8.74454	7.07392	6.36919	-2.4866	6.36652	0.38332
8.75121	7.07832	6.37252	-2.48504	6.36985	0.38376
8.75787	7.08254	6.37585	-2.48417	6.37317	0.385
8.76453	7.08452	6.37918	-2.48377	6.3765	0.38648
8.77119	7.08408	6.38251	-2.48205	6.37983	0.38702
8.77785	7.08475	6.38584	-2.48062	6.38316	0.38725
8.78452	7.08872	6.38917	-2.48059	6.38649	0.38686
8.79118	7.09109	6.3925	-2.48121	6.38982	0.38584
8.79784	7.09108	6.39583	-2.48168	6.39314	0.38523
8.8045	7.09156	6.39916	-2.48206	6.39647	0.38545
8.81117	7.09275	6.40249	-2.48139	6.3998	0.38504
8.81783	7.09486	6.40581	-2.4808	6.40313	0.38328
8.82449	7.09732	6.40914	-2.48215	6.40646	0.38129
8.83115	7.09888	6.41247	-2.48584	6.40979	0.37961
8.83781	7.09926	6.4158	-2.48935	6.41311	0.37799
8.84448	7.10123	6.41913	-2.4903	6.41644	0.37586
8.85114	7.10581	6.42246	-2.49054	6.41977	0.37306
8.8578	7.11082	6.42579	-2.4906	6.4231	0.36988
8.86446	7.11324	6.42912	-2.48966	6.42643	0.36739
8.87112	7.11357	6.43245	-2.48957	6.42976	0.36676
8.87779	7.11582	6.43578	-2.49077	6.43308	0.36761
8.88445	7.11905	6.43911	-2.49185	6.43641	0.36809
8.89111	7.12236	6.44244	-2.49244	6.43974	0.36794
8.89777	7.12662	6.44577	-2.49374	6.44307	0.36688
8.90444	7.13166	6.4491	-2.49306	6.44639	0.36493
8.9111	7.13762	6.45243	-2.48886	6.44972	0.36417
8.91776	7.14242	6.45576	-2.48518	6.45305	0.36517
8.92442	7.1461	6.45909	-2.48368	6.45638	0.36584
8.93109	7.14869	6.46242	-2.48374	6.45971	0.36535
8.93775	7.14875	6.46575	-2.48543	6.46304	0.36475
8.94441	7.14614	6.46908	-2.48726	6.46636	0.36622
8.95107	7.14351	6.47241	-2.48962	6.46969	0.36985
8.95773	7.145	6.47574	-2.49013	6.47302	0.37138
8.9644	7.14757	6.47907	-2.48955	6.47635	0.37035
8.97106	7.14737	6.4824	-2.48903	6.47968	0.36941
8.97772	7.14703	6.48572	-2.4885	6.48301	0.36807
8.98438	7.1514	6.48905	-2.48775	6.48633	0.36775
8.99105	7.15721	6.49238	-2.48846	6.48966	0.36856
8.99771	7.15864	6.49571	-2.49026	6.49299	0.36921
9.00437	7.15923	6.49904	-2.49166	6.49632	0.3677
9.01103	7.1624	6.50237	-2.49334	6.49965	0.36498
9.01769	7.16509	6.5057	-2.49376	6.50298	0.36439
9.02436	7.16586	6.50903	-2.49368	6.5063	0.36357
9.03102	7.16777	6.51236	-2.49346	6.50963	0.35985
9.03768	7.17092	6.51569	-2.49243	6.51296	0.35484
9.04434	7.17208	6.51902	-2.4895	6.51629	0.35099
9.05101	7.17236	6.52235	-2.48808	6.51962	0.34891
9.05767	7.17416	6.52568	-2.48772	6.52294	0.34706
9.06433	7.1765	6.52901	-2.48877	6.52627	0.34625
9.07099	7.17744	6.53234	-2.48946	6.5296	0.34506
9.07766	7.17705	6.53567	-2.48882	6.53293	0.3425
9.08432	7.1797	6.539	-2.48745	6.53626	0.34007
9.09098	7.18304	6.54233	-2.48556	6.53958	0.33915
9.09764	7.18492	6.54566	-2.48299	6.54291	0.33921
9.1043	7.18636	6.54899	-2.47917	6.54624	0.33884
9.11097	7.18699	6.55232	-2.47473	6.54957	0.33782
9.11763	7.18823	6.55565	-2.47126	6.5529	0.33809
9.12429	7.19004	6.55898	-2.47006	6.55623	0.33944
9.13095	7.19256	6.56231	-2.47013	6.55955	0.34025
9.13762	7.19507	6.56564	-2.47035	6.56288	0.34052
9.14428	7.19673	6.56896	-2.46957	6.56621	0.34063
9.15094	7.19806	6.57229	-2.46901	6.56954	0.34008
9.1576	7.19986	6.57562	-2.46936	6.57287	0.34019
9.16426	7.20153	6.57895	-2.468	6.5762	0.34263
9.17093	7.20137	6.58228	-2.46551	6.57952	0.34509
9.17759	7.20115	6.58561	-2.46387	6.58285	0.34652
9.18425	7.20499	6.58894	-2.46412	6.58618	0.3472
9.19091	7.21192	6.59227	-2.46556	6.58951	0.34745
9.19758	7.2174	6.5956	-2.46702	6.59284	0.34659
9.20424	7.22047	6.59893	-2.46683	6.59616	0.34505
9.2109	7.22301	6.60226	-2.46725	6.59949	0.34459
9.21756	7.22631	6.60559	-2.46765	6.60282	0.34568
9.22422	7.22723	6.60892	-2.46733	6.60615	0.34782
9.23089	7.22518	6.61225	-2.46601	6.60948	0.35073
9.23755	7.2247	6.61558	-2.4646	6.6128	0.3523
9.24421	7.22664	6.61891	-2.46337	6.61613	0.35064
9.25087	7.22961	6.62224	-2.46507	6.61946	0.34787
9.25754	7.23309	6.62557	-2.46577	6.62279	0.34768
9.2642	7.23688	6.6289	-2.46475	6.62612	0.34847
9.27086	7.24018	6.63223	-2.46434	6.62945	0.3481
9.27752	7.24179	6.63556	-2.46522	6.63277	0.34777
9.28418	7.24205	6.63889	-2.46553	6.6361	0.34764
9.29085	7.24353	6.64222	-2.46331	6.63943	0.34719
9.29751	7.24541	6.64555	-2.46008	6.64276	0.34633
9.30417	7.24515	6.64887	-2.45771	6.64609	0.34529
9.31083	7.24389	6.6522	-2.45682	6.64942	0.34305
[truncated: 35,593 more rows]
