# Supplementary material for: Structural insights of the elongation factor EF-Tu complexes in protein translation of Mycobacterium tuberculosis
Source: Commun Biol. 2022 Oct 3;5:1052. doi: 10.1038/s42003-022-04019-y (PMC9529903; doi:10.1038/s42003-022-04019-y)
Supplement: Supplementary file 3 — Supplementary Data 1 [file 42003_2022_4019_MOESM3_ESM.zip › source data/Figure 6b.xlsx]

## Sheet: Sheet1
Tmeperature	Ratio
20	0.8
20.04	0.806
20.08	0.805
20.12	0.798
20.16	0.798
20.201	0.804
20.241	0.804
20.281	0.805
20.321	0.801
20.361	0.8
20.401	0.8
20.441	0.798
20.481	0.808
20.521	0.805
20.561	0.804
20.602	0.803
20.642	0.799
20.682	0.803
20.722	0.8
20.762	0.803
20.802	0.803
20.842	0.805
20.882	0.803
20.922	0.801
20.963	0.802
21.003	0.802
21.043	0.803
21.083	0.801
21.123	0.804
21.163	0.802
21.203	0.802
21.243	0.803
21.283	0.803
21.324	0.803
21.364	0.802
21.404	0.802
21.444	0.802
21.484	0.8
21.524	0.801
21.564	0.8
21.604	0.802
21.644	0.808
21.684	0.808
21.725	0.804
21.765	0.805
21.805	0.805
21.845	0.8
21.885	0.8
21.925	0.802
21.965	0.806
22.005	0.807
22.045	0.808
22.086	0.81
22.126	0.804
22.166	0.802
22.206	0.802
22.246	0.804
22.286	0.808
22.326	0.807
22.366	0.8
22.406	0.8
22.447	0.802
22.487	0.803
22.527	0.806
22.567	0.81
22.607	0.804
22.647	0.802
22.687	0.801
22.727	0.802
22.767	0.807
22.807	0.804
22.848	0.802
22.888	0.81
22.928	0.806
22.968	0.803
23.008	0.804
23.048	0.807
23.088	0.806
23.128	0.805
23.168	0.807
23.209	0.805
23.249	0.806
23.289	0.809
23.329	0.807
23.369	0.804
23.409	0.805
23.449	0.803
23.489	0.805
23.529	0.808
23.57	0.807
23.61	0.806
23.65	0.802
23.69	0.803
23.73	0.807
23.77	0.81
23.81	0.804
23.85	0.804
23.89	0.805
23.93	0.805
23.971	0.8
24.011	0.803
24.051	0.806
24.091	0.805
24.131	0.805
24.171	0.805
24.211	0.805
24.251	0.807
24.291	0.804
24.332	0.803
24.372	0.804
24.412	0.803
24.452	0.805
24.492	0.809
24.532	0.811
24.572	0.807
24.612	0.807
24.652	0.808
24.693	0.807
24.733	0.805
24.773	0.802
24.813	0.802
24.853	0.804
24.893	0.805
24.933	0.806
24.973	0.807
25.013	0.806
25.053	0.807
25.094	0.807
25.134	0.805
25.174	0.808
25.214	0.812
25.254	0.809
25.294	0.812
25.334	0.81
25.374	0.809
25.414	0.809
25.455	0.808
25.495	0.808
25.535	0.805
25.575	0.808
25.615	0.807
25.655	0.81
25.695	0.807
25.735	0.803
25.775	0.805
25.816	0.807
25.856	0.812
25.896	0.809
25.936	0.808
25.976	0.807
26.016	0.812
26.056	0.808
26.096	0.813
26.136	0.814
26.176	0.808
26.217	0.812
26.257	0.81
26.297	0.807
26.337	0.805
26.377	0.81
26.417	0.805
26.457	0.811
26.497	0.813
26.537	0.81
26.578	0.81
26.618	0.812
26.658	0.812
26.698	0.811
26.738	0.809
26.778	0.809
26.818	0.812
26.858	0.81
26.898	0.809
26.939	0.811
26.979	0.814
27.019	0.814
27.059	0.815
27.099	0.813
27.139	0.807
27.179	0.811
27.219	0.812
27.259	0.808
27.299	0.814
27.34	0.816
27.38	0.81
27.42	0.807
27.46	0.812
27.5	0.809
27.54	0.805
27.58	0.813
27.62	0.816
27.66	0.812
27.701	0.809
27.741	0.813
27.781	0.81
27.821	0.809
27.861	0.813
27.901	0.812
27.941	0.813
27.981	0.809
28.021	0.81
28.061	0.814
28.102	0.817
28.142	0.807
28.182	0.812
28.222	0.809
28.262	0.81
28.302	0.816
28.342	0.807
28.382	0.809
28.422	0.807
28.463	0.818
28.503	0.813
28.543	0.814
28.583	0.812
28.623	0.811
28.663	0.813
28.703	0.811
28.743	0.809
28.783	0.812
28.824	0.816
28.864	0.812
28.904	0.811
28.944	0.812
28.984	0.815
29.024	0.816
29.064	0.814
29.104	0.817
29.144	0.815
29.184	0.814
29.225	0.817
29.265	0.816
29.305	0.813
29.345	0.811
29.385	0.811
29.425	0.81
29.465	0.813
29.505	0.818
29.545	0.815
29.586	0.813
29.626	0.817
29.666	0.816
29.706	0.817
29.746	0.818
29.786	0.816
29.826	0.815
29.866	0.814
29.906	0.811
29.947	0.817
29.987	0.814
30.027	0.817
30.067	0.817
30.107	0.812
30.147	0.817
30.187	0.813
30.227	0.819
30.267	0.815
30.307	0.819
30.348	0.815
30.388	0.811
30.428	0.815
30.468	0.815
30.508	0.82
30.548	0.814
30.588	0.819
30.628	0.818
30.668	0.819
30.709	0.821
30.749	0.813
30.789	0.812
30.829	0.819
30.869	0.818
30.909	0.824
30.949	0.817
30.989	0.815
31.029	0.818
31.07	0.821
31.11	0.819
31.15	0.821
31.19	0.82
31.23	0.816
31.27	0.816
31.31	0.821
31.35	0.821
31.39	0.818
31.43	0.82
31.471	0.818
31.511	0.816
31.551	0.818
31.591	0.817
31.631	0.82
31.671	0.82
31.711	0.817
31.751	0.818
31.791	0.819
31.832	0.816
31.872	0.825
31.912	0.82
31.952	0.821
31.992	0.822
32.032	0.818
32.072	0.818
32.112	0.819
32.152	0.821
32.193	0.824
32.233	0.822
32.273	0.82
32.313	0.825
32.353	0.815
32.393	0.818
32.433	0.82
32.473	0.817
32.513	0.827
32.553	0.824
32.594	0.819
32.634	0.819
32.674	0.82
32.714	0.823
32.754	0.82
32.794	0.822
32.834	0.82
32.874	0.822
32.914	0.824
32.955	0.821
32.995	0.819
33.035	0.824
33.075	0.824
33.115	0.825
33.155	0.828
33.195	0.824
33.235	0.822
33.275	0.823
33.316	0.826
33.356	0.822
33.396	0.826
33.436	0.825
33.476	0.824
33.516	0.821
33.556	0.825
33.596	0.825
33.636	0.823
33.676	0.824
33.717	0.822
33.757	0.822
33.797	0.824
33.837	0.824
33.877	0.822
33.917	0.823
33.957	0.826
33.997	0.828
34.037	0.826
34.078	0.823
34.118	0.825
34.158	0.827
34.198	0.824
34.238	0.826
34.278	0.827
34.318	0.823
34.358	0.824
34.398	0.829
34.439	0.831
34.479	0.828
34.519	0.824
34.559	0.825
34.599	0.828
34.639	0.827
34.679	0.823
34.719	0.824
34.759	0.824
34.799	0.826
34.84	0.825
34.88	0.826
34.92	0.83
34.96	0.828
35	0.828
35.04	0.829
35.08	0.829
35.12	0.826
35.16	0.828
35.201	0.824
35.241	0.82
35.281	0.824
35.321	0.827
35.361	0.829
35.401	0.833
35.441	0.831
35.481	0.824
35.521	0.83
35.561	0.829
35.602	0.828
35.642	0.827
35.682	0.834
35.722	0.831
35.762	0.83
35.802	0.834
35.842	0.838
35.882	0.826
35.922	0.835
35.963	0.84
36.003	0.828
36.043	0.83
36.083	0.834
36.123	0.831
36.163	0.837
36.203	0.837
36.243	0.829
36.283	0.83
36.324	0.831
36.364	0.832
36.404	0.833
36.444	0.835
36.484	0.825
36.524	0.833
36.564	0.833
36.604	0.836
36.644	0.834
36.684	0.832
36.725	0.836
36.765	0.831
36.805	0.832
36.845	0.834
36.885	0.835
36.925	0.832
36.965	0.833
37.005	0.838
37.045	0.837
37.086	0.834
37.126	0.832
37.166	0.829
37.206	0.833
37.246	0.836
37.286	0.836
37.326	0.833
37.366	0.83
37.406	0.835
37.447	0.834
37.487	0.837
37.527	0.837
37.567	0.835
37.607	0.837
37.647	0.831
37.687	0.836
37.727	0.839
37.767	0.834
37.807	0.839
37.848	0.837
37.888	0.835
37.928	0.837
37.968	0.835
38.008	0.837
38.048	0.845
38.088	0.841
38.128	0.841
38.168	0.838
38.209	0.836
38.249	0.836
38.289	0.842
38.329	0.842
38.369	0.84
38.409	0.843
38.449	0.843
38.489	0.843
38.529	0.847
38.57	0.843
38.61	0.837
38.65	0.841
38.69	0.844
38.73	0.843
38.77	0.837
38.81	0.839
38.85	0.842
38.89	0.844
38.93	0.839
38.971	0.836
39.011	0.851
39.051	0.84
39.091	0.846
39.131	0.838
39.171	0.838
39.211	0.847
39.251	0.847
39.291	0.845
39.332	0.846
39.372	0.839
39.412	0.839
39.452	0.843
39.492	0.847
39.532	0.845
39.572	0.844
39.612	0.843
39.652	0.847
39.693	0.85
39.733	0.849
39.773	0.847
39.813	0.846
39.853	0.843
39.893	0.845
39.933	0.846
39.973	0.848
40.013	0.85
40.053	0.848
40.094	0.845
40.134	0.846
40.174	0.851
40.214	0.852
40.254	0.852
40.294	0.852
40.334	0.85
40.374	0.853
40.414	0.854
40.455	0.852
40.495	0.852
40.535	0.848
40.575	0.841
40.615	0.848
40.655	0.852
40.695	0.85
40.735	0.854
40.775	0.854
40.816	0.851
40.856	0.852
40.896	0.852
40.936	0.853
40.976	0.858
41.016	0.859
41.056	0.855
41.096	0.851
41.136	0.854
41.176	0.855
41.217	0.856
41.257	0.854
41.297	0.859
41.337	0.85
41.377	0.853
41.417	0.853
41.457	0.856
41.497	0.856
41.537	0.858
41.578	0.854
41.618	0.861
41.658	0.856
41.698	0.851
41.738	0.859
41.778	0.855
41.818	0.859
41.858	0.855
41.898	0.86
41.939	0.855
41.979	0.857
42.019	0.851
42.059	0.86
42.099	0.86
42.139	0.859
42.179	0.865
42.219	0.859
42.259	0.863
42.299	0.863
42.34	0.856
42.38	0.86
42.42	0.862
42.46	0.862
42.5	0.862
42.54	0.861
42.58	0.865
42.62	0.863
42.66	0.861
42.701	0.864
42.741	0.865
42.781	0.864
42.821	0.865
42.861	0.863
42.901	0.861
42.941	0.865
42.981	0.863
43.021	0.862
43.061	0.862
43.102	0.864
43.142	0.864
43.182	0.861
43.222	0.864
43.262	0.866
43.302	0.865
43.342	0.864
43.382	0.864
43.422	0.859
43.463	0.862
43.503	0.87
43.543	0.87
43.583	0.867
43.623	0.87
43.663	0.871
43.703	0.865
43.743	0.867
43.783	0.872
43.824	0.87
43.864	0.868
43.904	0.864
43.944	0.869
43.984	0.87
44.024	0.868
44.064	0.87
44.104	0.869
44.144	0.878
44.184	0.872
44.225	0.868
44.265	0.871
44.305	0.872
44.345	0.876
44.385	0.873
44.425	0.871
44.465	0.871
44.505	0.879
44.545	0.874
44.586	0.871
44.626	0.875
44.666	0.874
44.706	0.872
44.746	0.871
44.786	0.87
44.826	0.871
44.866	0.874
44.906	0.872
44.947	0.874
44.987	0.871
45.027	0.872
45.067	0.876
45.107	0.879
45.147	0.88
45.187	0.874
45.227	0.872
45.267	0.876
45.307	0.882
45.348	0.882
45.388	0.876
45.428	0.873
45.468	0.872
45.508	0.874
45.548	0.876
45.588	0.876
45.628	0.877
45.668	0.875
45.709	0.877
45.749	0.879
45.789	0.879
45.829	0.877
45.869	0.879
45.909	0.874
45.949	0.875
45.989	0.882
46.029	0.883
46.07	0.881
46.11	0.885
46.15	0.881
46.19	0.879
46.23	0.884
46.27	0.881
46.31	0.878
46.35	0.88
46.39	0.878
46.43	0.88
46.471	0.879
46.511	0.883
46.551	0.883
46.591	0.882
46.631	0.883
46.671	0.883
46.711	0.887
46.751	0.886
46.791	0.886
46.832	0.888
46.872	0.887
46.912	0.888
46.952	0.882
46.992	0.882
47.032	0.89
47.072	0.885
47.112	0.884
47.152	0.888
47.193	0.884
47.233	0.889
47.273	0.89
47.313	0.885
47.353	0.895
47.393	0.886
47.433	0.885
47.473	0.883
47.513	0.887
47.553	0.888
47.594	0.89
47.634	0.888
47.674	0.892
47.714	0.889
47.754	0.885
47.794	0.889
47.834	0.89
47.874	0.886
47.914	0.89
47.955	0.889
47.995	0.888
48.035	0.887
48.075	0.889
48.115	0.891
48.155	0.891
48.195	0.888
48.235	0.884
48.275	0.888
48.316	0.893
48.356	0.89
48.396	0.891
48.436	0.891
48.476	0.889
48.516	0.887
48.556	0.888
48.596	0.891
48.636	0.891
48.676	0.889
48.717	0.891
48.757	0.894
48.797	0.893
48.837	0.891
48.877	0.896
48.917	0.891
48.957	0.889
48.997	0.89
49.037	0.892
49.078	0.893
49.118	0.891
49.158	0.887
49.198	0.89
49.238	0.896
49.278	0.897
49.318	0.892
49.358	0.891
49.398	0.893
49.439	0.89
49.479	0.892
49.519	0.891
49.559	0.893
49.599	0.89
49.639	0.892
49.679	0.898
49.719	0.893
49.759	0.893
49.799	0.894
49.84	0.891
49.88	0.895
49.92	0.895
49.96	0.894
50	0.893
50.04	0.894
50.08	0.891
50.12	0.894
50.16	0.896
50.201	0.891
50.241	0.893
50.281	0.896
50.321	0.897
50.361	0.891
50.401	0.895
50.441	0.89
50.481	0.895
50.521	0.895
50.561	0.891
50.602	0.894
50.642	0.898
50.682	0.898
50.722	0.895
50.762	0.893
50.802	0.901
50.842	0.898
50.882	0.893
50.922	0.896
50.963	0.896
51.003	0.895
51.043	0.897
51.083	0.897
51.123	0.894
51.163	0.899
51.203	0.898
51.243	0.896
51.283	0.901
51.324	0.899
51.364	0.897
51.404	0.899
51.444	0.898
51.484	0.898
51.524	0.894
51.564	0.895
51.604	0.9
51.644	0.9
51.684	0.898
51.725	0.898
51.765	0.899
51.805	0.895
51.845	0.897
51.885	0.897
51.925	0.9
51.965	0.899
52.005	0.897
52.045	0.896
52.086	0.892
52.126	0.894
52.166	0.902
52.206	0.898
52.246	0.894
52.286	0.901
52.326	0.897
52.366	0.892
52.406	0.898
52.447	0.899
52.487	0.903
52.527	0.899
52.567	0.898
52.607	0.893
52.647	0.894
52.687	0.899
52.727	0.888
52.767	0.898
52.807	0.891
52.848	0.903
52.888	0.899
52.928	0.891
52.968	0.891
53.008	0.893
53.048	0.897
53.088	0.896
53.128	0.898
53.168	0.895
53.209	0.892
53.249	0.892
53.289	0.896
53.329	0.896
53.369	0.896
53.409	0.9
53.449	0.899
53.489	0.893
53.529	0.889
53.57	0.894
53.61	0.896
53.65	0.894
53.69	0.893
53.73	0.896
53.77	0.898
53.81	0.894
53.85	0.893
53.89	0.895
53.93	0.895
53.971	0.901
54.011	0.895
54.051	0.895
54.091	0.887
54.131	0.895
54.171	0.892
54.211	0.894
54.251	0.893
54.291	0.896
54.332	0.894
54.372	0.892
54.412	0.899
54.452	0.893
54.492	0.893
54.532	0.896
54.572	0.89
54.612	0.889
54.652	0.893
54.693	0.889
54.733	0.893
54.773	0.894
54.813	0.894
54.853	0.896
54.893	0.897
54.933	0.899
54.973	0.892
55.013	0.887
55.053	0.889
55.094	0.891
55.134	0.893
55.174	0.895
55.214	0.897
55.254	0.891
55.294	0.897
55.334	0.893
55.374	0.898
55.414	0.894
55.455	0.9
55.495	0.89
55.535	0.897
55.575	0.894
55.615	0.885
55.655	0.893
55.695	0.895
55.735	0.895
55.775	0.899
55.816	0.891
55.856	0.89
55.896	0.897
55.936	0.9
55.976	0.898
56.016	0.896
56.056	0.89
56.096	0.888
56.136	0.893
56.176	0.891
56.217	0.889
56.257	0.887
56.297	0.892
56.337	0.898
56.377	0.895
56.417	0.893
56.457	0.891
56.497	0.894
56.537	0.894
56.578	0.889
56.618	0.892
56.658	0.892
56.698	0.893
56.738	0.894
56.778	0.897
56.818	0.896
56.858	0.895
56.898	0.895
56.939	0.892
56.979	0.896
57.019	0.895
57.059	0.891
57.099	0.894
57.139	0.893
57.179	0.893
57.219	0.887
57.259	0.894
57.299	0.9
57.34	0.896
57.38	0.894
57.42	0.894
57.46	0.893
57.5	0.886
57.54	0.89
57.58	0.889
57.62	0.895
57.66	0.891
57.701	0.896
57.741	0.89
57.781	0.887
57.821	0.886
57.861	0.892
57.901	0.891
57.941	0.892
57.981	0.901
58.021	0.894
58.061	0.894
58.102	0.894
58.142	0.892
58.182	0.89
58.222	0.894
58.262	0.894
58.302	0.893
58.342	0.891
58.382	0.89
58.422	0.889
58.463	0.89
58.503	0.892
58.543	0.886
58.583	0.886
58.623	0.888
58.663	0.889
58.703	0.89
58.743	0.894
58.783	0.891
58.824	0.887
58.864	0.888
58.904	0.89
58.944	0.889
58.984	0.891
59.024	0.888
59.064	0.882
59.104	0.887
59.144	0.888
59.184	0.889
59.225	0.889
59.265	0.889
59.305	0.893
59.345	0.89
59.385	0.889
59.425	0.89
59.465	0.886
59.505	0.892
59.545	0.889
59.586	0.884
59.626	0.883
59.666	0.886
59.706	0.898
59.746	0.897
59.786	0.892
59.826	0.888
59.866	0.884
59.906	0.89
59.947	0.883
59.987	0.884
60.027	0.881
60.067	0.886
60.107	0.885
60.147	0.89
60.187	0.889
60.227	0.888
60.267	0.895
60.307	0.89
60.348	0.891
60.388	0.885
60.428	0.887
60.468	0.892
60.508	0.887
60.548	0.892
60.588	0.887
60.628	0.891
60.668	0.886
60.709	0.888
60.749	0.885
60.789	0.886
60.829	0.892
60.869	0.885
60.909	0.889
60.949	0.897
60.989	0.887
61.029	0.889
61.07	0.891
61.11	0.887
61.15	0.886
61.19	0.88
61.23	0.887
61.27	0.888
61.31	0.89
61.35	0.883
61.39	0.885
61.43	0.889
61.471	0.891
61.511	0.888
61.551	0.883
61.591	0.887
61.631	0.886
61.671	0.883
61.711	0.887
61.751	0.888
61.791	0.885
61.832	0.885
61.872	0.88
61.912	0.885
61.952	0.889
61.992	0.886
62.032	0.886
62.072	0.891
62.112	0.885
62.152	0.885
62.193	0.888
62.233	0.888
62.273	0.883
62.313	0.878
62.353	0.879
62.393	0.883
62.433	0.886
62.473	0.888
62.513	0.889
62.553	0.889
62.594	0.885
62.634	0.887
62.674	0.887
62.714	0.882
62.754	0.885
62.794	0.887
62.834	0.882
62.874	0.885
62.914	0.883
62.955	0.891
62.995	0.892
63.035	0.885
63.075	0.883
63.115	0.883
63.155	0.883
63.195	0.885
63.235	0.884
63.275	0.876
63.316	0.886
63.356	0.887
63.396	0.883
63.436	0.883
63.476	0.885
63.516	0.884
63.556	0.875
63.596	0.887
63.636	0.893
63.676	0.886
63.717	0.877
63.757	0.884
63.797	0.889
63.837	0.887
63.877	0.884
63.917	0.883
63.957	0.881
63.997	0.885
64.037	0.881
64.078	0.89
64.118	0.88
64.158	0.879
64.198	0.881
64.238	0.884
64.278	0.878
64.318	0.884
64.358	0.891
64.398	0.892
64.439	0.886
64.479	0.885
64.519	0.878
64.559	0.886
64.599	0.884
64.639	0.885
64.679	0.881
64.719	0.883
64.759	0.882
64.799	0.88
64.84	0.886
64.88	0.885
64.92	0.877
64.96	0.876
65	0.883
65.04	0.884
65.08	0.88
65.12	0.88
65.16	0.877
65.201	0.879
65.241	0.881
65.281	0.88
65.321	0.88
65.361	0.884
65.401	0.88
65.441	0.881
65.481	0.881
65.521	0.884
65.561	0.884
65.602	0.88
65.642	0.884
65.682	0.885
65.722	0.882
65.762	0.885
65.802	0.884
65.842	0.886
65.882	0.885
65.922	0.884
65.963	0.882
66.003	0.886
66.043	0.884
66.083	0.889
66.123	0.884
66.163	0.887
66.203	0.881
66.243	0.889
66.283	0.886
66.324	0.874
66.364	0.878
66.404	0.879
66.444	0.883
66.484	0.888
66.524	0.878
66.564	0.882
66.604	0.882
66.644	0.886
66.684	0.878
66.725	0.884
66.765	0.89
66.805	0.881
66.845	0.88
66.885	0.877
66.925	0.878
66.965	0.88
67.005	0.889
67.045	0.882
67.086	0.881
67.126	0.881
67.166	0.88
67.206	0.882
67.246	0.875
67.286	0.876
67.326	0.88
67.366	0.879
67.406	0.879
67.447	0.881
67.487	0.882
67.527	0.882
67.567	0.881
67.607	0.883
67.647	0.879
67.687	0.879
67.727	0.877
67.767	0.875
67.807	0.877
67.848	0.883
67.888	0.887
67.928	0.884
67.968	0.881
68.008	0.879
68.048	0.88
68.088	0.882
68.128	0.88
68.168	0.88
68.209	0.881
68.249	0.879
68.289	0.878
68.329	0.876
68.369	0.88
68.409	0.881
68.449	0.883
68.489	0.883
68.529	0.884
68.57	0.875
68.61	0.879
68.65	0.872
68.69	0.871
68.73	0.879
68.77	0.881
68.81	0.881
68.85	0.88
68.89	0.88
68.93	0.876
68.971	0.881
69.011	0.875
69.051	0.881
69.091	0.881
69.131	0.882
69.171	0.881
69.211	0.878
69.251	0.87
69.291	0.874
69.332	0.88
69.372	0.877
69.412	0.878
69.452	0.879
69.492	0.875
69.532	0.88
69.572	0.879
69.612	0.877
69.652	0.876
69.693	0.88
69.733	0.878
69.773	0.885
69.813	0.879
69.853	0.875
69.893	0.878
69.933	0.878
69.973	0.879
70.013	0.882
70.053	0.883
70.094	0.88
70.134	0.879
70.174	0.876
70.214	0.875
70.254	0.879
70.294	0.877
70.334	0.874
70.374	0.878
70.414	0.878
70.455	0.875
70.495	0.88
70.535	0.878
70.575	0.875
70.615	0.877
70.655	0.872
70.695	0.874
70.735	0.881
70.775	0.874
70.816	0.873
70.856	0.88
70.896	0.873
70.936	0.877
70.976	0.886
71.016	0.88
71.056	0.876
71.096	0.886
71.136	0.889
71.176	0.878
71.217	0.881
71.257	0.875
71.297	0.875
71.337	0.873
71.377	0.88
71.417	0.883
71.457	0.877
71.497	0.871
71.537	0.869
71.578	0.876
71.618	0.872
71.658	0.875
71.698	0.874
71.738	0.879
71.778	0.88
71.818	0.876
71.858	0.881
71.898	0.875
71.939	0.877
71.979	0.869
72.019	0.877
72.059	0.879
72.099	0.874
72.139	0.878
72.179	0.88
72.219	0.881
72.259	0.876
72.299	0.872
72.34	0.874
72.38	0.873
72.42	0.875
72.46	0.88
72.5	0.876
72.54	0.876
72.58	0.881
72.62	0.874
72.66	0.873
72.701	0.876
72.741	0.879
72.781	0.881
72.821	0.873
72.861	0.877
72.901	0.873
72.941	0.874
72.981	0.875
73.021	0.877
73.061	0.876
73.102	0.875
73.142	0.872
73.182	0.875
73.222	0.877
73.262	0.878
73.302	0.875
73.342	0.879
73.382	0.878
73.422	0.877
73.463	0.873
73.503	0.874
73.543	0.873
73.583	0.873
73.623	0.874
73.663	0.877
73.703	0.871
73.743	0.874
73.783	0.873
73.824	0.873
73.864	0.866
73.904	0.868
73.944	0.873
73.984	0.881
74.024	0.88
74.064	0.878
74.104	0.88
74.144	0.875
74.184	0.876
74.225	0.869
74.265	0.88
74.305	0.876
74.345	0.868
74.385	0.872
74.425	0.88
74.465	0.879
74.505	0.876
74.545	0.875
74.586	0.873
74.626	0.878
74.666	0.881
74.706	0.876
74.746	0.876
74.786	0.878
74.826	0.873
74.866	0.874
74.906	0.868
74.947	0.871
74.987	0.874
75.027	0.875
75.067	0.874
75.107	0.873
75.147	0.876
75.187	0.878
75.227	0.873
75.267	0.871
75.307	0.871
75.348	0.871
75.388	0.874
75.428	0.878
75.468	0.877
75.508	0.875
75.548	0.876
75.588	0.876
75.628	0.874
75.668	0.872
75.709	0.872
75.749	0.875
75.789	0.875
75.829	0.873
75.869	0.874
75.909	0.875
75.949	0.873
75.989	0.875
76.029	0.873
76.07	0.87
76.11	0.869
76.15	0.871
76.19	0.873
76.23	0.877
76.27	0.87
76.31	0.875
76.35	0.875
76.39	0.875
76.43	0.873
76.471	0.873
76.511	0.881
76.551	0.877
76.591	0.882
76.631	0.867
76.671	0.869
76.711	0.872
76.751	0.873
76.791	0.87
76.832	0.868
76.872	0.873
76.912	0.871
76.952	0.88
76.992	0.875
77.032	0.879
77.072	0.871
77.112	0.871
77.152	0.872
77.193	0.879
77.233	0.874
77.273	0.873
77.313	0.871
77.353	0.875
77.393	0.87
77.433	0.875
77.473	0.872
77.513	0.872
77.553	0.872
77.594	0.87
77.634	0.87
77.674	0.874
77.714	0.871
77.754	0.868
77.794	0.87
77.834	0.871
77.874	0.875
77.914	0.875
77.955	0.873
77.995	0.87
78.035	0.874
78.075	0.875
78.115	0.875
78.155	0.875
78.195	0.87
78.235	0.875
78.275	0.871
78.316	0.869
78.356	0.874
78.396	0.874
78.436	0.873
78.476	0.872
78.516	0.871
78.556	0.871
78.596	0.866
78.636	0.872
78.676	0.866
78.717	0.873
78.757	0.865
78.797	0.872
78.837	0.878
78.877	0.873
78.917	0.867
78.957	0.877
78.997	0.871
79.037	0.873
79.078	0.873
79.118	0.874
79.158	0.872
79.198	0.871
79.238	0.868
79.278	0.868
79.318	0.874
79.358	0.876
79.398	0.877
79.439	0.874
79.479	0.869
79.519	0.866
79.559	0.869
79.599	0.876
79.639	0.872
79.679	0.87
79.719	0.875
79.759	0.875
79.799	0.869
79.84	0.877
79.88	0.876
79.92	0.872
79.96	0.874
80	0.875
80.04	0.875
80.08	0.871
80.12	0.87
80.16	0.87
80.201	0.871
80.241	0.873
80.281	0.872
80.321	0.872
80.361	0.875
80.401	0.877
80.441	0.87
80.481	0.875
80.521	0.875
80.561	0.873
80.602	0.878
80.642	0.872
80.682	0.862
80.722	0.87
80.762	0.872
80.802	0.867
80.842	0.866
80.882	0.867
80.922	0.874
80.963	0.874
81.003	0.872
81.043	0.868
81.083	0.869
81.123	0.871
81.163	0.867
81.203	0.867
81.243	0.874
81.283	0.868
81.324	0.87
81.364	0.87
81.404	0.866
81.444	0.869
81.484	0.871
81.524	0.87
81.564	0.87
81.604	0.871
81.644	0.876
81.684	0.869
81.725	0.861
81.765	0.865
81.805	0.869
81.845	0.87
81.885	0.871
81.925	0.874
81.965	0.869
82.005	0.869
82.045	0.871
82.086	0.871
82.126	0.867
82.166	0.867
82.206	0.869
82.246	0.872
82.286	0.868
82.326	0.876
82.366	0.875
82.406	0.869
82.447	0.868
82.487	0.868
82.527	0.873
82.567	0.877
82.607	0.868
82.647	0.87
82.687	0.874
82.727	0.872
82.767	0.871
82.807	0.869
82.848	0.869
82.888	0.868
82.928	0.868
82.968	0.874
83.008	0.875
83.048	0.871
83.088	0.868
83.128	0.872
83.168	0.875
83.209	0.867
83.249	0.872
83.289	0.871
83.329	0.866
83.369	0.866
83.409	0.872
83.449	0.868
83.489	0.864
83.529	0.871
83.57	0.875
83.61	0.877
83.65	0.867
83.69	0.869
83.73	0.871
83.77	0.87
83.81	0.865
83.85	0.871
83.89	0.865
83.93	0.867
83.971	0.87
84.011	0.87
84.051	0.866
84.091	0.875
84.131	0.869
84.171	0.867
84.211	0.867
84.251	0.864
84.291	0.87
84.332	0.864
84.372	0.875
84.412	0.871
84.452	0.866
84.492	0.871
84.532	0.87
84.572	0.869
84.612	0.866
84.652	0.873
84.693	0.869
84.733	0.873
84.773	0.871
84.813	0.873
84.853	0.874
84.893	0.868
84.933	0.865
84.973	0.869
85.013	0.874
85.053	0.872
85.094	0.87
85.134	0.87
85.174	0.869
85.214	0.869
85.254	0.868
85.294	0.867
85.334	0.875
85.374	0.875
85.414	0.868
85.455	0.871
85.495	0.868
85.535	0.869
85.575	0.876
85.615	0.876
85.655	0.876
85.695	0.875
85.735	0.869
85.775	0.865
85.816	0.867
85.856	0.867
85.896	0.872
85.936	0.877
85.976	0.867
86.016	0.867
86.056	0.867
86.096	0.868
86.136	0.875
86.176	0.878
86.217	0.87
86.257	0.873
86.297	0.877
86.337	0.872
86.377	0.879
86.417	0.873
86.457	0.867
86.497	0.87
86.537	0.869
86.578	0.868
86.618	0.87
86.658	0.872
86.698	0.875
86.738	0.864
86.778	0.866
86.818	0.876
86.858	0.877
86.898	0.871
86.939	0.869
86.979	0.87
87.019	0.877
87.059	0.874
87.099	0.868
87.139	0.867
87.179	0.873
87.219	0.874
87.259	0.872
87.299	0.872
87.34	0.873
87.38	0.87
87.42	0.873
87.46	0.874
87.5	0.872
87.54	0.872
87.58	0.868
87.62	0.871
87.66	0.88
87.701	0.877
87.741	0.872
87.781	0.872
87.821	0.873
87.861	0.87
87.901	0.867
87.941	0.873
87.981	0.876
88.021	0.877
88.061	0.882
88.102	0.874
88.142	0.877
88.182	0.872
88.222	0.868
88.262	0.875
88.302	0.875
88.342	0.877
88.382	0.875
88.422	0.876
88.463	0.881
88.503	0.879
88.543	0.88
88.583	0.875
88.623	0.877
88.663	0.872
88.703	0.881
88.743	0.881
88.783	0.875
88.824	0.868
88.864	0.872
88.904	0.872
88.944	0.875
88.984	0.87
89.024	0.874
89.064	0.875
89.104	0.869
89.144	0.874
89.184	0.873
89.225	0.876
89.265	0.871
89.305	0.877
89.345	0.866
89.385	0.874
89.425	0.871
89.465	0.881
89.505	0.873
89.545	0.876
89.586	0.872
89.626	0.879
89.666	0.872
89.706	0.875
89.746	0.872
89.786	0.879
89.826	0.881
89.866	0.881
89.906	0.878
89.947	0.88
89.987	0.87
90.027	0.869
90.067	0.876
90.107	0.874
90.147	0.875
90.187	0.878
90.227	0.878
90.267	0.877
90.307	0.877
90.348	0.873
90.388	0.872
90.428	0.876
90.468	0.881
90.508	0.88
90.548	0.878
90.588	0.887
90.628	0.88
90.668	0.876
90.709	0.886
90.749	0.882
90.789	0.878
90.829	0.869
90.869	0.874
90.909	0.879
90.949	0.873
90.989	0.88
91.029	0.874
91.07	0.877
91.11	0.879
91.15	0.879
91.19	0.877
91.23	0.887
91.27	0.881
91.31	0.879
91.35	0.881
91.39	0.88
91.43	0.878
91.471	0.881
91.511	0.881
91.551	0.881
91.591	0.884
91.631	0.881
91.671	0.881
91.711	0.884
91.751	0.875
91.791	0.875
91.832	0.885
91.872	0.89
91.912	0.888
91.952	0.884
91.992	0.885
92.032	0.889
92.072	0.884
92.112	0.88
92.152	0.881
92.193	0.885
92.233	0.886
92.273	0.887
92.313	0.878
92.353	0.882
92.393	0.874
92.433	0.891
92.473	0.879
92.513	0.883
92.553	0.883
92.594	0.881
92.634	0.88
92.674	0.879
92.714	0.892
92.754	0.883
92.794	0.882
92.834	0.884
92.874	0.884
92.914	0.877
92.955	0.887
92.995	0.886
93.035	0.886
93.075	0.88
93.115	0.883
93.155	0.888
93.195	0.885
93.235	0.888
93.275	0.889
93.316	0.889
93.356	0.889
93.396	0.883
93.436	0.883
93.476	0.888
93.516	0.884
93.556	0.893
93.596	0.895
93.636	0.89
93.676	0.889
93.717	0.888
93.757	0.895
93.797	0.884
93.837	0.89
93.877	0.884
93.917	0.888
93.957	0.89
93.997	0.89
94.037	0.89
94.078	0.891
94.118	0.892
94.158	0.889
94.198	0.886
94.238	0.885
94.278	0.887
94.318	0.887
94.358	0.886
94.398	0.894
94.439	0.889
94.479	0.88
94.519	0.88
94.559	0.89
94.599	0.894
94.639	0.898
94.679	0.895
94.719	0.891
94.759	0.889
94.799	0.888
94.84	0.89
94.88	0.889
94.92	0.889
94.96	0.885
95	0.897
