# Supplementary material for: Structural insights of the elongation factor EF-Tu complexes in protein translation of Mycobacterium tuberculosis
Source: Commun Biol. 2022 Oct 3;5:1052. doi: 10.1038/s42003-022-04019-y (PMC9529903; doi:10.1038/s42003-022-04019-y)
Supplement: Supplementary file 3 — Supplementary Data 1 [file 42003_2022_4019_MOESM3_ESM.zip › source data/Figure 6c.xlsx]

## Sheet: Sheet1
Time (h)	100 µM	0 µM
0	0.102367	0.0937
0.5	0.202633	0.201333
1	0.265233	0.265067
1.5	0.316733	0.308667
2	0.360467	0.353
2.5	0.403867	0.387067
3	0.447767	0.4279
3.5	0.4847	0.4714
4	0.5101	0.5097
4.5	0.5279	0.5421
5	0.618933	0.574367
5.5	0.6008	0.582467
6	0.585333	0.606367
6.5	0.5975	0.627567
7	0.619267	0.639433
7.5	0.6246	0.647533
8	0.642733	0.667867
8.5	0.6552	0.6712
9	0.661567	0.679833
9.5	0.675567	0.6882
10	0.687767	0.694933
10.5	0.6961	0.699433
11	0.706367	0.705667
11.5	0.7205	0.707733
12	0.726633	0.7113
12.5	0.728167	0.713333
13	0.727433	0.711133
13.5	0.7293	0.712433
14	0.733367	0.7127
14.5	0.743633	0.7157
15	0.7464	0.7119
15.5	0.747133	0.7073
16	0.7397	0.6924
