# Supplementary material for: Structural insights of the elongation factor EF-Tu complexes in protein translation of Mycobacterium tuberculosis
Source: Commun Biol. 2022 Oct 3;5:1052. doi: 10.1038/s42003-022-04019-y (PMC9529903; doi:10.1038/s42003-022-04019-y)
Supplement: Supplementary file 3 — Supplementary Data 1 [file 42003_2022_4019_MOESM3_ESM.zip › source data/Supplementary Figure 4f.xlsx]

## Sheet: Sheet1
Time (h)	WT	100 µM
0.3333	0.1168	0.118033
0.6666	0.12095	0.115233
1	0.12845	0.1157
1.33333	0.13125	0.119033
1.66668	0.13975	0.1226
2.00003	0.14755	0.1302
2.33338	0.16135	0.143933
2.66673	0.18375	0.1596
3.00008	0.20125	0.176067
3.33343	0.2139	0.1937
3.66678	0.2396	0.2135
4.00013	0.2632	0.234667
4.33348	0.2813	0.2564
4.66683	0.29665	0.2759
5.00018	0.3079	0.288433
5.33353	0.32275	0.3024
5.66688	0.3283	0.309467
6.00023	0.3373	0.3168
6.33358	0.34575	0.326533
6.66693	0.35095	0.335667
7.00028	0.3603	0.344133
7.33363	0.37125	0.352533
7.66698	0.37045	0.3598
8.00033	0.3836	0.367833
8.33368	0.38965	0.375833
8.66703	0.403	0.382367
9.00038	0.4038	0.389733
9.33373	0.40685	0.397667
9.66708	0.41305	0.403767
10.0004	0.42585	0.4095
10.3338	0.4287	0.417667
10.6671	0.4381	0.423533
11.0005	0.4437	0.4291
11.3338	0.4331	0.4344
11.6672	0.43795	0.440067
12.0005	0.4581	0.446167
12.3339	0.47235	0.450367
12.6672	0.46945	0.456267
13.0006	0.4745	0.460633
13.3339	0.4753	0.465267
13.6673	0.4726	0.468667
14.0006	0.47145	0.4721
14.334	0.4683	0.475133
14.6673	0.46615	0.477067
15.0007	0.4592	0.478
15.334	0.4558	0.479967
15.6674	0.4571	0.4812
16.0007	0.45945	0.482533
16.3341	0.47525	0.482533
16.6674	0.48315	0.4835
17.0008	0.4836	0.4827
17.3341	0.4868	0.481767
17.6675	0.49465	0.482367
18.0008	0.4897	0.481933
18.3342	0.49285	0.479733
18.6675	0.4788	0.480367
19.0009	0.47925	0.478967
19.3342	0.48225	0.479433
19.6676	0.48095	0.4784
20.0009	0.4862	0.478533
