# Supplementary material for: Structural insights of the elongation factor EF-Tu complexes in protein translation of Mycobacterium tuberculosis
Source: Commun Biol. 2022 Oct 3;5:1052. doi: 10.1038/s42003-022-04019-y (PMC9529903; doi:10.1038/s42003-022-04019-y)
Supplement: Supplementary file 3 — Supplementary Data 1 [file 42003_2022_4019_MOESM3_ESM.zip › source data/Supplementary Figure 4a.xlsx]

## Sheet: Sheet1
Time (h)	WT	50 nM	1 µM	100 μM
0	0.0904	0.1203	0.1235	0.1072
0.5	0.1419	0.1743	0.1664	0.1402
1	0.1919	0.227	0.2162	0.194
1.5	0.2265	0.2668	0.2535	0.2346
2	0.2531	0.2883	0.2804	0.2667
2.5	0.2742	0.3123	0.2967	0.3035
3	0.2898	0.3398	0.3204	0.311
3.5	0.3032	0.3586	0.3346	0.3262
4	0.3175	0.3686	0.3591	0.347
4.5	0.3376	0.3833	0.3762	0.355
5	0.3432	0.4063	0.3678	0.3705
5.5	0.36	0.3917	0.3813	0.3866
6	0.3632	0.4204	0.3939	0.3866
6.5	0.3705	0.4434	0.4103	0.4029
7	0.3857	0.465	0.4225	0.4133
7.5	0.3595	0.4504	0.4323	0.4134
8	0.3874	0.4457	0.4249	0.4215
8.5	0.3984	0.4661	0.4117	0.4402
9	0.4022	0.4751	0.4305	0.4473
9.5	0.4034	0.4721	0.4396	0.4595
10	0.414	0.4891	0.4452	0.4708
10.5	0.4264	0.4526	0.4434	0.4812
11	0.4397	0.4683	0.459	0.4877
11.5	0.4086	0.4657	0.4688	0.4971
12	0.4182	0.461	0.4769	0.5072
12.5	0.4294	0.4481	0.484	0.4353
13	0.4385	0.4552	0.4824	0.4409
13.5	0.4349	0.4558	0.4888	0.4318
14	0.4412	0.4916	0.4842	0.4335
14.5	0.4217	0.5111	0.4883	0.4398
15	0.4519	0.5125	0.497	0.4438
15.5	0.4573	0.4945	0.5026	0.4396
16	0.4675	0.5007	0.5019	0.446
16.5	0.4695	0.4892	0.5121	0.4473
17	0.4761	0.5011	0.5222	0.4476
17.5	0.4768	0.5092	0.5298	0.4613
18	0.4855	0.5061	0.5043	0.4819
18.5	0.4881	0.5171	0.5151	0.4873
19	0.4982	0.5225	0.5208	0.4895
19.5	0.4944	0.5052	0.5263	0.4931
20	0.506	0.4776	0.5305	0.5004
20.5	0.5047	0.4809	0.5346	0.5032
21	0.509	0.4867	0.5325	0.498
21.5	0.4835	0.5118	0.5326	0.5062
22	0.4574	0.518	0.5363	0.5103
22.5	0.4819	0.5246	0.5412	0.5154
23	0.4914	0.5249	0.545	0.5198
23.5	0.4987	0.5252	0.5494	0.5025
24	0.4935	0.5284	0.5537	0.5068
24.5	0.5019	0.5315	0.5057	0.5085
