# Supplementary material for: Structural insights of the elongation factor EF-Tu complexes in protein translation of Mycobacterium tuberculosis
Source: Commun Biol. 2022 Oct 3;5:1052. doi: 10.1038/s42003-022-04019-y (PMC9529903; doi:10.1038/s42003-022-04019-y)
Supplement: Supplementary file 3 — Supplementary Data 1 [file 42003_2022_4019_MOESM3_ESM.zip › source data/Figure 6d.xlsx]

## Sheet: Sheet1
Time (h)	WT	100 µM	50 µM	10 µM	3 µM
0	0.12425	0.1211	0.1138	0.1113	0.1077
0.5	0.14265	0.1662	0.1551	0.1513	0.1483
1	0.19795	0.212	0.2101	0.206	0.1985
1.5	0.243625	0.2438	0.2454	0.2403	0.2347
2	0.276725	0.2638	0.2683	0.2675	0.2648
2.5	0.30535	0.2866	0.2973	0.2848	0.2805
3	0.32815	0.3128	0.3022	0.3015	0.2993
3.5	0.3567	0.3176	0.3234	0.3241	0.3184
4	0.367025	0.3415	0.3381	0.3409	0.3328
4.5	0.385825	0.3573	0.356	0.3417	0.3473
5	0.3999	0.3731	0.3602	0.3572	0.3617
5.5	0.413325	0.3838	0.3713	0.3729	0.3793
6	0.421375	0.3904	0.3874	0.3929	0.3912
6.5	0.43565	0.4028	0.3992	0.4098	0.4048
7	0.4499	0.4024	0.4089	0.4214	0.4198
7.5	0.46405	0.4127	0.4193	0.3754	0.4346
8	0.469975	0.4314	0.4116	0.3851	0.4416
8.5	0.481775	0.4269	0.4198	0.4016	0.4501
9	0.497275	0.4401	0.4278	0.4077	0.4571
9.5	0.50305	0.4526	0.4393	0.4179	0.4334
10	0.51665	0.407	0.4453	0.4255	0.4708
10.5	0.5239	0.4194	0.4356	0.4274	0.483
11	0.5401	0.4597	0.4567	0.4416	0.5028
11.5	0.549425	0.4684	0.4658	0.4503	0.5445
12	0.563975	0.4808	0.4695	0.454	0.5211
12.5	0.57755	0.4841	0.4683	0.465	0.5457
13	0.59365	0.4984	0.4799	0.4718	0.569
13.5	0.6057	0.4949	0.484	0.474	0.5877
14	0.615125	0.5033	0.4881	0.4981	0.6173
14.5	0.6317	0.5103	0.4983	0.5102	0.6203
15	0.6432	0.5199	0.5087	0.5316	0.6015
15.5	0.655325	0.5248	0.5043	0.5417	0.6263
16	0.673275	0.5229	0.512	0.5266	0.6365
16.5	0.67895	0.5361	0.5212	0.5289	0.6512
17	0.688475	0.5358	0.5238	0.5719	0.6597
17.5	0.700625	0.5453	0.5336	0.578	0.6584
18	0.70995	0.5501	0.541	0.5737	0.6723
18.5	0.72155	0.5582	0.5514	0.5493	0.6666
19	0.725425	0.5759	0.5553	0.5716	0.6502
19.5	0.7383	0.5524	0.5619	0.5799	0.7029
20	0.768325	0.5032	0.5375	0.5678	0.6653
20.5	0.7684	0.5277	0.5482	0.6075	0.6649
21	0.767025	0.5353	0.516	0.5863	0.6772
21.5	0.76955	0.5406	0.5396	0.61	0.7355
22	0.789975	0.5471	0.5444	0.6079	0.7184
22.5	0.809	0.5487	0.55	0.6221	0.7332
23	0.815975	0.5586	0.5461	0.6311	0.8058
23.5	0.816475	0.5613	0.5556	0.6312	0.7602
24	0.832625	0.5525	0.5455	0.6186	0.7656
24.5	0.845325	0.5555	0.5585	0.666	0.7631
25	0.845	0.5526	0.5571	0.6594	0.7804
25.5	0.8647	0.5688	0.57	0.6568	0.8074
26	0.87475	0.5762	0.5614	0.6631	0.7819
26.5	0.879425	0.5815	0.5725	0.6895	0.8991
27	0.89055	0.5841	0.572	0.6833	0.8301
27.5	0.908725	0.5835	0.5802	0.6859	0.8061
28	0.915125	0.5784	0.584	0.6831	0.8345
28.5	0.925775	0.5761	0.5819	0.6997	0.8455
29	0.91575	0.5816	0.5864	0.6955	0.8593
29.5	0.92925	0.5861	0.5929	0.7111	0.8716
30	0.95165	0.5776	0.5977	0.72	0.8933
30.5	0.959175	0.5887	0.5978	0.7176	0.8965
31	0.959575	0.596	0.5936	0.7133	0.9381
31.5	0.93985	0.602	0.5997	0.7596	0.9124
32	0.982475	0.609	0.5654	0.7702	0.9299
