# Supplementary material for: Structural insights of the elongation factor EF-Tu complexes in protein translation of Mycobacterium tuberculosis
Source: Commun Biol. 2022 Oct 3;5:1052. doi: 10.1038/s42003-022-04019-y (PMC9529903; doi:10.1038/s42003-022-04019-y)
Supplement: Supplementary file 3 — Supplementary Data 1 [file 42003_2022_4019_MOESM3_ESM.zip › source data/Figure 6e.xlsx]

## Sheet: Sheet1
Time (h)	WT	100 µM	50 µM	10 µM	1 µM
0	0.1295	0.116	0.1245	0.1274	0.1379
0.5	0.1764	0.2004	0.2043	0.2055	0.1866
1	0.2342	0.2451	0.2553	0.2575	0.2675
1.5	0.2737	0.2763	0.2899	0.2909	0.2982
2	0.3148	0.3023	0.306	0.319	0.3218
2.5	0.3508	0.3215	0.3194	0.3326	0.3417
3	0.3849	0.3356	0.3427	0.3491	0.3599
3.5	0.4057	0.3466	0.3419	0.3639	0.3744
4	0.4351	0.3625	0.355	0.3653	0.3875
4.5	0.4548	0.3625	0.363	0.3875	0.397
5	0.471	0.3796	0.3737	0.4027	0.4127
5.5	0.486	0.3926	0.3928	0.3986	0.4206
6	0.4989	0.4081	0.4035	0.4113	0.4285
6.5	0.5037	0.4092	0.401	0.4209	0.4329
7	0.5151	0.4163	0.4062	0.4311	0.448
7.5	0.5349	0.4114	0.419	0.4374	0.4511
8	0.5322	0.4211	0.3886	0.4328	0.4598
8.5	0.5406	0.4046	0.4018	0.442	0.4723
9	0.549	0.4181	0.4053	0.4497	0.4728
9.5	0.56	0.4237	0.4143	0.4598	0.4847
10	0.5563	0.4296	0.4092	0.4686	0.4906
10.5	0.5668	0.4336	0.4129	0.4698	0.4971
11	0.574	0.4408	0.4154	0.4792	0.5048
11.5	0.5872	0.4511	0.4183	0.4214	0.5189
12	0.5863	0.4577	0.4102	0.4317	0.5232
12.5	0.5857	0.4628	0.4446	0.4279	0.5275
13	0.6067	0.4636	0.4476	0.4236	0.5336
13.5	0.5956	0.4017	0.4907	0.4253	0.5428
14	0.616	0.4048	0.4945	0.4308	0.5502
14.5	0.622	0.4319	0.4653	0.4341	0.5394
15	0.626	0.4391	0.4705	0.437	0.5485
15.5	0.6261	0.4447	0.4684	0.4409	0.5666
16	0.6316	0.4502	0.4716	0.4471	0.5724
16.5	0.6455	0.4533	0.4813	0.4511	0.5761
17	0.6339	0.4482	0.4891	0.4567	0.5695
17.5	0.664	0.459	0.4915	0.4588	0.5738
18	0.6625	0.4557	0.4633	0.4546	0.5538
18.5	0.6645	0.4591	0.4688	0.4617	0.5574
19	0.6498	0.4674	0.472	0.4668	0.5457
19.5	0.6544	0.4668	0.4776	0.4705	0.5337
20	0.6713	0.4763	0.481	0.4736	0.5463
20.5	0.6911	0.464	0.4888	0.471	0.5585
21	0.6764	0.4733	0.4567	0.4586	0.5689
21.5	0.7027	0.4821	0.4434	0.455	0.5909
22	0.7039	0.4943	0.4431	0.4505	0.5841
22.5	0.6983	0.481	0.4673	0.4691	0.6013
23	0.7017	0.4928	0.4725	0.4736	0.6332
23.5	0.717	0.5079	0.4708	0.4789	0.5966
24	0.7371	0.5147	0.4754	0.4792	0.5985
24.5	0.7158	0.5231	0.4843	0.4882	0.6236
25	0.7455	0.5286	0.4853	0.4944	0.6325
25.5	0.7331	0.5329	0.4844	0.5003	0.6416
26	0.7375	0.5018	0.4867	0.5048	0.6153
26.5	0.7413	0.4936	0.4964	0.508	0.6403
27	0.7294	0.5151	0.5021	0.4981	0.65
27.5	0.7435	0.5188	0.4901	0.5132	0.6537
28	0.7309	0.5198	0.4805	0.5031	0.6648
28.5	0.7373	0.5303	0.4835	0.5019	0.6699
29	0.7423	0.5279	0.4891	0.5085	0.6211
29.5	0.7415	0.5371	0.4577	0.5035	0.6326
30	0.7516	0.5491	0.4575	0.5069	0.6417
30.5	0.7893	0.5478	0.4618	0.5073	0.6076
31	0.7819	0.5747	0.4549	0.5081	0.6089
31.5	0.7813	0.4858	0.5114	0.5884	0.5745
32	0.7861	0.5022	0.5192	0.5491	0.5921
32.5	0.7887	0.5081	0.4983	0.5196	0.6026
33	0.7918	0.5097	0.4988	0.5317	0.5904
33.5	0.785	0.5075	0.5036	0.5172	0.5979
34	0.7871	0.5166	0.5049	0.5005	0.611
34.5	0.8076	0.5215	0.4996	0.5087	0.598
35	0.7972	0.5199	0.5058	0.506	0.6243
35.5	0.7993	0.5242	0.4955	0.501	0.6417
36	0.8371	0.5275	0.5031	0.5054	0.6229
36.5	0.83	0.5295	0.5092	0.5033	0.6139
37	0.8329	0.5346	0.5165	0.5052	0.6544
37.5	0.8187	0.5115	0.5143	0.5147	0.6634
38	0.826	0.5166	0.5012	0.5232	0.6811
38.5	0.8764	0.5211	0.5044	0.5262	0.6762
39	0.8245	0.5253	0.5225	0.5307	0.6985
39.5	0.8182	0.5213	0.531	0.5355	0.6869
40	0.841	0.524	0.5418	0.543	0.7089
40.5	0.8362	0.5284	0.539	0.558	0.7386
41	0.8328	0.5319	0.5509	0.5588	0.7092
41.5	0.8543	0.5357	0.5056	0.5383	0.7173
42	0.8464	0.5388	0.4924	0.5531	0.7379
42.5	0.8505	0.5438	0.5219	0.5605	0.749
43	0.8754	0.5495	0.5131	0.565	0.7455
43.5	0.885	0.5516	0.5101	0.5512	0.768
44	0.8612	0.5528	0.5122	0.5927	0.7374
44.5	0.8734	0.5659	0.5235	0.5888	0.7494
45	0.8886	0.5752	0.5243	0.552	0.7776
45.5	0.897	0.5823	0.5322	0.5477	0.7842
46	0.8736	0.5903	0.5181	0.5502	0.7563
46.5	0.9073	0.493	0.5265	0.5627	0.7817
47	0.9012	0.4933	0.5106	0.5711	0.8278
